# Supplementary material for: Identification of genetic interactions with priB links the PriA/PriB DNA replication restart pathway to double-strand DNA break repair in Escherichia coli
Source: G3 (Bethesda). 2022 Nov 3;12(12):jkac295. doi: 10.1093/g3journal/jkac295 (PMC9713433; doi:10.1093/g3journal/jkac295)
Supplement: jkac295_Supplementary_File_S1 [file jkac295_supplementary_file_s1.xlsx]

## Sheet: ΔpriB
order	Gene Name	Gene ID	Annotation	AveUnique hits (ΔpriB)	Ave. Unique hits (wt)	Ave. Raw Reads (ΔpriB)	Ave. Raw Read (wt)	Ave. Weighted reads (ΔpriB)	Ave. Weighted reads (wt)		pvalue (proportions_insertions)	Adj. pvalue (proportions_insertions)	pvalue (proportions_reads)	Adj. pvalue (proportions_reads)	pvalue (Fisher_insertions)	Adj. pvalue (Fisher_insertions)	pvalue (Fisher_reads)	Adj. pvalue (Fisher_reads)	pvalue (t-test)	Adj. pvalue (t-test)		Ratio avg weighted reads (wt/ΔpriB)	Log10(ratio avg weighted reads (wt/ΔpriB))			Ratio avg unique hits (wt/ΔpriB)	Log10(ratio avg unique hits (wt/ΔpriB))			log2(unique hits ratio (wt/ΔpriB))	negativelog10( adj proportion_insertions p value)
3695	rep	b3778	DNA helicase and single-stranded DNA-dependent ATPase	0.333333	150.667	1.66667	4882	1	12898.1		1.27251e-28	5.26692e-25	0	0	0	0	0.397746	0.729107	0.000565116	0.0283478		12898.1	4.11052			452	2.65514			8.82018	24.2784
371	rdgC	b0393	nucleoid-associated ssDNA and dsDNA binding protein%3B competitive inhibitor of RecA function	1.33333	70	44	9142.67	2.08397	23997.3		2.02575e-13	2.09614e-10	0	0	3.13194e-13	2.59262e-10	0.489182	0.827649	0.000464801	0.0260409		11515.2	4.06127			52.5	1.72016			5.71425	9.67858
915	uup	b0949	replication regulatory ABC-F family DNA-binding ATPase	0.666667	80.6667	6.66667	6570.67	1	9445.82		9.31213e-16	1.92714e-12	0	0	4.77396e-15	9.87971e-12	0.554622	0.88776	6.57125e-07	0.000472473		9445.82	3.97524			121	2.08279			6.91886	11.7151
4127	rplI	b4203	50S ribosomal subunit protein L9	0.666667	62	63.3333	6932	5.12144	32752.3		2.31099e-12	1.36645e-09	0	0	8.92642e-12	3.69464e-09	0.670192	0.772289	0.000160732	0.019261		6395.14	3.80585			93	1.96848			6.53916	8.86441
643	nagC	b0676	N-acetylglucosamine-inducible nag divergent operon transcriptional repressor	4.33333	70	39.6667	4763	4.80796	9361.15		9.50698e-12	3.57722e-09	0	0	1.4288e-11	5.37619e-09	0.827629	0.859461	0.000628316	0.0297863		1947.01	3.28937			16.1538	1.20828			4.01381	8.44645
3779	polA	b3863	5' to 3' DNA polymerase and 3' to 5'/5' to 3' exonuclease	0.666667	50.3333	4	884.333	1	629.669		3.12042e-10	9.93493e-08	3.93623e-117	1.37379e-116	1.37662e-09	4.06988e-07	2.16493e-13	4.27272e-12	0.00570869	0.0799588		629.669	2.79911			75.5	1.87795			6.2384	7.00284
2616	proX	b2679	glycine betaine/proline ABC transporter periplasmic binding protein%3B cold shock protein	5.33333	57.6667	102	3685.33	17.5346	7286.44		4.85108e-09	1.00393e-06	0	0	9.38962e-09	1.94318e-06	0.859937	0.87114	5.29258e-05	0.0134307		415.546	2.61862			10.8125	1.03393			3.43463	5.9983
3990	nrfA	b4070	nitrite reductase, formate-dependent, cytochrome	2	33.6667	13	488	1	389.367		2.07415e-06	0.000190776	6.32817e-73	2.02335e-72	6.21414e-06	0.000485289	0.0811259	0.224018	1.79548e-06	0.00110653		389.367	2.59036			16.8333	1.22617			4.07325	3.71948
4029	yjcZ	b4110	YjcZ family protein%3B yhjH motility defect suppressor	1	22.6667	9.33333	461.667	1.07854	414.255		6.30518e-05	0.00248544	1.85568e-77	5.99242e-77	0.000196847	0.00667828	0.573679	0.69076	0.00136553	0.041195		384.089	2.58443			22.6667	1.35539			4.5025	2.6046
3961	lexA	b4043	transcriptional repressor of SOS regulon	1.33333	47	106	1697.33	12.1277	4605.96		3.15889e-09	7.2637e-07	0	0	4.8684e-09	1.06054e-06	0.183735	0.424709	0.00219061	0.0527949		379.787	2.57954			35.25	1.54716			5.13955	6.13884
1037	flgC	b1074	flagellar component of cell-proximal portion of basal-body rod	0	6	0	669	1	330.73		0.0262509	0.221288	3.96199e-62	1.22353e-61	0.207204	0.929163	1.09044e-06	9.59193e-06	0.000242064	0.0227014		330.73	2.51947			#DIV/0!	#DIV/0!			#DIV/0!	0.655043
4101	purA	b4177	adenylosuccinate synthetase	4.66667	72.6667	72	1158	10.1723	2399.6		4.72003e-12	1.95362e-09	0	0	6.25422e-12	2.87625e-09	0.0014511	0.00727046	0.00411109	0.0644918		235.896	2.37272			15.5714	1.19233			3.96083	8.70916
3307	dam	b3387	DNA adenine methyltransferase	5.33333	89.6667	217	3513.67	58.1386	13045.6		9.51513e-15	1.31277e-11	0	0	1.87628e-14	2.58864e-11	0.139363	0.342072	7.03307e-05	0.0131916		224.389	2.351			16.8125	1.22563			4.07146	10.8818
3996	nrfG	b4076	heme lyase (NrfEFG) for insertion of heme into c552, subunit NrfG	1.33333	15.3333	8	255	1.12168	230.163		0.00230437	0.042963	1.61023e-43	4.60676e-43	0.00403006	0.0678067	0	0	0.00231792	0.0534733		205.194	2.31217			11.5	1.0607			3.52356	1.36691
1898	fliG	b1939	flagellar motor switching and energizing component	0.333333	4.33333	9.33333	563.333	1	122.642		0.0989499	0.520399	9.9818e-24	2.54487e-23	0.495977	1	0	0	0.0467995	0.225579		122.642	2.08864			13	1.11394			3.70044	0.283664
3367	ugpE	b3451	sn-glycerol-3-phosphate ABC transporter permease	1.33333	19.3333	10.3333	251	1.62865	194.762		0.000407006	0.0102719	1.11784e-36	3.09115e-36	0.000714956	0.0177198	0	0	0.000242064	0.0227014		119.585	2.07768			14.5	1.16137			3.85798	1.98835
3390	yhhT	b3474	UPF0118 family putative transporter	3.66667	34.3333	35.3333	656.667	6.41606	754.495		1.09161e-05	0.000684571	8.94515e-137	3.23523e-136	1.28235e-05	0.000884607	0.000476725	0.00262536	0.000688356	0.0296957		117.595	2.07039			9.36364	0.971445			3.22707	3.16458
3496	yiaK	b3575	2,3-diketo-L-gulonate reductase, NADH-dependent	4	31.3333	29	480.667	4.52352	520.353		5.31468e-05	0.00217796	7.05486e-95	2.35647e-94	0.000123241	0.00463721	0.000421705	0.00234227	0.000412083	0.0257642		115.033	2.06082			7.83333	0.893947			2.96963	2.66195
2699	cysH	b2762	phosphoadenosine phosphosulfate reductase%3B PAPS reductase, thioredoxin dependent	1.33333	14.3333	14	202	1.40598	156.628		0.0035633	0.056944	9.06575e-30	2.39943e-29	0.00622231	0.0936514	0	0	0.0141973	0.123482		111.401	2.04689			10.75	1.03141			3.42626	1.24455
4000	mdtP	b4080	outer membrane factor of efflux pump	3	27.3333	39	453	2.70518	286.178		9.50886e-05	0.00342236	6.98338e-53	2.06631e-52	0.000228019	0.00737321	1.67644e-14	3.66179e-13	7.9999e-05	0.0143798		105.789	2.02444			9.11111	0.959571			3.18763	2.46567
2369	cysP	b2425	thiosulfate-binding protein	1	12	6	204.667	1	105.638		0.00664534	0.0878756	1.41714e-20	3.51842e-20	0.0148736	0.174892	0	0	0.011373	0.112273		105.638	2.02382			12	1.07918			3.58496	1.05613
4015	phnN	b4094	ribose 1,5-bisphosphokinase	2	13.3333	17	203.333	2.13833	191.614		0.011518	0.127809	8.66368e-36	2.38052e-35	0.0266239	0.251017	0	0	0.0169205	0.137987		89.609	1.95235			6.66667	0.823909			2.73697	0.893437
3501	lyxK	b3580	L-xylulose kinase	5.33333	38.3333	41.3333	568.333	5.51755	493.042		1.21875e-05	0.000731073	2.94503e-89	9.77819e-89	2.00224e-05	0.00116722	0.0140513	0.0525301	2.2355e-05	0.00876721		89.3589	1.95114			7.1875	0.856578			2.84549	3.13604
4011	rpiB	b4090	ribose 5-phosphate isomerase B/allose 6-phosphate isomerase	1.33333	11.6667	13.3333	230.333	2.34938	209.895		0.0114606	0.127514	4.91371e-39	1.37641e-38	0.023029	0.229679	0	0	0.00333364	0.0636342		89.3409	1.95105			8.75	0.942008			3.12928	0.894441
2701	cysJ	b2764	sulfite reductase, alpha subunit, flavoprotein	2.33333	21.6667	22.3333	395	1.86049	165.278		0.000486634	0.0120609	4.30112e-31	1.14618e-30	0.000953229	0.0222905	0	0	0.00129297	0.0404194		88.836	1.94859			9.28571	0.967815			3.21501	1.91862
4007	alsC	b4086	D-allose ABC transporter permease	0.333333	12.3333	1.66667	181.667	1	85.3338		0.0023577	0.0433711	8.36687e-17	2.00187e-16	0.014873	0.175383	2.22045e-16	5.83317e-15	0.00224686	0.0535522		85.3338	1.93112			37	1.5682			5.20945	1.3628
3035	yhaO	b3110	putative transporter	2	14	15	270.667	1.20206	102.167		0.00867485	0.10718	8.27789e-20	2.04086e-19	0.0176244	0.19557	0	0	0.00165421	0.045454		84.9932	1.92938			7	0.845098			2.80735	0.969887
3395	nikD	b3479	nickel ABC transporter ATPase	1	21.3333	69	351.667	4.20478	338.944		0.000112105	0.00383472	1.07035e-61	3.30019e-61	0.000302391	0.00906953	4.77791e-06	3.75283e-05	0.000235916	0.0231305		80.6091	1.90638			21.3333	1.32906			4.41504	2.41627
3392	nikA	b3476	nickel/heme ABC transporter periplasmic binding protein	7	52.3333	80.3333	980.333	14.1471	1139.39		2.42432e-07	3.13571e-05	7.85297e-203	3.17384e-202	5.50428e-07	6.70065e-05	2.52159e-05	0.000174758	0.00058564	0.0290396		80.5389	1.90601			7.47619	0.87368			2.9023	4.50366
3869	frwD	b3953	putative enzyme IIB component of PTS	1.33333	14	20	304	6.12078	476.591		0.00412156	0.0629488	7.16512e-86	2.35486e-85	0.00622261	0.0923131	0.082746	0.225134	0.0131426	0.118119		77.8643	1.89134			10.5	1.02119			3.39232	1.20101
2922	hybD	b2993	maturation protease for hydrogenase 2	1.66667	8	11	214	2.03939	155.255		0.0811947	0.46482	3.92066e-29	1.03627e-28	0.085939	0.548922	0	0	0.0526814	0.243327		76.1281	1.88155			4.8	0.681241			2.26303	0.332715
4025	phnC	b4106	phosphonate ABC transporter ATPase	0	9.66667	0	128.333	1	75.2765		0.00478728	0.0700162	6.23047e-15	1.46546e-14	0.0553564	0.413574	1.73195e-14	3.76191e-13	0.0408161	0.211381		75.2765	1.87666			#DIV/0!	#DIV/0!			#DIV/0!	1.1548
1444	ddpD	b1484	D,D-dipeptide ABC transporter ATPase	0.333333	1.66667	1.66667	727	1	74.9457		0.418228	0.902527	7.18042e-15	1.68788e-14	0.566858	1	2.66454e-14	5.66105e-13	0.0889039	0.294345		74.9457	1.87475			5	0.69897			2.32193	0.0445397
3286	nirB	b3365	nitrite reductase, large subunit, NAD(P)H-binding	13.6667	104.333	186.667	2480.67	46.7616	3477.76		2.30433e-13	1.90753e-10	0	0	2.70894e-13	2.80308e-10	0.871156	0.878158	0.000386776	0.026485		74.3721	1.87141			7.63415	0.88276			2.93247	9.71953
3991	nrfB	b4071	nitrite reductase, formate-dependent, penta-heme cytochrome c	1.66667	14.3333	13	204	2.42532	177.321		0.00523718	0.0744904	5.60502e-33	1.51336e-32	0.00622231	0.0936514	0	0	0.00239426	0.053796		73.1123	1.86399			8.6	0.934498			3.10434	1.1279
2886	rdgB	b2954	dITP/XTP pyrophosphatase	6.66667	25.3333	75	1599.33	32.564	2365.09		0.00570006	0.078121	0	0	0.00681062	0.09687	0.000266281	0.00154522	0.00272604	0.0579317		72.6288	1.86111			3.8	0.579784			1.926	1.10723
3948	yjbT	b4620	putative periplasmic protein	0.333333	4.33333	6.33333	116	1.43734	103.311		0.0989499	0.520399	7.03903e-20	1.73653e-19	0.495977	1	0	0	0.0524787	0.242911		71.8764	1.85659			13	1.11394			3.70044	0.283664
4117	ulaA	b4193	L-ascorbate-specific enzyme IIC permease component of PTS	1.33333	15.6667	8.33333	205.667	1.12797	80.1209		0.00199322	0.0383719	9.32676e-16	2.21383e-15	0.00403006	0.0678067	1.9984e-15	4.73767e-14	0.000851708	0.032806		71.0311	1.85145			11.75	1.07004			3.55459	1.41599
1622	valW	b1666	tRNA-Val	1	3.66667	15	264.667	6.6398	468.474		0.303093	0.830246	4.53787e-84	1.48387e-83	0.758439	1	0.158026	0.373953	0.0701787	0.271039		70.5556	1.84853			3.66667	0.564271			1.87447	0.0807933
3293	frlC	b4474	fructoselysine 3-epimerase	0.666667	11	3.33333	150.667	1	68.2006		0.00679099	0.0892314	1.29921e-13	2.99426e-13	0.0230288	0.23079	3.49054e-13	6.68533e-12	0.000364775	0.0262273		68.2006	1.83379			16.5	1.21748			4.04439	1.04948
3467	yhjY	b3548	autotransporter beta-domain protein	5	34.3333	60.3333	701	17.3514	1170.7		4.33853e-05	0.00191034	1.13114e-206	4.61477e-206	9.74745e-05	0.0038793	0.000627127	0.00336313	0.00014442	0.0194696		67.4701	1.82911			6.86667	0.836746			2.77961	2.71889
3372	livM	b3456	branched-chain amino acid ABC transporter permease	5	30.6667	36	574.333	7.19445	478.773		0.000186557	0.00567764	1.23963e-85	4.06382e-85	0.000465437	0.0124287	0.0777838	0.219306	0.00251852	0.0554332		66.5476	1.82313			6.13333	0.787697			2.61667	2.24583
2947	ygiV	b3023	transcriptional repressor for mcbR biofilm gene	3	17	19	261	4.73341	309.152		0.00673331	0.0887553	6.73405e-56	2.0249e-55	0.0129523	0.159079	3.20634e-10	4.51675e-09	0.004771	0.0714656		65.3128	1.815			5.66667	0.753328			2.5025	1.05181
2615	proW	b2678	glycine betaine/proline ABC transporter permease	16.6667	67.3333	309.333	4994	172.791	11110.4		3.12553e-06	0.000258731	0	0	3.70043e-06	0.000325874	0.122888	0.313716	0.00334395	0.0627209		64.2996	1.80821			4.04	0.606381			2.01436	3.58715
958	cspG	b0990	cold shock protein homolog, cold-inducible	0.333333	4.33333	1.66667	78.6667	1	62.9517		0.0989499	0.520399	1.24041e-12	2.80391e-12	0.495977	1	4.59488e-12	8.19491e-11	0.00806504	0.0958474		62.9517	1.79901			13	1.11394			3.70044	0.283664
4022	phnG	b4101	ribophosphonate triphosphate synthase subunit	0.333333	8	2.33333	104.667	1	62.1367		0.0169775	0.165341	1.76131e-12	3.97445e-12	0.0859363	0.553173	4.59488e-12	8.19491e-11	0.000251923	0.0217359		62.1367	1.79335			24	1.38021			4.58496	0.78162
3823	rhaS	b3905	transcriptional activator of rhaBAD and rhaT	4.66667	23	48.6667	607	9.22106	571.719		0.00279212	0.0485571	1.63968e-101	5.55803e-101	0.00293524	0.0562451	3.92497e-07	3.6334e-06	0.0014227	0.0417519		62.0015	1.7924			4.92857	0.692721			2.30117	1.31375
3301	yhfX	b3381	putative pyridoxal 5'-phosphate binding protein	1	20	14.3333	190.333	1.91986	118.578		0.000199614	0.00594389	2.02614e-22	5.122e-22	0.000464834	0.0124932	0	0	0.00464978	0.0698926		61.7636	1.79073			20	1.30103			4.32193	2.22593
1873	cysT	b1910	tRNA-Cys	0	1.66667	0	56	1	60.7776		0.241463	0.792558	3.16113e-12	7.10022e-12	0.566853	1	1.08586e-11	1.85169e-10	0.0333833	0.192792		60.7776	1.78374			#DIV/0!	#DIV/0!			#DIV/0!	0.100969
4252	yjiS	b4341	DUF1127 family protein	0.333333	3	1.66667	83	1.00831	61.1544		0.197173	0.746659	2.71897e-12	6.11767e-12	0.758445	1	7.06313e-12	1.237e-10	0.0116076	0.113292		60.6503	1.78283			9	0.954243			3.16993	0.126878
4126	rpsR	b4202	30S ribosomal subunit protein S18	0.666667	2.33333	13.3333	391.667	2.31023	137.691		0.42483	0.898504	1.00496e-25	2.60659e-25	0.866004	1	0	0	0.0223543	0.156807		59.6005	1.77525			3.5	0.544068			1.80735	0.0464798
1039	flgE	b1076	flagellar hook protein	3.33333	18.3333	273.333	2986.67	25.1487	1497.61		0.0053621	0.0757465	4.74476e-262	2.10349e-261	0.00871105	0.117443	1.02699e-05	7.70839e-05	0.000983104	0.0353426		59.5502	1.77488			5.5	0.740363			2.45943	1.12064
2700	cysI	b2763	sulfite reductase, beta subunit, NAD(P)-binding, heme-binding	3.66667	22.3333	29.3333	298	2.27273	133.919		0.00146464	0.0300107	4.75805e-25	1.22431e-24	0.00174742	0.0361628	0	0	0.000562794	0.0285635		58.9244	1.7703			6.09091	0.784682			2.60666	1.52272
2925	hybA	b2996	hydrogenase 2 4Fe-4S ferredoxin-type component	2.33333	17.3333	19	254.333	3.01437	174.669		0.00301196	0.0506768	3.8807e-32	1.04056e-31	0.00507098	0.0804168	0	0	0.0176314	0.139563		57.9455	1.76302			7.42857	0.870905			2.89308	1.29519
3396	nikE	b3480	nickel ABC transporter ATPase	2.33333	23.6667	39.3333	380.667	6.59319	381.361		0.000209659	0.00615446	4.42201e-68	1.38763e-67	0.000412388	0.0116114	0.0163384	0.059535	0.00521561	0.0747513		57.8417	1.76224			10.1429	1.00616			3.34239	2.21081
4163	mgtA	b4242	magnesium transporter	9.66667	56	125.333	1307	16.1755	931.133		7.19325e-07	7.83497e-05	2.13226e-163	8.20003e-163	7.50241e-07	8.87214e-05	0.08196	0.223621	0.000345453	0.0256945		57.5643	1.76015			5.7931	0.762911			2.53434	4.10596
1033	flgN	b1070	export chaperone for FlgK and FlgL	1.66667	5.66667	24.6667	584.667	6.33335	361.168		0.222356	0.768222	1.60496e-64	4.99208e-64	0.321238	1	0.000613456	0.00330349	0.133834	0.36085		57.0264	1.75608			3.4	0.531479			1.76553	0.114513
276	ykgJ	b0288	UPF0153 cysteine cluster protein	0.333333	2.33333	5.33333	230	1.21699	69.2378		0.283964	0.827111	1.12342e-13	2.59067e-13	0.866004	1	2.27152e-13	4.43802e-12	0.0128607	0.118297		56.8926	1.75506			7	0.845098			2.80735	0.0824361
3368	ugpA	b3452	sn-glycerol-3-phosphate ABC transporter permease	1.66667	14	25	277.333	2.99312	167.86		0.00604734	0.0810031	6.8125e-31	1.8117e-30	0.00622261	0.0923131	0	0	0.0142868	0.123761		56.0817	1.74882			8.4	0.924279			3.07039	1.0915
4040	melB	b4120	melibiose:sodium symporter	2.66667	18.3333	27.6667	277	2.41653	134.62		0.0028023	0.0481274	4.29644e-25	1.10626e-24	0.00334165	0.0606626	0	0	0.00748251	0.0938358		55.708	1.74592			6.875	0.837273			2.78136	1.31761
3443	yhjH	b3525	cyclic-di-GMP phosphodiesterase, FlhDC-regulated	2.66667	28	60	815	18.6894	1030.86		4.96835e-05	0.0020564	3.2206e-180	1.2661e-179	5.06479e-05	0.00238218	1.09388e-05	8.17888e-05	0.00122318	0.0396751		55.1573	1.7416			10.5	1.02119			3.39232	2.68689
3509	aldB	b3588	aldehyde dehydrogenase B	4	32	81.3333	593.333	7.74787	424.787		4.05064e-05	0.00182235	2.20358e-75	7.08645e-75	8.24716e-05	0.0034135	0.671817	0.773704	0.00214509	0.0522819		54.8264	1.73899			8	0.90309			3	2.73937
3393	nikB	b3477	nickel ABC transporter permease	4.66667	25.3333	61.3333	599	10.193	546.976		0.00112325	0.0242141	2.15138e-96	7.2233e-96	0.00134097	0.0300014	3.18187e-05	0.000215149	0.000380911	0.026504		53.662	1.72967			5.42857	0.734686			2.44057	1.61593
3939	pepE	b4021	peptidase E, alpha-aspartyl dipeptidase	3	17.3333	23.6667	305.667	4.9969	266.201		0.00587771	0.0795027	7.76824e-48	2.26409e-47	0.0129516	0.16002	0	0	0.00139856	0.0416097		53.2732	1.72651			5.77778	0.761761			2.53051	1.09962
4019	phnJ	b4098	carbon-phosphorus lyase, SAM-dependent	0.666667	8	4	127	1	53.1497		0.0266887	0.224066	8.45974e-11	1.8468e-10	0.0859363	0.553173	2.21146e-10	3.19634e-09	0.0331299	0.1921		53.1497	1.7255			12	1.07918			3.58496	0.649625
1048	yceQ	b1085	uncharacterized protein	1.33333	3.66667	17.6667	335.667	2.65841	139.328		0.406198	0.891912	8.0478e-26	2.08878e-25	0.758447	1	0	0	0.0399798	0.209821		52.4104	1.71942			2.75	0.439333			1.45943	0.049678
3079	yhbU	b3158	U32 peptidase family protein	0.666667	6.66667	9	209	1	52.0186		0.0497221	0.341293	1.37832e-10	2.99715e-10	0.207205	0.928161	3.40326e-10	4.77686e-09	0.00483948	0.071744		52.0186	1.71616			10	1			3.32193	0.466872
3717	aslB	b3800	putative AslA-specific sulfatase-maturating enzyme	8.33333	44.3333	79	778.667	18.2654	944.702		1.88913e-05	0.00096532	1.16582e-164	4.49673e-164	2.98527e-05	0.00150684	0.0412512	0.129656	4.35274e-05	0.0125185		51.7208	1.71367			5.32	0.725912			2.41143	3.01533
3867	pflD	b3951	putative glycine radical domain-containing pyruvate formate-lyase	14.6667	81.6667	150.333	1405.33	32.7142	1689.96		3.55248e-09	7.7388e-07	6.93063e-293	3.15161e-292	4.76236e-09	1.09508e-06	0.237737	0.508428	8.50534e-05	0.0141123		51.6584	1.71314			5.56818	0.745713			2.47721	6.11133
4038	melR	b4118	melibiose operon transcriptional regulator%3B autoregulator	2.33333	15.3333	24.3333	250	2.94385	150.739		0.00697219	0.0907481	9.24082e-28	2.42268e-27	0.0116485	0.148348	0	0	0.0073603	0.0931153		51.2046	1.70931			6.57143	0.81766			2.71621	1.04216
3484	yiaB	b3563	YiaAB family inner membrane protein	0.666667	3.66667	11.6667	146	1.5261	76.5588		0.213063	0.758271	7.42709e-15	1.7427e-14	0.758439	1	1.13243e-14	2.50164e-13	0.060502	0.252667		50.1662	1.70041			5.5	0.740363			2.45943	0.120175
4291	yjjI	b4380	DUF3029 family protein, putative glycine radical enzyme	1.33333	14.3333	10.6667	198.333	1.25782	61.9108		0.0035633	0.056944	2.76883e-12	6.22626e-12	0.00622231	0.0936514	7.06313e-12	1.237e-10	0.000388954	0.0262179		49.2206	1.69215			10.75	1.03141			3.42626	1.24455
3366	ugpC	b3450	sn-glycerol-3-phosphate ABC transporter ATPase	4.33333	22.3333	33.3333	332.667	5.05351	243.657		0.00270614	0.0474606	1.18518e-43	3.39322e-43	0.00432859	0.0716642	0	0	0.00682649	0.0881721		48.2155	1.68319			5.15385	0.712131			2.36565	1.32367
3441	yhjE	b3523	putative MFS transporter%3B membrane protein	4.66667	29	69	664.333	10.2835	493.912		0.000263665	0.00742387	1.35114e-86	4.4519e-86	0.000274501	0.00854256	0.0277215	0.0937226	0.000193731	0.0214297		48.0293	1.68151			6.21429	0.793391			2.63559	2.12937
2924	hybB	b2995	putative hydrogenase 2 cytochrome b type component	4.33333	28	56.3333	517.333	9.40125	450.863		0.000285509	0.00777449	3.32325e-79	1.07673e-78	0.000408942	0.0115932	0.610111	0.719912	0.00866499	0.0970929		47.9577	1.68086			6.46154	0.810336			2.69188	2.10933
4072	blc	b4149	outer membrane lipoprotein cell division and growth lipocalin	1	6.66667	7.33333	119	1.1333	54.0442		0.0740139	0.440149	6.90868e-11	1.51244e-10	0.207205	0.928161	1.43722e-10	2.10072e-09	0.0111349	0.111195		47.6876	1.67841			6.66667	0.823909			2.73697	0.356401
3983	b4459	b4459	Pseudo gene	0	4	0	46	1	46.057		0.0695794	0.42539	1.81267e-09	3.84697e-09	0.495976	1	4.53531e-09	5.47617e-08	0.00113921	0.038395		46.057	1.6633			#DIV/0!	#DIV/0!			#DIV/0!	0.371212
3073	yraR	b3152	putative nucleoside-diphosphate-sugar epimerase	0.333333	7	2.66667	85.6667	1	45.8987		0.027126	0.225905	1.94116e-09	4.11743e-09	0.133457	0.72873	6.98742e-09	8.15828e-08	0.0547234	0.250347		45.8987	1.6618			21	1.32222			4.39232	0.646075
4112	yjfN	b4188	DUF1471 family periplasmic protein	0.666667	4.33333	4.66667	81.3333	1.03614	47.0462		0.152798	0.655369	1.24165e-09	2.64522e-09	0.495977	1	2.94425e-09	3.69266e-08	0.00544985	0.0770841		45.4053	1.65711			6.5	0.812913			2.70044	0.183514
3800	yihU	b3882	3-sulpholactaldehyde (SLA) reductase, NADH-dependent%3B gamma-hydroxybutyrate dehydrogenase, NADH-dependent	5.66667	32.3333	66.6667	557.667	15.1895	689.193		0.000179558	0.00554619	1.4045e-119	4.93289e-119	0.00021363	0.00701759	4.08032e-10	5.66582e-09	0.00147202	0.0429075		45.3729	1.6568			5.70588	0.756323			2.51245	2.25601
3864	ptsA	b3947	putative PTS enzyme: Hpr, enzyme I and II components	14.3333	82.6667	174.333	1536	37.9663	1722.58		1.82199e-09	4.71326e-07	8.39888e-296	3.83723e-295	3.27208e-09	8.46446e-07	0.565866	0.683895	0.000160447	0.0197762		45.3712	1.65678			5.76744	0.760983			2.52793	6.32668
1904	fliM	b1945	flagellar motor switching and energizing component	1	7	25	548.333	3.19786	144.593		0.0634759	0.396868	1.77871e-26	4.63514e-26	0.133457	0.72873	0	0	0.0531039	0.244493		45.2156	1.65529			7	0.845098			2.80735	0.401354
4200	fecC	b4289	ferric citrate ABC transporter permease	20.3333	75.3333	345.333	4116.67	241.751	10794		2.62737e-06	0.000226556	0	0	3.87483e-06	0.000334124	0.190736	0.436995	0.00236655	0.0543048		44.6493	1.64981			3.70492	0.568779			1.88944	3.64483
3401	yhhJ	b3485	putative ABC transporter permease	6	33.3333	110.333	763.667	17.4977	779.406		0.000164406	0.00515514	8.72467e-135	3.14379e-134	0.000350239	0.0102087	0.00250215	0.011735	0.00301237	0.0604436		44.5434	1.64878			5.55556	0.744727			2.47393	2.28776
3688	ilvM	b3769	acetolactate synthase 2 small subunit	2.33333	11	24	236.333	7.61438	335.974		0.0424557	0.309374	3.87268e-59	1.18094e-58	0.0603702	0.432305	9.58833e-07	8.51129e-06	0.000715007	0.0302406		44.1236	1.64467			4.71429	0.673416			2.23704	0.509517
856	ftsK	b0890	DNA translocase at septal ring sorting daughter chromsomes	8.66667	45.3333	65.3333	540	4.88916	215.407		1.72373e-05	0.000926562	1.5127e-38	4.22512e-38	2.04728e-05	0.0011451	0	0	0.000276523	0.0233906		44.058	1.64402			5.23077	0.718566			2.38702	3.03313
2927	yghW	b2998	DUF2623 family protein	0	1.66667	0	73.6667	1	43.936		0.241463	0.792558	4.54099e-09	9.52285e-09	0.566853	1	1.65953e-08	1.8435e-07	0.18695	0.418095		43.936	1.64282			#DIV/0!	#DIV/0!			#DIV/0!	0.100969
4039	melA	b4119	alpha-galactosidase, NAD(P)-binding	2.66667	18	33	264.667	2.90315	126.979		0.00321804	0.0524389	2.15081e-23	5.47275e-23	0.00334184	0.0604013	0	0	0.00646996	0.0858812		43.7383	1.64086			6.75	0.829304			2.75489	1.28035
4046	yjdI	b4126	putative 4Fe-4S mono-cluster protein	0.666667	6.33333	10.6667	84	1.90721	82.1859		0.0581969	0.376959	1.12002e-15	2.65689e-15	0.207205	0.928161	8.88178e-16	2.25702e-14	0.0153707	0.130273		43.0922	1.6344			9.5	0.977724			3.24793	0.423706
4067	yjeK	b4146	EF-P-Lys34 lysylation protein%3B weak lysine 2,3-aminomutase	9	44.3333	75.3333	640.333	23.1626	978.388		3.32229e-05	0.00154505	5.49112e-168	2.12644e-167	6.78648e-05	0.00292596	0.00484911	0.020718	0.00209044	0.0515323		42.2399	1.62572			4.92593	0.692488			2.30039	2.81106
3908	thiG	b3991	thiamine biosynthesis ThiGH complex subunit	6	22.3333	54.6667	616.333	14.8088	604		0.0103288	0.11975	3.5868e-104	1.22436e-103	0.0196579	0.206507	3.30424e-09	4.07838e-08	0.000303848	0.0238327		40.7867	1.61052			3.72222	0.570802			1.89616	0.921724
4080	yjeN	b4157	uncharacterized protein	1	10.3333	20.6667	120.333	3.39124	137.246		0.0139858	0.146922	5.24741e-25	1.34933e-24	0.0356882	0.308379	0	0	0.000449193	0.0258376		40.4708	1.60714			10.3333	1.01424			3.36923	0.832914
3311	hofQ	b3391	DNA catabolic putative fimbrial transporter	3.66667	24.3333	65.3333	376.333	6.19079	249.96		0.00065241	0.0155191	3.76803e-44	1.08279e-43	0.000776021	0.0188938	0	0	4.45167e-05	0.0120028		40.3761	1.60612			6.63636	0.82193			2.73039	1.80913
3004	ygjI	b3078	putative transporter	1.66667	10.3333	34.3333	564.667	3.60259	145.328		0.0295349	0.239227	2.24077e-26	5.8314e-26	0.0356897	0.306472	0	0	0.0120267	0.115811		40.3399	1.60574			6.2	0.792392			2.63227	0.621191
4021	phnH	b4100	ribophosphonate triphosphate synthase subunit	0.666667	7.33333	9	98.3333	1.09168	43.9117		0.036379	0.279355	5.20172e-09	1.08791e-08	0.133454	0.731609	1.65953e-08	1.8435e-07	0.00333983	0.0634715		40.2239	1.60448			11	1.04139			3.45943	0.553843
3335	gntT	b3415	gluconate transporter, high-affinity GNT I system	10	52.6667	159.333	1352	45.6728	1832.19		3.40475e-06	0.000265892	0	0	7.99801e-06	0.000591138	0.125714	0.313518	0.00114964	0.0381505		40.1155	1.60331			5.26667	0.721536			2.39689	3.5753
212	rnhA	b0214	ribonuclease HI, degrades RNA of DNA-RNA hybrids	0.666667	7.33333	3.66667	86	1.19743	47.2621		0.036379	0.279355	1.40945e-09	2.99778e-09	0.133454	0.731609	2.94425e-09	3.69266e-08	0.00333983	0.0634715		39.4696	1.59626			11	1.04139			3.45943	0.553843
1062	tmk	b1098	thymidylate kinase	0.666667	1.66667	9.66667	192.333	1	39.4545		0.610795	0.919302	3.17218e-08	6.50154e-08	0.566858	1	9.38447e-08	9.5766e-07	0.240909	0.440186		39.4545	1.5961			2.5	0.39794			1.32193	0.0365417
3820	rhaD	b3902	rhamnulose-1-phosphate aldolase	3	17.3333	43	274	5.56772	219.351		0.00587771	0.0795027	7.03903e-39	1.9689e-38	0.0129516	0.16002	0	0	0.0128497	0.119212		39.3969	1.59546			5.77778	0.761761			2.53051	1.09962
3394	nikC	b3478	nickel ABC transporter permease	5	34.3333	131.667	662.333	23.9593	926.975		4.33853e-05	0.00191034	4.18689e-158	1.59282e-157	9.74745e-05	0.0038793	0.179857	0.416736	0.000336433	0.0254627		38.6895	1.58759			6.86667	0.836746			2.77961	2.71889
4243	yjiH	b4330	nucleoside recognition pore and gate family putative inner membrane transporter	0	2.33333	0	205.333	1	38.5452		0.165763	0.679973	4.709e-08	9.60073e-08	0.866011	1	1.44799e-07	1.45472e-06	0.0620851	0.255324		38.5452	1.58597			#DIV/0!	#DIV/0!			#DIV/0!	0.167509
3517	yibH	b3597	putative membrane fusion protein (MFP) component of efflux pump	11.3333	49.6667	129.333	1092	43.232	1657.03		3.03235e-05	0.00142624	9.44092e-281	4.24841e-280	5.22723e-05	0.00240395	0.0284037	0.0956964	0.00290805	0.0591761		38.3287	1.58352			4.38235	0.641707			2.13171	2.84581
3437	treF	b3519	cytoplasmic trehalase	10.6667	41	90.3333	901.667	20.5747	778.182		0.000399878	0.010154	8.7521e-133	3.14784e-132	0.000422877	0.0116686	0.00153832	0.00763854	0.00107188	0.0372909		37.8223	1.57775			3.84375	0.584755			1.94251	1.99336
4016	phnM	b4095	ribophosphonate triphosphate hydrolase	1	11	12	124.667	1.22399	45.511		0.010377	0.119973	3.11567e-09	6.56926e-09	0.0230288	0.23079	6.98742e-09	8.15828e-08	0.00552825	0.0776836		37.1827	1.57034			11	1.04139			3.45943	0.920915
1688	cedA	b1731	cell division modulator	0.666667	3	4.66667	86.6667	1.08506	40.0732		0.299377	0.832184	2.72262e-08	5.59195e-08	0.758445	1	6.08358e-08	6.32432e-07	0.0175842	0.140219		36.9317	1.5674			4.5	0.653213			2.16993	0.0797804
4113	yjfO	b4189	bioflm peroxide resistance protein	1.66667	5	18	202	3.42891	125.543		0.295757	0.828239	8.01028e-23	2.03024e-22	0.321243	1	0	0	0.0278272	0.17628		36.613	1.56364			3	0.477121			1.58496	0.0818445
3861	yijF	b3944	DUF1287 family protein	2.66667	13.3333	24	174	3.71717	135.246		0.0220396	0.196599	1.89656e-24	4.84802e-24	0.0266252	0.250458	0	0	0.00343328	0.0630262		36.3842	1.56091			5	0.69897			2.32193	0.706419
3834	sbp	b3917	sulfate transporter subunit	8.66667	40.3333	90.6667	741	29.422	1030.16		0.000111676	0.00388425	7.10306e-174	2.78114e-173	0.000132852	0.0049096	6.14588e-05	0.00039693	0.000166766	0.0189323		35.0132	1.54423			4.65385	0.667812			2.21842	2.41069
3868	pflC	b3952	putative [formate-C-acetyltransferase 2]-activating enzyme%3B pyruvate formate-lyase 1-activating enzyme	6.33333	24.3333	63.3333	624.333	17.1958	600.268		0.00640101	0.084916	4.07287e-102	1.383e-101	0.0097372	0.127136	1.68972e-08	1.85583e-07	0.0121143	0.115622		34.9079	1.54292			3.84211	0.584569			1.9419	1.07101
4226	fimE	b4313	tyrosine recombinase/inversion of on/off regulator of fimA	15.6667	50.3333	192	2029.33	187.581	6412.26		0.000471488	0.011756	0	0	0.000555991	0.0143828	0.0210616	0.0742406	0.0102034	0.104804		34.1839	1.53382			3.21277	0.506879			1.68382	1.92974
3203	yrdD	b3283	ssDNA-binding protein, function unknown	15	45	221	2434	206.743	7037.15		0.00170611	0.0337875	0	0	0.00263493	0.051687	0.764969	0.820695	0.0121439	0.115649		34.0381	1.53196			3	0.477121			1.58496	1.47124
3796	yihQ	b3878	putative sulpholipid alpha-glucosidase%3B alpha-glucosyl fluoride glucosidase	5	35	128	610.333	10.6642	361.857		3.32316e-05	0.00152828	3.90523e-62	1.20696e-61	6.5731e-05	0.00286379	0.000280172	0.00162099	6.73701e-05	0.0145317		33.9318	1.53061			7	0.845098			2.80735	2.8158
3994	nrfE	b4074	heme lyase (NrfEFG) for insertion of heme into c552, subunit NrfE	7.33333	34	77.3333	537.667	11.2244	379.794		0.000397937	0.0101671	4.1746e-65	1.30055e-64	0.000547781	0.0142595	0.00577086	0.0241	0.000920134	0.034517		33.8366	1.52939			4.63636	0.666177			2.21299	1.9928
3993	nrfD	b4073	formate-dependent nitrite reductase, membrane subunit	2.33333	22.6667	56.3333	269.333	6.86054	231.337		0.000319422	0.00847493	2.43149e-40	6.85047e-40	0.00062705	0.0158254	0	0	0.00420732	0.0655248		33.72	1.52789			9.71429	0.987411			3.28011	2.07186
3081	yhbW	b3160	putative luciferase-like monooxygenase	3.33333	16.6667	36.3333	286.333	5.09051	171.194		0.0104681	0.11936	2.74787e-30	7.27774e-30	0.0192082	0.203853	0	0	0.00364225	0.0651977		33.63	1.52673			5	0.69897			2.32193	0.923142
3912	thiC	b3994	phosphomethylpyrimidine synthase	13	62	147.333	1149.33	38.6115	1290.14		1.28555e-06	0.000126688	3.15005e-216	1.30015e-215	2.29056e-06	0.00022048	0.405126	0.739497	0.00159787	0.0441873		33.4133	1.52392			4.76923	0.678448			2.25376	3.89727
668	rhsC	b0700	Rhs protein with putative toxin domain%3B putative neighboring cell growth inhibitor	8.33333	46	99.6667	586.667	6.75228	223.133		1.00227e-05	0.000658477	6.79681e-39	1.90252e-38	1.40224e-05	0.000921249	0	0	0.000646162	0.0290369		33.0455	1.51911			5.52	0.741939			2.46467	3.18146
3819	rhaM	b3901	L-rhamnose mutarotase	1.33333	10.3333	12.3333	185	5.99102	197.289		0.0206291	0.188902	1.41413e-34	3.85024e-34	0.0356897	0.306472	0	0	0.00789992	0.0951963		32.9308	1.5176			7.75	0.889302			2.9542	0.723763
4018	phnK	b4097	carbon-phosphorus lyase complex subunit, putative ATP transporter ATP-binding protein	2.33333	10.3333	17	146.333	2.25625	73.7416		0.0559054	0.370228	6.63687e-14	1.53413e-13	0.0904835	0.564023	1.55764e-13	3.13788e-12	0.0116076	0.113292		32.6833	1.51433			4.42857	0.646264			2.14684	0.431531
3817	frvB	b3899	putative PTS enzyme, IIB component/IIC component	1.66667	15.3333	22.3333	231.667	2.5376	82.6721		0.00340298	0.0548052	2.11524e-15	5.0055e-15	0.00403006	0.0678067	3.33067e-15	7.70812e-14	0.00101909	0.0363333		32.5788	1.51293			9.2	0.963788			3.20163	1.26118
3911	thiE	b3993	thiamine phosphate synthase (thiamine phosphate pyrophosphorylase)	6.33333	27.6667	107	809.333	37.6271	1213.89		0.0018827	0.0365845	7.76704e-203	3.14238e-202	0.00329691	0.0609193	0.00466147	0.0199601	0.000893893	0.0338268		32.2611	1.50868			4.36842	0.640324			2.12711	1.4367
3822	rhaB	b3904	rhamnulokinase	9.66667	47	130.333	848	29.0721	926.596		2.13655e-05	0.00106544	4.06378e-155	1.53696e-154	2.24298e-05	0.00122154	0.260259	0.543732	0.000241465	0.0231485		31.8723	1.50341			4.86207	0.686821			2.28157	2.97247
4215	sgcQ	b4303	putative nucleoside triphosphatase	1.66667	5.66667	15.6667	182.667	1.45367	46.1857		0.222356	0.768222	3.17013e-09	6.67684e-09	0.321238	1	4.53531e-09	5.47617e-08	0.00806504	0.0963784		31.7719	1.50204			3.4	0.531479			1.76553	0.114513
4265	yjjL	b4356	putative L-galactonate:H+ symporter	1.33333	8.33333	13.3333	154.667	1	31.4233		0.0500849	0.342081	1.04883e-06	2.07102e-06	0.0859368	0.551461	3.03792e-06	2.51307e-05	0.0038813	0.063424		31.4233	1.49725			6.25	0.79588			2.64386	0.465871
39	caiA	b0039	crotonobetaine reductase subunit II, FAD-binding	1	6.66667	14	144	1	31.3445		0.0740139	0.440149	1.08559e-06	2.14036e-06	0.207205	0.928161	3.03792e-06	2.51307e-05	0.00657904	0.0865304		31.3445	1.49616			6.66667	0.823909			2.73697	0.356401
2137	yejK	b2186	spermidine nucleoid-associated protein	27	63	475	6576.67	443.962	13912.5		0.00386372	0.0601201	0	0	0.00538343	0.0847225	0.194373	0.442979	0.00275711	0.0577386		31.3372	1.49606			2.33333	0.367977			1.22239	1.22098
3824	rhaR	b3906	transcriptional activator of rhaSR	5	27	89.3333	576	20.0027	623.691		0.000788942	0.0182426	8.21934e-105	2.81062e-104	0.00147775	0.0321916	4.6335e-10	6.38831e-09	6.75388e-05	0.0132437		31.1803	1.49388			5.4	0.732394			2.43296	1.73891
3018	uxaC	b3092	uronate isomerase	3.33333	15.3333	30.3333	212	2.58731	80.543		0.0177978	0.169736	5.61035e-15	1.3204e-14	0.0283971	0.25946	7.77156e-15	1.75673e-13	0.00224686	0.0535522		31.13	1.49318			4.6	0.662758			2.20163	0.770227
3283	yhfG	b3362	putative antitoxin for Fic	1	4.33333	16	111.333	3.21506	99.9347		0.220487	0.766887	3.27545e-18	7.95437e-18	0.495977	1	0	0	0.00374522	0.0651487		31.0833	1.49253			4.33333	0.636822			2.11548	0.115269
3821	rhaA	b3903	L-rhamnose isomerase	8.33333	46.3333	110	913.333	36.9892	1139.79		8.82563e-06	0.000608822	1.21336e-189	4.80893e-189	1.40205e-05	0.00093598	1.10816e-06	9.70387e-06	0.00120497	0.0393806		30.8141	1.48875			5.56	0.745075			2.47508	3.21551
4051	dtpC	b4130	dipeptide and tripeptide permease	1.66667	14.3333	31	265.333	3.36712	102.384		0.00523718	0.0744904	1.40901e-18	3.43462e-18	0.00622231	0.0936514	0	0	0.00847693	0.0962354		30.4071	1.48298			8.6	0.934498			3.10434	1.1279
1872	leuZ	b1909	tRNA-Leu	0.333333	1.33333	2.66667	75.6667	1.69766	51.5495		0.514083	0.932423	4.33737e-10	9.36871e-10	0.566858	1	5.23812e-10	7.1459e-09	0.0791512	0.288394		30.3651	1.48237			4	0.60206			2	0.0303869
1965	yeeE	b2013	UPF0394 family inner membrane protein	11	42.6667	182	1486.33	66.5986	2015.96		0.000283554	0.0078242	0	0	0.000600172	0.0152399	9.32964e-05	0.00059174	0.000404479	0.0264382		30.2703	1.48102			3.87879	0.588696			1.95561	2.10656
3514	rhsA	b3593	Rhs protein with putative toxin 55 domain%3B putative polysaccharide synthesis/export protein%3B putative neighboring cell growth inhibitor	26.3333	132	305	1841.67	66.2669	2002.35		5.42768e-13	3.74419e-10	0	0	7.44738e-13	5.13745e-10	2.88354e-05	0.000197729	3.03417e-05	0.0109078		30.2164	1.48024			5.01266	0.700068			2.32558	9.42664
2889	ansB	b2957	periplasmic L-asparaginase 2	1.33333	9	21	152.333	1.69368	50.5812		0.0372368	0.282794	6.54835e-10	1.40663e-09	0.055362	0.412129	8.06345e-10	1.08106e-08	0.0142196	0.123428		29.8646	1.47516			6.75	0.829304			2.75489	0.548529
4013	phnP	b4092	5-phospho-alpha-D-ribosyl 1,2-cyclic phosphate phosphodiesterase	2.33333	13.6667	21	265.333	5.85407	174.464		0.0140045	0.146746	1.8694e-30	4.95449e-30	0.0266252	0.250458	0	0	0.0147159	0.126715		29.8021	1.47425			5.85714	0.767686			2.5502	0.833433
2999	patA	b3073	putrescine:2-oxoglutaric acid aminotransferase, PLP-dependent	0.666667	7.33333	7	151	1.01095	29.502		0.036379	0.279355	2.46687e-06	4.81002e-06	0.133454	0.731609	7.26923e-06	5.56354e-05	0.00333983	0.0634715		29.1824	1.46512			11	1.04139			3.45943	0.553843
2574	alpA	b2624	CP4-57 prophage%3B DNA-binding transcriptional activator	0	2	0	60	1	29.1174		0.199444	0.750453	2.87682e-06	5.58694e-06	0.866005	1	7.26924e-06	5.54173e-05	0.0580583	0.257678		29.1174	1.46415			#DIV/0!	#DIV/0!			#DIV/0!	0.124676
3863	fsaB	b3946	fructose-6-phosphate aldolase 2	7.33333	31.6667	232	1508	85.3705	2444.02		0.000943692	0.0212279	0	0	0.00164123	0.0346584	0.000119358	0.000742505	0.00206226	0.0514254		28.6284	1.4568			4.31818	0.635301			2.11042	1.67309
3816	frvX	b3898	putative peptidase	4.66667	26.3333	64.3333	382	11.3017	323.34		0.000758009	0.0177254	1.03699e-54	3.09665e-54	0.000903948	0.0213797	6.6332e-09	7.83887e-08	0.000843075	0.032766		28.6099	1.45652			5.64286	0.751499			2.49643	1.7514
3282	fic	b3361	stationary phase-induced protein, putative toxin	1.33333	9	21.6667	147.667	2.77078	78.467		0.0372368	0.282794	1.73344e-14	4.04296e-14	0.055362	0.412129	1.83187e-14	3.93497e-13	0.0033887	0.0627418		28.3195	1.45209			6.75	0.829304			2.75489	0.548529
3075	yhbP	b3154	UPF0306 family protein	3	11	29.3333	257.667	7.94119	220.343		0.0744649	0.44093	1.04151e-37	2.89243e-37	0.129719	0.720681	0	0	0.00240634	0.0537873		27.7468	1.44321			3.66667	0.564271			1.87447	0.35563
3801	yihV	b3883	6-deoxy-6-sulphofructose kinase	7.33333	33.3333	92.3333	618.667	28.2722	781.895		0.000509918	0.012415	4.20021e-129	1.49958e-128	0.000791599	0.0191604	0.000794398	0.00420793	0.000247652	0.0218035		27.656	1.44179			4.54545	0.657577			2.18442	1.90605
3242	gspB	b3322	part of gsp divergon involved in type II protein secretion	1	8.66667	26	195	4.59902	126.778		0.029654	0.23879	2.20439e-22	5.56897e-22	0.085934	0.55402	0	0	0.00309227	0.0611929		27.5663	1.44038			8.66667	0.937852			3.11548	0.621984
3601	yidJ	b3678	sulfatase/phosphatase superfamily protein	15.3333	69.6667	220	1487.67	85.8114	2365.31		5.06066e-07	5.81836e-05	0	0	8.73304e-07	9.51212e-05	0.0146216	0.0544009	0.000158645	0.0201293		27.564	1.44034			4.54348	0.657388			2.1838	4.2352
3585	yicO	b3664	adenine permease, high affinity%3B adenine:H+ symporter	11.3333	57	202.667	1056.33	57.3562	1543.54		2.07519e-06	0.000186722	5.24416e-252	2.28836e-251	2.86551e-06	0.000263563	7.13713e-06	5.47321e-05	0.00292076	0.0588793		26.9115	1.42994			5.02941	0.701517			2.33039	3.72881
4202	fecA	b4291	TonB-dependent outer membrane ferric citrate transporter and signal transducer%3B ferric citrate extracelluar receptor%3B FecR-interacting protein	63.6667	203.333	1152	10089.3	1148.57	30725.2		2.55078e-12	1.31971e-09	0	0	2.98384e-12	1.7643e-09	0.78791	0.837451	0.00382529	0.0639625		26.7508	1.42734			3.19372	0.504296			1.67524	8.87952
4250	mdtM	b4337	multidrug efflux system protein	1	4.66667	9.33333	148	1	26.681		0.188274	0.727604	8.37772e-06	1.60377e-05	0.495977	1	2.69853e-05	0.000186357	0.0596967	0.250274		26.681	1.4262			4.66667	0.669007			2.22239	0.138105
3314	hofN	b3394	DNA catabolic putative fimbrial assembly protein	0.666667	5	3.66667	88	1.12754	29.9774		0.110246	0.554444	2.34188e-06	4.57089e-06	0.321237	1	7.26923e-06	5.56354e-05	0.00862641	0.0969123		26.5867	1.42466			7.5	0.875061			2.90689	0.256142
3947	yjbH	b4029	DUF940 family extracellular polysaccharide protein	7.33333	31	77.6667	488.667	9.19367	244.193		0.0012049	0.0255748	2.20424e-41	6.24187e-41	0.00164137	0.0344855	0	0	2.93198e-06	0.00158107		26.561	1.42424			4.22727	0.62606			2.07973	1.59219
4028	yjdA	b4109	clamp-binding sister replication fork colocalization protein, dynamin-related	8.33333	39.6667	97.6667	638	14.8733	393.727		0.000109076	0.00382597	1.33186e-65	4.15257e-65	0.000192106	0.00657129	0.026011	0.0884784	0.00208178	0.0516137		26.472	1.42279			4.76	0.677607			2.25096	2.41726
184	yaeR	b0187	putative lyase	0.666667	5	6	89	1.71386	45.291		0.110246	0.554444	6.58717e-09	1.37398e-08	0.321237	1	6.98744e-09	8.1096e-08	0.0654021	0.261487		26.4264	1.42204			7.5	0.875061			2.90689	0.256142
3294	frlD	b3374	fructoselysine 6-kinase	2	16.3333	55.3333	279.333	7.55208	198.055		0.00321517	0.0525992	7.77924e-34	2.1136e-33	0.00768889	0.107515	0	0	0.00139856	0.0416097		26.2253	1.41872			8.16667	0.912045			3.02975	1.27902
599	lipA	b0628	lipoate synthase	6.66667	38	164.333	634.333	38.1496	996.991		4.91124e-05	0.00207425	6.765e-163	2.59648e-162	5.12812e-05	0.00238486	0.00545653	0.0229104	0.0136286	0.120727		26.1337	1.4172			5.7	0.755875			2.51096	2.68314
3611	dgoT	b3691	D-galactonate transporter	13	65	249	1377	90.4736	2353.08		4.2761e-07	5.05679e-05	0	0	7.71461e-07	8.86966e-05	0.034698	0.112328	6.05588e-05	0.0145139		26.0085	1.41512			5	0.69897			2.32193	4.29613
2592	yfjZ	b2645	CP4-57 prophage%3B antitoxin of the YpjF-YfjZ toxin-antitoxin system	0	2	0	70.6667	1	25.9639		0.199444	0.750453	1.14821e-05	2.18514e-05	0.866005	1	4.182e-05	0.000277468	0.0791512	0.288394		25.9639	1.41437			#DIV/0!	#DIV/0!			#DIV/0!	0.124676
3440	yhjD	b3522	inner membrane putative BrbK family alternate lipid exporter	13.3333	44.3333	163	1286.33	74.2478	1923.75		0.000773195	0.017979	0	0	0.00112472	0.025578	0.00803206	0.032261	0.000408518	0.0263037		25.9099	1.41347			3.325	0.521792			1.73335	1.74524
3247	gspF	b3327	general secretory pathway component, cryptic	2.33333	10	27.3333	172	1.91201	49.4777		0.0641246	0.397918	1.40456e-09	2.98902e-09	0.0904862	0.562346	1.24146e-09	1.61974e-08	0.00177615	0.0472981		25.8774	1.41292			4.28571	0.632023			2.09954	0.400206
4199	fecD	b4288	ferric citrate ABC transporter permease	28	77.3333	564	5988	627.747	16238.1		0.0001278	0.00423171	0	0	0.000207934	0.00694064	0.302885	0.605148	0.0155167	0.13074		25.8673	1.41275			2.7619	0.441209			1.46566	2.37348
3610	cbrA	b3690	colicin M resistance protein%3B FAD-binding protein, putative oxidoreductase	15.6667	56	209.333	1606.67	111.004	2862.93		7.40588e-05	0.00289179	0	0	7.83724e-05	0.0032766	0.00386952	0.0170382	0.000313759	0.0241707		25.7912	1.41147			3.57447	0.553211			1.83773	2.53883
3999	fdhF	b4079	formate dehydrogenase-H, selenopolypeptide subunit	9	42.6667	83.6667	614.667	16.9613	436.457		6.17148e-05	0.00245613	2.94756e-72	9.39353e-72	0.000140742	0.00506549	0.722379	0.813619	0.00849852	0.0962273		25.7325	1.41048			4.74074	0.675846			2.24511	2.60975
3799	yihT	b3881	6-deoxy-6-sulphofructose-1-phosphate aldolase	9.33333	27.6667	76	754.333	32.0747	821.522		0.0148564	0.152962	3.16114e-134	1.13801e-133	0.023673	0.230547	0.031009	0.103488	0.0135833	0.120573		25.6128	1.40846			2.96429	0.47192			1.56768	0.815418
2146	ccmE	b2197	periplasmic heme chaperone	0	2.66667	0	105.667	1	25.3381		0.138436	0.62553	1.51214e-05	2.85814e-05	0.866011	1	4.182e-05	0.000277468	0.0195103	0.146889		25.3381	1.40377			#DIV/0!	#DIV/0!			#DIV/0!	0.203752
4290	yjjW	b4379	putative pyruvate formate lyase activating enzyme	0.666667	7	5.66667	91.3333	1	25.0992		0.042515	0.309261	1.67982e-05	3.16432e-05	0.133457	0.72873	4.18201e-05	0.000276525	8.87757e-05	0.0141844		25.0992	1.39966			10.5	1.02119			3.39232	0.509675
3865	frwC	b3949	putative enzyme IIC component of PTS	16.3333	62.6667	241.667	1790	142.461	3568.54		1.22836e-05	0.00072631	0	0	2.0467e-05	0.00116045	0.880785	0.885569	0.00275718	0.0574612		25.0493	1.39879			3.83673	0.583962			1.93988	3.13888
4073	ampC	b4150	penicillin-binding protein%3B beta-lactamase, intrinsically weak	11.6667	43.6667	153.333	1127	60.4074	1503.17		0.000320666	0.00840022	6.01051e-243	2.58219e-242	0.000426576	0.0116927	0.00041608	0.00231765	0.0039148	0.0632526		24.8838	1.39592			3.74286	0.573203			1.90414	2.07571
3685	yifB	b3765	magnesium chelatase family protein and putative transcriptional regulator	24.3333	87.6667	381	2665.67	209.986	5200.42		6.25832e-07	7.00086e-05	0	0	1.02121e-06	0.000108379	0.0419316	0.131476	6.08073e-05	0.0138065		24.7655	1.39385			3.60274	0.556633			1.84909	4.15485
3640	yieL	b3719	putative xylanase	20.6667	84.6667	347.667	2085	209.601	5133.94		1.38791e-07	1.91485e-05	0	0	1.84151e-07	2.72214e-05	0.0144278	0.0537827	1.03804e-05	0.00497568		24.4939	1.38906			4.09677	0.612442			2.03449	4.71787
3747	ysgA	b3830	putative carboxymethylenebutenolidase	15.3333	51.6667	222	1722.67	150.87	3686.44		0.0002493	0.00716563	0	0	0.000403664	0.0115225	0.152366	0.363881	0.001231	0.039631		24.4345	1.388			3.36957	0.527574			1.75256	2.14475
3984	yjcD	b4064	guanine/hypoxanthine permease, high affinity%3B guanine/hypoxanthine:H+ symporter	19.6667	63	314	2429	156.934	3817.25		9.47803e-05	0.00344119	0	0	0.000100432	0.00392159	0.00294119	0.0134218	0.00165901	0.0452973		24.324	1.38603			3.20339	0.50561			1.6796	2.46329
3639	yieK	b3718	putative 6-phosphogluconolactonase	8.66667	38.6667	166	863.667	65.3399	1577.51		0.000206188	0.0060958	8.70698e-254	3.80796e-253	0.000277232	0.00849974	3.558e-06	2.86408e-05	6.73701e-05	0.0145317		24.1431	1.38279			4.46154	0.649485			2.15754	2.21497
1885	fliA	b1922	RNA polymerase, sigma 28 (sigma F) factor	1	5	55	342	3.67987	88.8011		0.160884	0.668571	6.87043e-16	1.63278e-15	0.321237	1	9.99201e-16	2.50638e-14	0.0410431	0.209787		24.1316	1.38259			5	0.69897			2.32193	0.174852
3732	yigE	b4482	DUF2233 family protein	10	40.6667	247	1470.67	111.09	2676.97		0.000277263	0.00770197	0	0	0.000598735	0.0152973	0.827626	0.859687	0.0004104	0.0260363		24.0974	1.38197			4.06667	0.609239			2.02385	2.1134
4244	kptA	b4331	RNA 2'-phosphotransferase	2	9.33333	31.6667	166.667	5.1076	122.825		0.062785	0.393738	2.2699e-21	5.67182e-21	0.135027	0.725815	0	0	0.0564096	0.255085		24.0475	1.38107			4.66667	0.669007			2.22239	0.404793
2782	araE	b2841	arabinose transporter	0	4.33333	0	131	1	23.7728		0.058927	0.380497	3.01407e-05	5.62048e-05	0.49597	1	0.000100584	0.000631781	0.0497008	0.235098		23.7728	1.37608			#DIV/0!	#DIV/0!			#DIV/0!	0.419648
267	yagL	b0278	CP4-6 prophage%3B DNA-binding protein	1.33333	6	14	124.333	1.69296	39.8015		0.142202	0.62949	6.87524e-08	1.39587e-07	0.207213	0.914346	9.38449e-08	9.55154e-07	0.0300324	0.18095		23.51	1.37125			4.5	0.653213			2.16993	0.201011
3288	nirC	b3367	nitrite transporter	6	32.6667	123.667	641	38.2173	893.969		0.00021282	0.00615989	4.64086e-144	1.70707e-143	0.000511773	0.0134065	0.913068	0.913068	0.000553042	0.0287449		23.3917	1.36906			5.44444	0.735954			2.44478	2.21043
4074	frdD	b4151	fumarate reductase (anaerobic), membrane anchor subunit	9	25.3333	257	2175.67	222.757	5210.04		0.0257446	0.219705	0	0	0.0437191	0.349331	0.0359911	0.115935	0.000548742	0.0288692		23.3889	1.36901			2.81481	0.44945			1.49304	0.65816
2903	yghJ	b4466	putative secreted and surface-associated lipoprotein mucinase	10	44.3333	194.333	835.667	14.1151	328.72		7.42414e-05	0.00287182	3.93033e-54	1.17007e-53	0.000146695	0.00523424	1.51705e-08	1.69491e-07	0.0190279	0.145029		23.2885	1.36714			4.43333	0.64673			2.14839	2.54184
372	mak	b0394	manno(fructo)kinase	1.66667	5.66667	19.3333	134.333	1.30295	30.1453		0.222356	0.768222	2.74432e-06	5.33763e-06	0.321238	1	4.69844e-06	3.69789e-05	0.00806504	0.0963784		23.1361	1.36429			3.4	0.531479			1.76553	0.114513
4041	yjdF	b4121	DUF2238 family inner membrane protein	2.33333	13	20.3333	166.333	5.16358	119.024		0.0184971	0.173999	1.22091e-20	3.03316e-20	0.0266263	0.249335	0	0	0.00375169	0.0642253		23.0507	1.36268			5.57143	0.745967			2.47805	0.759454
3576	yicI	b3656	putative alpha-glucosidase	26	110.667	495.333	2673	190.205	4370.61		8.26531e-10	2.28068e-07	0	0	1.77956e-09	4.91041e-07	0.109694	0.285088	0.000132821	0.0184835		22.9784	1.36132			4.25641	0.629043			2.08964	6.64194
4077	frdA	b4154	anaerobic fumarate reductase catalytic and NAD/flavoprotein subunit	47.3333	128	955.667	8662.33	906.554	20746.5		1.34574e-06	0.000129536	0	0	1.67442e-06	0.00016501	0.709479	0.802109	0.00290913	0.0589201		22.8851	1.35955			2.70423	0.432043			1.43522	3.88761
3451	bcsA	b3533	cellulose synthase, catalytic subunit	19.3333	79	277	1650.33	74.3124	1693		3.7621e-07	4.5798e-05	6.47907e-270	2.89215e-269	5.03957e-07	6.32085e-05	0.030419	0.101868	8.43972e-05	0.0145636		22.7823	1.3576			4.08621	0.61132			2.03076	4.33915
4219	yjhP	b4306	putative methyltransferase	0	4	0	95.3333	1	22.5102		0.0695794	0.42539	5.26403e-05	9.75992e-05	0.495976	1	0.000156115	0.000955868	0.0128607	0.118297		22.5102	1.35238			#DIV/0!	#DIV/0!			#DIV/0!	0.371212
3481	ysaB	b4553	uncharacterized protein	4.66667	20.3333	94	489.333	50.6789	1131.53		0.00778607	0.097953	1.5346e-180	6.03899e-180	0.0093434	0.12475	3.46481e-08	3.71106e-07	2.17375e-05	0.00937754		22.3274	1.34884			4.35714	0.639202			2.12338	1.00898
1612	ydhP	b1657	putative MFS transporter, inner membrane protein	0.666667	3.33333	5.66667	195	1	22.3212		0.252288	0.807595	5.72272e-05	0.000105952	0.758439	1	0.000156115	0.000952868	0.0410431	0.209787		22.3212	1.34872			5	0.69897			2.32193	0.0928064
157	dgt	b0160	deoxyguanosine triphosphate triphosphohydrolase	6.33333	33	97.3333	569	20.3674	453.406		0.000250819	0.00715959	1.77296e-73	5.67346e-73	0.000350315	0.0101395	0.937073	0.937073	0.011719	0.113101		22.2613	1.34755			5.21053	0.716882			2.38143	2.14511
3602	yidK	b3679	putative transporter	28	100	345	2431.67	217.125	4798.88		1.20005e-07	1.77393e-05	0	0	1.94358e-07	2.77395e-05	0.0549859	0.162822	0.0011458	0.0383177		22.1019	1.34443			3.57143	0.552842			1.8365	4.75106
3518	yibI	b3598	DUF3302 family inner membrane protein	3.33333	13	32	275.667	16.9904	374.394		0.0444789	0.314161	6.69089e-61	2.05483e-60	0.0613438	0.434764	0.00108045	0.00560107	0.0371759	0.203524		22.0357	1.34313			3.9	0.591065			1.96347	0.502848
4210	yjhI	b4299	putative DNA-binding transcriptional regulator	2	9.33333	65	253.667	5.28382	116.158		0.062785	0.393738	4.7909e-20	1.18417e-19	0.135027	0.725815	0	0	0.0308291	0.181442		21.9837	1.3421			4.66667	0.669007			2.22239	0.404793
314	yahO	b0329	periplasmic protein, function unknown, YhcN family	0	1	0	57.3333	1	21.8498		0.364241	0.887865	7.05007e-05	0.000130032	0.566857	1	0.000242441	0.00142174	0.18695	0.418095		21.8498	1.33945			#DIV/0!	#DIV/0!			#DIV/0!	0.051653
4152	yjfF	b4231	putative sugar ABC transporter permease	1.66667	7.33333	27	170.333	2.67787	58.0409		0.108363	0.552357	9.55793e-11	2.08186e-10	0.133457	0.724908	9.59323e-11	1.4513e-09	0.0712238	0.273363		21.6743	1.33594			4.4	0.643453			2.1375	0.25778
4023	phnF	b4102	putative DNA-binding transcriptional regulator of phosphonate uptake and biodegradation	4.66667	15	59.3333	394	13.3723	289.427		0.0562391	0.371843	2.33542e-47	6.79649e-47	0.0600505	0.432259	9.99201e-16	2.50638e-14	0.00317023	0.0624491		21.6438	1.33533			3.21429	0.507084			1.6845	0.429641
3337	malP	b3417	maltodextrin phosphorylase	21	73.6667	370	2256.67	114.033	2468		7.06455e-06	0.000504141	0	0	1.41441e-05	0.000914728	0.000293301	0.00169192	0.00326926	0.0629624		21.6429	1.33531			3.50794	0.545052			1.81062	3.29745
3374	livK	b3458	leucine transporter subunit	4.66667	20.3333	50.3333	306.667	9.80025	212.067		0.00778607	0.097953	3.66181e-35	1.00121e-34	0.0093434	0.12475	0	0	0.01789	0.141092		21.6389	1.33524			4.35714	0.639202			2.12338	1.00898
2919	hybG	b2990	hydrogenase 2 accessory protein	0.666667	3.33333	5.66667	51.6667	1.20965	26.1539		0.252288	0.807595	1.39378e-05	2.637e-05	0.758439	1	2.69853e-05	0.000186027	0.028	0.176339		21.621	1.33488			5	0.69897			2.32193	0.0928064
3815	frvR	b3897	putative frv operon regulator%3B contains a PTS EIIA domain	9.33333	46.6667	265.333	1051	44.1824	953.855		1.83548e-05	0.000961653	1.02122e-151	3.82883e-151	3.24935e-05	0.00160108	0.170319	0.399398	0.000476498	0.0260204		21.589	1.33423			5	0.69897			2.32193	3.01698
3450	bcsB	b3532	regulator of cellulose synthase, cyclic di-GMP binding	27.3333	98.3333	285.333	1785.67	118.745	2560.69		1.34207e-07	1.91545e-05	0	0	1.96151e-07	2.70623e-05	0.0150935	0.055889	0.000649763	0.0288977		21.5647	1.33374			3.59756	0.556008			1.84702	4.71773
3080	yhbV	b3159	U32 peptidase family protein	2	12.6667	48	211.667	4.5293	97.6657		0.0152911	0.156271	4.6873e-17	1.12426e-16	0.0401408	0.330304	1.11022e-16	3.12793e-15	0.00153047	0.0431534		21.5631	1.33371			6.33333	0.801632			2.66297	0.806121
3989	acs	b4069	acetyl-CoA synthetase	7	40.6667	130.667	612.667	20.1253	431.333		2.36542e-05	0.00116553	1.39051e-69	4.39894e-69	5.76189e-05	0.00256435	0.437156	0.780736	0.000197208	0.0212689		21.4324	1.33107			5.80952	0.764141			2.53842	2.93347
3866	frwB	b3950	putative enzyme IIB component of PTS	2.66667	9	27.3333	173.333	8.10254	173.253		0.125951	0.594425	5.54316e-29	1.46412e-28	0.135035	0.722106	0	0	0.0022985	0.0535986		21.3826	1.33006			3.375	0.528274			1.75489	0.225903
1903	fliL	b1944	flagellar biosynthesis protein	1.33333	5.66667	92	1080.33	27.4921	587.851		0.165178	0.680949	4.09936e-94	1.36809e-93	0.321238	1	2.20624e-06	1.86882e-05	0.0623371	0.255387		21.3825	1.33006			4.25	0.628389			2.08746	0.166885
2650	ascG	b2714	asc operon transcriptional repressor%3B prpBC operon repressor	1.66667	10.3333	13.3333	165.333	2.90671	61.6013		0.0295349	0.239227	2.78892e-11	6.18206e-11	0.0356897	0.306472	2.65221e-11	4.35097e-10	0.0175921	0.139508		21.1928	1.32619			6.2	0.792392			2.63227	0.621191
1035	flgA	b1072	assembly protein for flagellar basal-body periplasmic P ring	1.33333	4	43.6667	480	4.82395	101.982		0.349691	0.885242	1.09004e-17	2.63071e-17	0.49599	1	0	0	0.105789	0.322072		21.1407	1.32512			3	0.477121			1.58496	0.052938
3614	dgoK	b3693	2-oxo-3-deoxygalactonate kinase	13.3333	41.3333	194	1319.67	101.244	2133.16		0.00203535	0.0390015	0	0	0.00291946	0.0562031	0.0225173	0.0788004	0.00203289	0.0512858		21.0695	1.32366			3.1	0.491362			1.63227	1.40892
120	cueO	b0123	multicopper oxidase (laccase)	1.66667	6.66667	17.3333	93.6667	1.01698	21.3692		0.144553	0.63582	8.91926e-05	0.000163885	0.20721	0.920215	0.000242441	0.00142174	0.0974113	0.309906		21.0124	1.32248			4	0.60206			2	0.196666
3485	xylB	b3564	xylulokinase	11.3333	46	144.667	756.333	38.7019	811.479		0.000112063	0.00386522	9.11508e-129	3.24834e-128	0.000150843	0.00529101	0.0069018	0.0283061	0.000232088	0.0232843		20.9674	1.32155			4.05882	0.6084			2.02106	2.41283
937	serT	b0971	tRNA-Ser	0.333333	1.66667	9.66667	119.667	4.35729	90.7383		0.418228	0.902527	7.13943e-16	1.69567e-15	0.566858	1	1.44329e-15	3.4639e-14	0.0889039	0.294345		20.8245	1.31857			5	0.69897			2.32193	0.0445397
3147	nanT	b3224	sialic acid transporter	1.66667	11.3333	25.6667	140	2.10158	43.647		0.0191524	0.17854	2.21339e-08	4.55327e-08	0.023029	0.229679	5.99407e-08	6.24798e-07	0.0179511	0.140547		20.7687	1.31741			6.8	0.832509			2.76553	0.748264
3448	bcsC	b3530	cellulose synthase subunit	38	142.333	497.333	3098	207.626	4309.85		7.99685e-11	2.75825e-08	0	0	1.46234e-10	5.04384e-08	0.00658543	0.027123	0.000798643	0.0321995		20.7577	1.31718			3.74561	0.573523			1.9052	7.55937
3798	yihS	b3880	sulphoquinovose isomerase	13	52	155.333	863	59.9569	1237.6		4.59283e-05	0.00198018	8.11184e-195	3.24474e-194	7.78922e-05	0.00328975	0.00464395	0.019951	0.00129933	0.0403261		20.6416	1.31474			4	0.60206			2	2.7033
3363	ggt	b3447	gamma-glutamyltranspeptidase	4	16.3333	47.6667	245	4.46025	91.8498		0.0209507	0.189748	5.07084e-16	1.20584e-15	0.0417761	0.340376	9.99201e-16	2.50638e-14	0.0244821	0.162486		20.593	1.31372			4.08333	0.611015			2.02975	0.721823
133	yadK	b0136	putative fimbrial-like adhesin protein	2	7.66667	41.3333	218.667	4.70185	96.7481		0.126425	0.595304	8.60042e-17	2.05648e-16	0.294911	1	1.11022e-16	3.12793e-15	0.00150819	0.0433756		20.5766	1.31337			3.83333	0.583577			1.9386	0.225261
2614	proV	b2677	glycine betaine/proline ABC transporter periplasmic binding protein	94.6667	258	8285.67	61867.3	22028.9	453041		4.68139e-12	2.15292e-09	0	0	4.95171e-12	2.56189e-09	0.816371	0.854848	0.000621398	0.0297857		20.5658	1.31314			2.72535	0.435423			1.44644	8.66697
4053	cadB	b4132	putative lysine/cadaverine transporter	3	14	84.3333	367	6.5952	135.575		0.0226714	0.201367	6.7638e-23	1.71544e-22	0.0418274	0.338132	0	0	0.00227553	0.0536428		20.5566	1.31295			4.66667	0.669007			2.22239	0.696013
2807	yqeA	b2874	putative amino acid kinase	0.666667	3.33333	5.66667	105.667	1	20.5134		0.252288	0.807595	0.000127468	0.000233002	0.758439	1	0.000376729	0.00211665	0.134706	0.36162		20.5134	1.31204			5	0.69897			2.32193	0.0928064
274	paoA	b0286	PaoABC aldehyde oxidoreductase, 2Fe-2S subunit	0	3	0	88.3333	1	20.3834		0.116062	0.573247	0.000135037	0.000246606	0.758438	1	0.000376729	0.00211665	0.0791512	0.289371		20.3834	1.30928			#DIV/0!	#DIV/0!			#DIV/0!	0.241659
3975	yjbQ	b4056	thiamine phosphate synthase	8	24	71.3333	519	51.7467	1052.8		0.0219702	0.196829	1.24121e-165	4.79704e-165	0.034579	0.30131	0.000136284	0.000841069	0.00670559	0.0868706		20.3452	1.30846			3	0.477121			1.58496	0.705912
3777	yihF	b3861	DUF945 family protein	7.33333	29	112.333	630	22.2606	450.101		0.00249006	0.0448102	7.55293e-72	2.40309e-71	0.00336515	0.0602959	0.955607	0.955607	0.00402327	0.0640457		20.2196	1.30577			3.95455	0.597097			1.98351	1.34862
4239	iraD	b4326	RpoS stabilzer after DNA damage, anti-RssB factor	1.33333	6.33333	26.6667	107.333	2.92906	58.9518		0.12244	0.588595	8.90678e-11	1.94221e-10	0.20721	0.920215	9.59322e-11	1.45697e-09	0.0296737	0.17954		20.1265	1.30377			4.75	0.676694			2.24793	0.230184
3468	tag	b3549	3-methyl-adenine DNA glycosylase I, constitutive	8	28.3333	97.6667	646.333	54.8933	1100.69		0.00507428	0.0726729	1.19733e-172	4.66922e-172	0.00939419	0.124624	8.11735e-07	7.22203e-06	0.0013528	0.0410986		20.0515	1.30215			3.54167	0.549208			1.82443	1.13863
2933	metC	b3008	cystathionine beta-lyase, PLP-dependent	4.66667	19	45.3333	314.667	8.78263	174.657		0.0129024	0.13835	7.17958e-29	1.89377e-28	0.0136667	0.164917	0	0	0.0141822	0.1236		19.8866	1.29856			4.07143	0.609747			2.02554	0.85902
2688	cysD	b2752	sulfate adenylyltransferase, subunit 2	0	3.66667	0	81.6667	1	19.8501		0.0823196	0.467381	0.000171125	0.000311048	0.758431	1	0.000585773	0.00318085	0.0843761	0.287746		19.8501	1.29776			#DIV/0!	#DIV/0!			#DIV/0!	0.330329
1465	hipA	b1507	inactivating GltX kinase facilitating persister formation%3B toxin of HipAB TA pair%3B autokinase	1.33333	4.33333	10.3333	135.667	1	19.8064		0.300988	0.831079	0.000174477	0.000316698	0.495984	1	0.000585773	0.00318085	0.060502	0.252667		19.8064	1.29681			3.25	0.511883			1.70044	0.0803577
3061	agaD	b3140	N-acetylgalactosamine-specific enzyme IID component of PTS	0.333333	2.66667	1.66667	98.3333	1	19.7945		0.236099	0.789986	0.0001754	0.000318225	0.866004	1	0.000585773	0.00318085	0.100673	0.315857		19.7945	1.29655			8	0.90309			3	0.102381
3604	yidP	b3684	UTRA domain-containing GntR family putative transcriptional regulator	9.66667	37	104	827.333	73.1928	1440.29		0.000793714	0.018251	1.51848e-224	6.32782e-224	0.000839734	0.0200905	0.0827528	0.224995	0.0116672	0.113107		19.678	1.29398			3.82759	0.582925			1.93643	1.73871
1349	ydbL	b1383	DUF1318 family protein	0.333333	1.33333	4	100.667	1.08081	21.1785		0.514083	0.932423	0.00010552	0.000193338	0.566858	1	0.000242441	0.00141746	0.143932	0.370038		19.5951	1.29215			4	0.60206			2	0.0303869
3960	dgkA	b4042	diacylglycerol kinase	5.66667	24.3333	90.6667	412.333	48.5509	943.839		0.00384284	0.0600208	1.53387e-147	5.69599e-147	0.00459851	0.0740593	0.344625	0.655208	0.00409748	0.0645129		19.4402	1.2887			4.29412	0.632874			2.10236	1.2217
465	cueR	b0487	copper-responsive regulon transcriptional regulator	2	9.66667	22.3333	252.333	11.7883	228.049		0.0545447	0.362959	5.23816e-37	1.44954e-36	0.135027	0.725815	0	0	0.0414695	0.210718		19.3454	1.28658			4.83333	0.684247			2.27302	0.440142
3502	yiaQ	b3581	3-keto-L-gulonate 6-phosphate decarboxylase	3.66667	21.3333	63.6667	317.333	18.7342	361.639		0.00219037	0.041587	1.24155e-57	3.76534e-57	0.00261737	0.051834	5.31258e-05	0.000347148	0.00704931	0.0899725		19.3037	1.28564			5.81818	0.764787			2.54057	1.38104
3992	nrfC	b4072	formate-dependent nitrite reductase, 4Fe4S subunit	0.666667	10.3333	36	124.667	4.30756	82.9146		0.00917779	0.111073	1.8586e-14	4.32968e-14	0.0356882	0.308379	4.30767e-14	8.90862e-13	0.0375072	0.204559		19.2486	1.2844			15.5	1.19033			3.9542	0.954393
3718	aslA	b3801	putative Ser-type periplasmic non-aryl sulfatase	11.3333	51	169	835.667	45.9581	879.305		1.87369e-05	0.000969399	3.34851e-137	1.2122e-136	2.55456e-05	0.00133839	0.433334	0.776049	0.000803089	0.0320789		19.1328	1.28178			4.5	0.653213			2.16993	3.0135
2613	nrdF	b2676	ribonucleoside-diphosphate reductase 2, beta subunit, ferritin-like protein	2.66667	11	34.3333	221.333	5.18817	98.063		0.0568128	0.373251	9.04792e-17	2.16216e-16	0.0603702	0.432305	2.22045e-16	5.83317e-15	0.0311555	0.182864		18.9013	1.27649			4.125	0.615424			2.04439	0.427999
3969	qorA	b4051	quinone oxidoreductase, NADPH-dependent	10.6667	38.6667	106	647	46.5385	868.558		0.000895517	0.0202544	6.11045e-135	2.20589e-134	0.00119128	0.0269437	0.246762	0.523982	0.00267941	0.0575073		18.6632	1.27099			3.625	0.559308			1.85798	1.69348
3909	thiS	b4407	immediate sulfur donor in thiazole formation	1.33333	5.33333	11.3333	110.333	5.39572	100.179		0.191892	0.73202	4.7803e-17	1.14586e-16	0.321238	1	1.11022e-16	3.12793e-15	0.0181389	0.141503		18.5664	1.26873			4	0.60206			2	0.135477
3910	thiF	b3992	adenylyltransferase, modifies ThiS C-terminus	10.6667	32	122	694.333	57.2533	1061.81		0.00816064	0.101738	2.52925e-164	9.746e-164	0.00867597	0.117352	0.000122334	0.000758591	0.00517016	0.0745956		18.5458	1.26824			3	0.477121			1.58496	0.992518
3486	xylA	b3565	D-xylose isomerase	8.33333	31	141.667	699.667	30.8166	562.751		0.00252317	0.0452095	9.19354e-88	3.03434e-87	0.00337515	0.0596997	0.000182581	0.0010938	0.00064033	0.0290777		18.2613	1.26153			3.72	0.570543			1.8953	1.34477
3630	tnaB	b3709	tryptophan transporter of low affinity	21.6667	90	697.333	2888.33	390.964	7090.67		4.52328e-08	7.48874e-06	0	0	4.76653e-08	8.57769e-06	0.0408228	0.128622	0.000107763	0.0166032		18.1364	1.25855			4.15385	0.61845			2.05445	5.12559
2687	cysN	b2751	sulfate adenylyltransferase, subunit 1	0.333333	6.66667	16	77.3333	1.04667	18.9141		0.0317626	0.25041	0.000275754	0.000495898	0.207205	0.928161	0.000911434	0.00478226	0.0644047	0.260152		18.0707	1.25697			20	1.30103			4.32193	0.601348
444	priC	b0467	primosomal replication protein N''	0	3.33333	0	59.6667	1	17.9879		0.0976148	0.519316	0.000392118	0.000698376	0.758431	1	0.00141917	0.00716589	0.041737	0.211579		17.9879	1.25498			#DIV/0!	#DIV/0!			#DIV/0!	0.284568
3461	dppC	b3542	dipeptide/heme ABC transporter permease	12.6667	36	169.667	1072.33	80.5089	1445.5		0.0073351	0.0934154	1.34394e-221	5.58252e-221	0.00779597	0.10828	0.0987766	0.261254	0.00105532	0.0370135		17.9546	1.25418			2.84211	0.45364			1.50696	1.02958
3920	zraP	b4002	Zn-dependent periplasmic chaperone	3	10.6667	39.3333	192.667	9.75681	174.933		0.0847883	0.474883	2.12776e-28	5.59347e-28	0.186578	0.874573	0	0	0.0180874	0.141357		17.9293	1.25356			3.55556	0.550907			1.83007	0.323413
3862	gldA	b3945	glycerol dehydrogenase, NAD+ dependent%3B 1,2-propanediol:NAD+ oxidoreductase	11.3333	35.6667	143	854	53.1584	952.898		0.00374822	0.0587648	9.80932e-147	3.63225e-146	0.00601877	0.0922656	0.304001	0.606753	0.00491765	0.0726533		17.9256	1.25347			3.14706	0.497905			1.654	1.23088
3613	dgoA	b4477	2-oxo-3-deoxygalactonate 6-phosphate aldolase	12.3333	39.3333	173.667	1141.33	137.938	2467.32		0.00211088	0.0402623	0	0	0.00305077	0.0579226	0.00195166	0.00943788	0.00341176	0.0628988		17.8872	1.25254			3.18919	0.50368			1.67319	1.3951
690	sucA	b0726	2-oxoglutarate decarboxylase, thiamine triphosphate-binding	4.66667	18.3333	33.6667	197.333	2.61014	46.6664		0.0165709	0.162914	1.14939e-08	2.37831e-08	0.0199178	0.206616	1.65201e-08	1.8404e-07	0.0100363	0.103334		17.8789	1.25234			3.92857	0.594235			1.974	0.788041
3504	yiaS	b3583	L-ribulose-5-phosphate 4-epimerase	4.33333	22	113.333	307.333	18.5893	331.241		0.00308373	0.0512592	3.53629e-52	1.04318e-51	0.00432888	0.0713834	1.28644e-08	1.45822e-07	0.00042945	0.0260937		17.8189	1.25088			5.07692	0.705601			2.34395	1.29023
2781	ygeA	b2840	Asp/Glu_racemase family protein	2	6	14.6667	107	2.03289	36.2137		0.252054	0.809349	5.01707e-07	9.99303e-07	0.429445	1	1.2156e-06	1.0597e-05	0.0237103	0.160575		17.8139	1.25076			3	0.477121			1.58496	0.0918643
3439	yhjC	b3521	LysR family putative transcriptional regulator	12.3333	37.3333	166	957.667	75.7669	1343.71		0.00400299	0.0615925	1.19406e-205	4.85111e-205	0.00572455	0.0894109	0.561548	0.679943	0.00148274	0.0429299		17.7347	1.24882			3.02703	0.481016			1.5979	1.21047
4017	phnL	b4096	ribophosphonate triphosphate synthase subunit%3B putative ABC transporter-related ATPase	2.33333	10.6667	44	166.333	6.47848	114.732		0.0487252	0.336123	3.88334e-19	9.52583e-19	0.0904835	0.564023	0	0	0.0356138	0.19953		17.7096	1.24821			4.57143	0.660052			2.19265	0.473502
3921	zraS	b4003	sensory histidine kinase in two-component regulatory system with ZraR	12.3333	49	211.667	920.667	63.6597	1111.78		8.09142e-05	0.00304458	5.34739e-170	2.07699e-169	0.000108491	0.00415781	9.59585e-07	8.49856e-06	0.000635148	0.0294626		17.4644	1.24215			3.97297	0.599116			1.99022	2.51647
3581	nlpA	b3661	cytoplasmic membrane lipoprotein-28	10	32.6667	223.333	1118.33	88.1895	1527.51		0.00436558	0.0659458	2.07037e-232	8.77821e-232	0.00867445	0.117717	0.00110042	0.0056593	0.000728724	0.0299402		17.3208	1.23857			3.26667	0.514105			1.70782	1.18081
3795	yihP	b3877	putative 2,3-dihydroxypropane-1-sulphonate exporter, membrane protein	6.33333	31.6667	93.6667	442.333	19.8959	344.441		0.000417406	0.0104706	6.91249e-54	2.05629e-53	0.000746397	0.0182801	5.53093e-07	5.01265e-06	0.00276698	0.0571137		17.3122	1.23835			5	0.69897			2.32193	1.98003
4032	basS	b4112	sensory histidine kinase in two-component regulatory system with BasR	9.33333	33.3333	185.667	960.333	59.334	1025.48		0.00224631	0.0422612	1.22727e-156	4.65071e-156	0.0033388	0.060878	0.00465669	0.0199616	0.00998939	0.103343		17.2832	1.23763			3.57143	0.552842			1.8365	1.37406
4076	frdB	b4153	fumarate reductase (anaerobic), Fe-S subunit	17.6667	49	326	2251.33	300.717	5182.34		0.00220798	0.0417299	0	0	0.00234336	0.0468558	0.0917223	0.245942	0.00682697	0.087915		17.2333	1.23637			2.77358	0.443041			1.47175	1.37955
2644	gutQ	b2708	D-arabinose 5-phosphate isomerase	1.33333	6	13.3333	96.6667	1.22838	20.9472		0.142202	0.62949	0.000141462	0.000258218	0.207213	0.914346	0.000376729	0.00211665	0.00165988	0.045036		17.0527	1.23179			4.5	0.653213			2.16993	0.201011
1307	b4426	b4426	Pseudo gene	0	0.666667	0	23	1	17.0037		0.458804	0.932249	0.000608709	0.00107821	1	1	0.00141917	0.00714733	0.18695	0.418095		17.0037	1.23054			#DIV/0!	#DIV/0!			#DIV/0!	0.0304682
3612	dgoD	b4478	D-galactonate dehydratase	20.3333	65	311.667	1674.33	189.672	3215.13		7.52492e-05	0.00288386	0	0	9.71471e-05	0.0039038	0.929118	0.929118	0.000718804	0.0298165		16.951	1.2292			3.19672	0.504705			1.67659	2.54003
2406	eutS	b2462	putative ethanol utilization carboxysome structural protein	0.333333	1.33333	12	107	1.8803	31.854		0.514083	0.932423	2.73538e-06	5.32291e-06	0.566858	1	3.03793e-06	2.50243e-05	0.18695	0.418095		16.941	1.22894			4	0.60206			2	0.0303869
4033	basR	b4113	response regulator in two-component regulatory system with BasS	4.66667	16.6667	58.3333	279.667	14.0812	236.78		0.0307335	0.245098	2.22114e-37	6.15962e-37	0.0417783	0.339726	0	0	0.00138656	0.041539		16.8153	1.22571			3.57143	0.552842			1.8365	0.61066
3287	nirD	b3366	nitrite reductase (NADH) small subunit	1.66667	8.66667	39.3333	162.667	9.34095	156.857		0.0608228	0.386113	2.54795e-25	6.57362e-25	0.0859368	0.551461	0	0	0.00779265	0.0955042		16.7924	1.22511			5.2	0.716003			2.37851	0.413286
4230	fimD	b4317	fimbrial usher outer membrane porin protein%3B FimCD chaperone-usher	15.3333	77	553.667	2261	133.945	2235.92		3.527e-08	6.34707e-06	0	0	4.85619e-08	8.3749e-06	0.315225	0.611574	0.00102514	0.0362497		16.6929	1.22253			5.02174	0.700854			2.32819	5.19743
3952	malF	b4033	maltose transporter subunit	8.66667	31.3333	121.333	674	30.6349	504.052		0.00283572	0.0483006	3.28635e-77	1.06036e-76	0.00337487	0.0602094	0.10257	0.269454	0.014879	0.127611		16.4535	1.21626			3.61538	0.558155			1.85415	1.31605
2971	glgS	b3049	motility and biofilm regulator	0.666667	1.33333	3.66667	33.6667	1.00416	16.4767		0.736976	0.953829	0.000774822	0.00136436	0.566858	1	0.00221145	0.0105628	0.270735	0.435153		16.4085	1.21507			2	0.30103			1	0.0205295
2381	eutR	b2437	eut operon transcriptional activator, AraC family	0.333333	1.66667	2	124	1	16.4059		0.418228	0.902527	0.000795538	0.00139831	0.566858	1	0.00221145	0.0105628	0.180025	0.412662		16.4059	1.215			5	0.69897			2.32193	0.0445397
3252	gspK	b3332	general secretory pathway component, cryptic	1.33333	8.66667	26.3333	119	2.14891	35.2199		0.0431815	0.311373	8.91269e-07	1.76439e-06	0.0859368	0.551461	1.86909e-06	1.59715e-05	0.00237037	0.0541047		16.3897	1.21457			6.5	0.812913			2.70044	0.506719
331	mhpA	b0347	3-(3-hydroxyphenyl)propionate hydroxylase	1.66667	4	12.3333	184.667	1.29152	21.0956		0.451491	0.927865	0.000143595	0.000261742	0.49599	1	0.000242441	0.00141746	0.159785	0.387907		16.3339	1.21309			2.4	0.380211			1.26303	0.0325153
814	ybjM	b0848	inner membrane protein	0	3	0	36.3333	1	16.3235		0.116062	0.573247	0.000825444	0.00144891	0.758438	1	0.00221145	0.0105111	0.0791512	0.289371		16.3235	1.21281			#DIV/0!	#DIV/0!			#DIV/0!	0.241659
4285	prfC	b4375	peptide chain release factor RF-3	31.3333	109.667	606	2904	418.782	6805.99		4.42247e-08	7.62692e-06	0	0	7.14209e-08	1.13697e-05	0.362666	0.67954	0.000243589	0.0218925		16.2519	1.2109			3.5	0.544068			1.80735	5.11765
3144	yhcH	b3221	DUF386 family protein, cupin superfamily	0.333333	4	5	43.3333	1.03114	16.7416		0.117124	0.575742	0.000712518	0.00125807	0.495983	1	0.00221145	0.0105628	0.0417599	0.210705		16.236	1.21048			12	1.07918			3.58496	0.239772
4119	ulaC	b4195	L-ascorbate-specific enzyme IIA component of PTS	0.333333	3.66667	2	48.6667	1	16.1584		0.138947	0.62511	0.000888868	0.00155602	0.758439	1	0.00221145	0.0105111	0.0305994	0.18083		16.1584	1.2084			11	1.04139			3.45943	0.204044
3474	yiaG	b3555	HTH_CROC1 family putative transcriptional regulator	3.66667	15.6667	69	463.667	52.5257	846.117		0.020678	0.188516	1.00162e-127	3.56619e-127	0.0283971	0.25946	0.039279	0.124871	0.0066178	0.0867756		16.1086	1.20706			4.27273	0.630705			2.09516	0.724651
3580	yicL	b3660	EamA family inner membrane putative transporter	53.6667	141	1127	7698.67	2496.78	39843.1		8.13629e-07	8.6349e-05	0	0	8.60738e-07	9.62863e-05	0.361665	0.678973	0.0048105	0.0718079		15.9578	1.20297			2.62733	0.419514			1.3936	4.06374
2454	guaB	b2508	IMP dehydrogenase	18	52	135	707.667	59.5832	950.326		0.00108135	0.0235563	6.62164e-143	2.42877e-142	0.00164195	0.0343233	0.445763	0.791744	0.0188011	0.144578		15.9496	1.20275			2.88889	0.460731			1.53051	1.62789
3164	aaeA	b3241	p-hydroxybenzoic acid efflux system component	3.33333	15.6667	50	230	8.66988	138.239		0.0155929	0.158184	2.81444e-22	7.10555e-22	0.0283971	0.25946	0	0	0.00646277	0.0860505		15.9447	1.20262			4.7	0.672098			2.23266	0.800837
3827	kdgT	b3909	2-keto-3-deoxy-D-gluconate transporter	15	45.3333	335.667	1932.67	190.21	3025.95		0.00153811	0.031207	0	0	0.00263465	0.0519276	0.0029488	0.0134407	0.000452258	0.0256716		15.9084	1.20163			3.02222	0.480326			1.59561	1.50575
3477	insJ	b3557	IS150 transposase A	2.33333	5.33333	33	206	6.31197	99.579		0.412864	0.898919	1.88812e-16	4.50368e-16	0.61584	1	3.33067e-16	8.63309e-15	0.0961247	0.308085		15.7762	1.198			2.28571	0.359022			1.19265	0.0462793
4132	ytfE	b4209	iron-sulfur cluster repair protein RIC	6	19.6667	90	468.333	29.8098	468.873		0.0266273	0.224004	2.86884e-71	9.11278e-71	0.0543069	0.407943	0.797612	0.845221	0.00780297	0.0945562		15.7288	1.1967			3.27778	0.51558			1.71272	0.649743
3525	lldR	b3604	dual role activator/repressor for lldPRD operon	10	34	129.333	646.667	62.0037	973.474		0.00279576	0.0482152	7.77563e-146	2.871e-145	0.00454171	0.0740085	0.190644	0.437042	0.00422351	0.0655403		15.7003	1.19591			3.4	0.531479			1.76553	1.31682
4122	ulaF	b4198	L-ribulose 5-phosphate 4-epimerase	1.33333	6.66667	12.6667	89.6667	2.04826	32.1056		0.105443	0.544174	3.02425e-06	5.86156e-06	0.20721	0.920215	6.79634e-06	5.22217e-05	0.0247761	0.163432		15.6746	1.1952			5	0.69897			2.32193	0.264262
2930	yghA	b3003	putative oxidoreductase	0	3	0	112.333	1	15.6484		0.116062	0.573247	0.00111753	0.00194841	0.758438	1	0.00344883	0.0155377	0.019971	0.147525		15.6484	1.19447			#DIV/0!	#DIV/0!			#DIV/0!	0.241659
3987	actP	b4067	acetate transporter	7.66667	27.3333	133	536.333	20.3963	318.431		0.0057119	0.078025	6.61284e-49	1.94043e-48	0.00680904	0.0971814	5.82885e-11	9.25003e-10	0.0146308	0.126234		15.6122	1.19346			3.56522	0.552086			1.83399	1.10777
3762	fadB	b3846	fused 3-hydroxybutyryl-CoA epimerase/delta(3)-cis-delta(2)-trans-enoyl-CoA isomerase/enoyl-CoA hydratase/3-hydroxyacyl-CoA dehydrogenase	33.6667	113.333	662.333	3004	343.721	5302.76		5.87342e-08	9.35003e-06	0	0	6.90064e-08	1.14247e-05	0.0121511	0.0468222	0.000294277	0.023953		15.4275	1.1883			3.36634	0.527158			1.75118	5.02919
2862	yggC	b2928	putative PanK family P-loop kinase	5	20.3333	71.6667	414.333	27.0704	416.645		0.0101508	0.118685	3.09837e-63	9.59878e-63	0.0200027	0.205437	0.0717125	0.204712	0.00724152	0.0918821		15.3912	1.18727			4.06667	0.609239			2.02385	0.925606
4278	leuV	b4368	tRNA-Leu	5.33333	14	169	971.333	345.768	5315.01		0.120641	0.584014	0	0	0.155783	0.793096	0.010779	0.042035	0.000156333	0.020437		15.3716	1.18672			2.625	0.419129			1.39232	0.233577
510	intD	b0537	DLP12 prophage%3B putative phage integrase	1	3.66667	16	92.6667	1.00668	15.4009		0.303093	0.830246	0.00125974	0.00218948	0.758439	1	0.00344883	0.0155377	0.102553	0.318055		15.2986	1.18465			3.66667	0.564271			1.87447	0.0807933
2325	ypdB	b2381	response regulator activating yhjX%3B pyruvate-responsive YpdAB two-component system	1.66667	7	18	99.3333	2.6129	39.9231		0.125166	0.594792	2.08423e-07	4.17706e-07	0.13346	0.721139	3.34535e-07	3.13415e-06	0.0652058	0.261187		15.2793	1.1841			4.2	0.623249			2.07039	0.225635
3794	yihO	b3876	putative sulphoquinovose importer	4.33333	19.6667	94.6667	549.667	16.6036	253.599		0.00763955	0.0966975	4.04593e-39	1.13496e-38	0.0136659	0.16539	0	0	0.0168593	0.138272		15.2737	1.18394			4.53846	0.656909			2.1822	1.01458
4198	fecE	b4287	ferric citrate ABC transporter ATPase	31.6667	68	655.333	4583.67	910.127	13870.5		0.0072603	0.0933241	0	0	0.00766472	0.10754	0.99465	0.99465	0.00388217	0.0631987		15.2402	1.18299			2.14737	0.331907			1.10257	1.03001
3146	nanE	b3223	putative N-acetylmannosamine-6-P epimerase	0.333333	3.66667	2.33333	68.6667	1	15.2223		0.138947	0.62511	0.00135343	0.00234603	0.758439	1	0.00344883	0.015466	0.0305994	0.18083		15.2223	1.18248			11	1.04139			3.45943	0.204044
4012	yjdP	b4487	putative periplasmic protein	1	3.66667	14.6667	62.6667	1.67475	25.3838		0.303093	0.830246	3.53577e-05	6.5744e-05	0.758439	1	4.18201e-05	0.000276055	0.0195103	0.147403		15.1567	1.18061			3.66667	0.564271			1.87447	0.0807933
4245	yjiJ	b4332	DUF1228 family putative inner membrane MFS superfamily transporter	1	4.66667	8	101.333	1	15.1228		0.188274	0.727604	0.00141537	0.00245012	0.495977	1	0.00344883	0.015466	0.0189983	0.145317		15.1228	1.17963			4.66667	0.669007			2.22239	0.138105
3489	xylH	b3568	D-xylose ABC transporter permease	5	22	76	344.667	15.3672	232.298		0.00541763	0.0757553	6.76464e-36	1.86004e-35	0.00966139	0.127352	0	0	0.0171443	0.139548		15.1164	1.17945			4.4	0.643453			2.1375	1.12059
3907	thiH	b3990	tyrosine lyase, involved in thiamine-thiazole moiety synthesis	6.33333	34.6667	157	566	38.9374	587.585		0.000132142	0.00430658	5.07191e-88	1.67683e-87	0.000239278	0.00761824	2.51902e-05	0.000174892	0.00210907	0.0516961		15.0905	1.1787			5.47368	0.73828			2.45251	2.36587
5	yaaX	b0005	DUF2502 family putative periplasmic protein	2	4.66667	25.6667	176.333	7.08255	105.738		0.431779	0.903505	3.56466e-17	8.56047e-17	0.863787	1	1.11022e-16	3.12793e-15	0.0924246	0.300694		14.9293	1.17404			2.33333	0.367977			1.22239	0.0440693
3462	dppB	b3543	dipeptide/heme ABC transporter permease	11	46	254	1020.33	103.718	1545.86		8.75208e-05	0.00323436	1.12907e-227	4.73552e-227	0.00015082	0.00533542	0.00121063	0.00616896	0.00126564	0.040147		14.9045	1.17332			4.18182	0.621365			2.06413	2.49021
1630	ydhY	b1674	putative 4Fe-4S ferridoxin-type protein%3B FNR, Nar, NarP-regulated protein%3B putative subunit of YdhYVWXUT oxidoreductase complex	0.666667	3.66667	11.3333	102.333	1.89199	28.1915		0.213063	0.758271	1.36156e-05	2.57729e-05	0.758439	1	1.1251e-05	8.38005e-05	0.0791512	0.289371		14.9004	1.1732			5.5	0.740363			2.45943	0.120175
3804	yihY	b3886	BrkB family putative transporter, inner membrane protein	19.3333	54.6667	338.667	1780.33	252.904	3768.34		0.0010041	0.0219893	0	0	0.0015434	0.0330992	0.402557	0.735498	0.00111128	0.0380482		14.9003	1.17319			2.82759	0.451416			1.49957	1.65779
3503	yiaR	b3582	putative L-xylulose 5-phosphate 3-epimerase	4.33333	18.6667	69.6667	287.333	14.2272	210.898		0.0112201	0.126539	1.32581e-32	3.5772e-32	0.0199178	0.206616	0	0	0.00116586	0.0383934		14.8236	1.17095			4.30769	0.634245			2.10692	0.897774
3746	metE	b3829	5-methyltetrahydropteroyltriglutamate-homocysteine S-methyltransferase	46.3333	147.333	768.333	3995	607.821	8993.3		2.86872e-09	6.9845e-07	0	0	4.06597e-09	9.89943e-07	0.105391	0.276304	0.00405764	0.0641196		14.796	1.17014			3.17986	0.502407			1.66896	6.15586
3825	rhaT	b3907	L-rhamnose:proton symporter	13.3333	47	200	835.333	88.5344	1305.86		0.000319897	0.00843346	3.5215e-192	1.40139e-191	0.000421444	0.0117071	0.0573487	0.169431	0.000960041	0.0350984		14.7498	1.16878			3.525	0.547159			1.81762	2.07399
3860	yijE	b3943	EamA-like transporter family protein	15.3333	48.3333	271	1390.67	173.015	2540.71		0.000728765	0.0171384	0	0	0.00104575	0.0241809	0.00035522	0.00200159	0.00257563	0.0558356		14.6849	1.16687			3.15217	0.49861			1.65635	1.76603
3956	malM	b4037	maltose regulon periplasmic protein	7.66667	21.3333	91.6667	454.333	26.2692	381.426		0.0428315	0.310472	2.7912e-57	8.45843e-57	0.0508185	0.390237	0.000626432	0.00336404	0.00586537	0.0818875		14.5199	1.16196			2.78261	0.444452			1.47644	0.507977
3339	rtcA	b4475	RNA 3'-terminal phosphate cyclase	7.33333	21	71.6667	419	21.1965	302.894		0.0392803	0.293468	1.10377e-45	3.20259e-45	0.0508212	0.389535	3.53051e-14	7.41979e-13	0.0284294	0.175708		14.2898	1.15503			2.86364	0.456918			1.51785	0.532439
3642	bglB	b3721	cryptic phospho-beta-glucosidase B	19.6667	59.3333	337.333	1672	169.505	2407.33		0.00029604	0.00800855	0	0	0.000347528	0.0102016	0.179735	0.416703	0.00382222	0.0641598		14.2021	1.15235			3.01695	0.479568			1.59309	2.09645
3009	higB	b3083	mRNA interferase toxin of the HigB-HigA toxin-antitoxin system	3	8.66667	46	191.667	14.642	207.398		0.182153	0.713273	9.31104e-32	2.48977e-31	0.374178	1	0	0	0.0360461	0.201168		14.1646	1.1512			2.88889	0.460731			1.53051	0.146744
3567	ligB	b3647	DNA ligase, NAD(+)-dependent	37.3333	108.333	626	2993.67	469.778	6561.33		2.17556e-06	0.000191588	0	0	3.02407e-06	0.000272101	0.69537	0.79122	0.000128055	0.0184142		13.9669	1.1451			2.90179	0.462665			1.53694	3.71763
3300	yhfW	b3380	phosphopentomutase-related metalloenzyme superfamily protein	1	10	26.6667	142	2.87793	39.9686		0.0162436	0.162006	2.8191e-07	5.63529e-07	0.0356894	0.307107	3.34535e-07	3.12662e-06	0.00789992	0.0951963		13.888	1.14264			10	1			3.32193	0.79047
4197	insI-3	b4284	IS30 transposase	3	11	32.3333	124	3.0661	42.5519		0.0744649	0.44093	1.17051e-07	2.35799e-07	0.129719	0.720681	3.05893e-07	2.87273e-06	0.004945	0.0728079		13.8782	1.14233			3.66667	0.564271			1.87447	0.35563
3807	yiiE	b3889	CopG family putative transcriptional regulator	1	3.33333	24.3333	84.3333	5.93023	81.0885		0.355794	0.890345	2.88153e-13	6.57861e-13	0.758439	1	2.21601e-13	4.35143e-12	0.172947	0.405486		13.6738	1.13589			3.33333	0.522879			1.73697	0.0504419
3761	fadA	b3845	3-ketoacyl-CoA thiolase (thiolase I)	22.6667	68.6667	394.667	1930.67	282.446	3861.8		9.38826e-05	0.00343876	0	0	0.000121812	0.0046255	0.0997793	0.26319	0.00135264	0.0413851		13.6727	1.13586			3.02941	0.481358			1.59904	2.4636
4231	fimF	b4318	minor component of type 1 fimbriae	0.666667	2.33333	5	98.6667	1	13.6601		0.42483	0.898504	0.00273793	0.00465867	0.866004	1	0.00841005	0.0336748	0.0223543	0.156807		13.6601	1.13545			3.5	0.544068			1.80735	0.0464798
3693	ilvC	b3774	ketol-acid reductoisomerase, NAD(P)-binding	49.3333	122.333	1146.33	6478.67	1332.87	18176.9		1.53718e-05	0.000859781	0	0	2.04613e-05	0.00117624	0.855577	0.868307	0.000376406	0.02662		13.6374	1.13473			2.47973	0.394404			1.31018	3.06561
4002	mdtN	b4082	membrane fusion protein of efflux pump	1.66667	7.66667	15.3333	91.6667	1.64984	22.4904		0.0938043	0.509522	0.000121593	0.000222471	0.133457	0.724908	0.000156115	0.000955868	0.0224544	0.155988		13.6318	1.13455			4.6	0.662758			2.20163	0.292837
4026	yjdN	b4107	metalloprotein superfamily protein	0.666667	4.66667	10.3333	88	2.24472	30.5431		0.129701	0.600486	7.56084e-06	1.44882e-05	0.495977	1	1.60738e-05	0.000116595	0.0128607	0.118297		13.6066	1.13375			7	0.845098			2.80735	0.221497
4003	ytcA	b4622	putative inner membrane efflux pump-associated DUF1656 family protein	1.33333	4.33333	40.3333	186.667	7.75892	105.218		0.300988	0.831079	9.86804e-17	2.35669e-16	0.495984	1	1.11022e-16	3.12793e-15	0.019971	0.147525		13.5608	1.13229			3.25	0.511883			1.70044	0.0803577
2998	aer	b3072	fused signal transducer for aerotaxis sensory component/methyl accepting chemotaxis component	4	15.3333	78.3333	264.333	7.10961	95.9351		0.0306592	0.244978	2.25632e-15	5.33612e-15	0.0600451	0.433729	6.43929e-15	1.46409e-13	0.0238281	0.159619		13.4937	1.13013			3.83333	0.583577			1.9386	0.610873
4123	yjfY	b4199	YhcN family protein, periplasmic	0.666667	3.66667	8	67	2.63719	35.5515		0.213063	0.758271	1.40296e-06	2.7563e-06	0.758439	1	1.86909e-06	1.60066e-05	0.0404001	0.210236		13.4808	1.12972			5.5	0.740363			2.45943	0.120175
4266	yjjM	b4357	putative transcriptional activator for L-galactonate catabolism	1.33333	2.66667	17.6667	123	1.64462	22.1304		0.634801	0.937033	0.00014147	0.000258111	0.865997	1	0.000156115	0.000952868	0.270735	0.435153		13.4562	1.12892			2	0.30103			1	0.0282449
61	araB	b0063	L-ribulokinase	0.666667	5	3.66667	135.333	1	13.4528		0.110246	0.554444	0.00300715	0.00509891	0.321237	1	0.00841005	0.0336748	0.00217841	0.0527959		13.4528	1.12881			7.5	0.875061			2.90689	0.256142
1855	flhD	b1892	flagellar class II regulon transcriptional activator, with FlhC	3.66667	11.3333	204.667	984	79.1857	1062.45		0.107042	0.548323	4.06751e-153	1.52945e-152	0.12972	0.718756	0.00180099	0.00876375	0.0132844	0.118652		13.4171	1.12766			3.09091	0.490086			1.62803	0.260964
4159	treC	b4239	trehalose-6-P hydrolase	1.33333	9.33333	12.3333	83	1.32262	17.622		0.0321166	0.25224	0.000695177	0.00122801	0.0553604	0.412859	0.00141917	0.00716589	0.0141436	0.123764		13.3235	1.12462			7	0.845098			2.80735	0.598186
3460	dppD	b3541	dipeptide/heme ABC transporter ATPas	13.6667	31.3333	288	1590	134.628	1792.34		0.0462903	0.32529	2.29683e-256	1.00791e-255	0.0537381	0.40588	0.137112	0.337185	0.00771867	0.0956849		13.3132	1.12428			2.29268	0.360344			1.19704	0.48773
2321	lpxP	b2378	palmitoleoyl-acyl carrier protein (ACP)-dependent acyltransferase	6.66667	22	108	463.667	28.6149	380.64		0.0184761	0.174197	5.95596e-56	1.79232e-55	0.0196604	0.206011	0.000358443	0.00201682	0.00385221	0.0634292		13.3021	1.12392			3.3	0.518514			1.72247	0.758959
4286	osmY	b4376	salt-inducible putative ABC transporter periplasmic binding protein	4	10	32.6667	181.333	9.06223	120.438		0.212517	0.757628	7.76323e-19	1.89833e-18	0.328005	1	0	0	0.0580583	0.257678		13.2901	1.12353			2.5	0.39794			1.32193	0.120544
2918	yghU	b2989	putative S-transferase	1.66667	6.33333	14.6667	91	1.75424	23.2169		0.166911	0.675973	0.000100515	0.000184341	0.20721	0.920215	0.000100585	0.000630763	0.0189205	0.144979		13.2347	1.12171			3.8	0.579784			1.926	0.170071
2949	qseB	b3025	quorum sensing DNA-binding response regulator in two-component regulatory system with QseC	0.666667	4.33333	5	50.3333	1.18086	15.5972		0.152798	0.655369	0.00143757	0.00248634	0.495977	1	0.00344883	0.0155377	0.0764825	0.284436		13.2083	1.12085			6.5	0.812913			2.70044	0.183514
4183	idnR	b4264	transcriptional repressor, 5-gluconate-binding	3.66667	10.6667	51	214.333	6.69297	88.4016		0.136511	0.620217	3.26578e-14	7.58051e-14	0.186584	0.872625	3.80806e-14	7.91752e-13	0.0361904	0.201452		13.2081	1.12084			2.90909	0.463757			1.54057	0.207456
4149	ytfQ	b4227	galactofuranose ABC transporter periplasmic binding protein	2.33333	6.33333	20	130	3.50458	46.1398		0.280864	0.820393	4.27524e-08	8.7347e-08	0.429447	1	5.58242e-08	5.83453e-07	0.16473	0.394803		13.1656	1.11944			2.71429	0.433656			1.44057	0.0859781
3352	gntU	b4476	gluconate transporter, low affinity GNT 1 system	13.3333	45.3333	216.667	961.667	85.5054	1125.48		0.000556614	0.0134727	2.86315e-161	1.09674e-160	0.000813171	0.0195681	6.53358e-06	5.03021e-05	0.00282913	0.0581185		13.1627	1.11934			3.4	0.531479			1.76553	1.87055
816	ybjC	b0850	DUF1418 family protein	0.666667	3	4.33333	50.3333	1.68477	22.1633		0.299377	0.832184	0.000146455	0.00026683	0.758445	1	0.000156116	0.000949886	0.0823945	0.283906		13.1551	1.11909			4.5	0.653213			2.16993	0.0797804
646	nagE	b0679	N-acetyl glucosamine specific PTS enzyme IIC, IIB, and IIA components	10.6667	26	131	662.333	23.0452	301.934		0.0506484	0.344226	1.41174e-44	4.07184e-44	0.0539261	0.405819	1.0103e-14	2.2446e-13	0.00273657	0.0578704		13.1018	1.11733			2.4375	0.386945			1.2854	0.463156
4034	eptA	b4114	lipid A phosphoethanolamine transferase	2.33333	17	74	173.667	4.72906	61.8634		0.00346465	0.0555821	2.3141e-10	5.01797e-10	0.00507126	0.0801142	3.1438e-10	4.44476e-09	0.00229909	0.0533241		13.0816	1.11666			7.28571	0.862472			2.86507	1.25507
3492	malS	b3571	alpha-amylase	19.6667	70	279.333	1182	108.676	1416.11		9.9142e-06	0.000661853	7.6846e-202	3.10257e-201	1.0487e-05	0.000735693	0.850728	0.865872	0.00929553	0.101265		13.0307	1.11497			3.55932	0.551367			1.8316	3.17924
3980	yjcC	b4061	putative membrane-anchored cyclic-di-GMP phosphodiesterase	6	21	99.6667	391.333	13.6649	176.348		0.0166501	0.163305	1.22649e-26	3.19826e-26	0.0277381	0.258576	0	0	0.000717018	0.0300312		12.9051	1.11076			3.5	0.544068			1.80735	0.787001
3577	yicJ	b3657	putative transporter	30	89.3333	455.333	2090	362.51	4678.08		1.11186e-05	0.000686864	0	0	1.86456e-05	0.00110249	0.866313	0.874637	0.00440602	0.0678842		12.9047	1.11075			2.97778	0.473892			1.57424	3.16313
453	aes	b0476	acetyl esterase	1	7	30.3333	129	3.88359	50.0685		0.0634759	0.396868	1.2601e-08	2.60599e-08	0.133457	0.72873	1.01736e-08	1.17027e-07	0.0940936	0.303832		12.8923	1.11033			7	0.845098			2.80735	0.401354
2765	ppdA	b2826	putative prepilin peptidase-dependent protein	0	1	0	56.3333	1	12.8694		0.364241	0.887865	0.0039171	0.00659866	0.566857	1	0.0131511	0.0498845	0.18695	0.418095		12.8694	1.10956			#DIV/0!	#DIV/0!			#DIV/0!	0.051653
4114	yjfP	b4190	acyl CoA esterase	4	14.6667	141.333	449.667	24.9239	319.207		0.0394257	0.294023	9.55761e-47	2.77728e-46	0.0857744	0.556458	2.30199e-11	3.80857e-10	0.00935115	0.101359		12.8073	1.10746			3.66667	0.564271			1.87447	0.531618
1044	flgJ	b1081	flagellar rod assembly protein and murein hydrolase%3B flagellum-specific muramidase	0.333333	1	1.66667	112.333	1	12.8047		0.640078	0.939129	0.004034	0.00678088	0.566862	1	0.0131511	0.0498845	0.289508	0.450554		12.8047	1.10737			3	0.477121			1.58496	0.0272749
4158	nrdD	b4238	anaerobic ribonucleoside-triphosphate reductase	28.6667	80.3333	404.667	1900.33	189.938	2429.85		7.61841e-05	0.0028929	0	0	8.88219e-05	0.00360426	0.193309	0.440812	0.000630795	0.0295788		12.7928	1.10697			2.80233	0.447519			1.48662	2.53867
4075	frdC	b4152	fumarate reductase (anaerobic), membrane anchor subunit	8.33333	21.3333	132.667	842	124.546	1593.16		0.0618241	0.390076	1.1154e-225	4.65809e-225	0.0864616	0.548872	0.000229285	0.0013507	0.035517	0.199506		12.7917	1.10693			2.56	0.40824			1.35614	0.40885
3476	hokA	b4455	toxic polypeptide, small	2	4.66667	43.6667	205	19.2473	245.682		0.431779	0.903505	2.39411e-36	6.59694e-36	0.863787	1	0	0	0.0816395	0.282206		12.7645	1.106			2.33333	0.367977			1.22239	0.0440693
3950	xylE	b4031	D-xylose transporter	4.33333	16	218.667	709	20.0017	255.016		0.0307478	0.244741	1.18839e-37	3.29798e-37	0.0417802	0.339075	0	0	0.0247962	0.163314		12.7497	1.1055			3.69231	0.567298			1.88452	0.611294
3338	malT	b3418	mal regulon transcriptional activator	49.3333	128.333	1324.67	6723.33	847.607	10768.7		3.18806e-06	0.000258733	0	0	4.29868e-06	0.000363107	0.73446	0.821277	0.000435525	0.0257377		12.7048	1.10397			2.60135	0.415199			1.37926	3.58715
811	ybjK	b0846	transcriptional regulator of csgD and ybiJI%3B autoregulator	6.33333	15.6667	115.667	630	52.7179	667.183		0.122972	0.589782	2.14971e-95	7.19282e-95	0.191003	0.881338	1.04141e-09	1.3679e-08	0.0410431	0.209044		12.6557	1.10229			2.47368	0.393344			1.30666	0.229309
3598	yidG	b3675	inner membrane protein	5.66667	19	105.667	499.667	69.8661	882.635		0.026856	0.224559	1.65345e-125	5.87625e-125	0.0285967	0.258432	0.126156	0.314017	0.0167319	0.137751		12.6332	1.10151			3.35294	0.525426			1.74543	0.648669
4161	treR	b4241	trehalose 6-phosphate-inducible trehalose regulon transcriptional repressor	5.33333	14	48	259	10.8725	136.848		0.120641	0.584014	6.72492e-21	1.67606e-20	0.155783	0.793096	0	0	0.0231073	0.157979		12.5866	1.09991			2.625	0.419129			1.39232	0.233577
3582	yicS	b4555	putative periplasmic protein	19.6667	45	493.333	2678	1120.76	14091.2		0.017212	0.16684	0	0	0.0182392	0.198663	0.855571	0.868527	0.000353016	0.025812		12.5729	1.09944			2.28814	0.359482			1.19417	0.7777
3955	lamB	b4036	maltose outer membrane porin (maltoporin)	10.6667	37.6667	169.667	865.333	68.3065	854.683		0.00125928	0.0264576	2.84118e-121	1.0015e-120	0.00167289	0.0347945	0.0180191	0.064749	0.0156817	0.131106		12.5125	1.09734			3.53125	0.547928			1.82018	1.57745
3870	yijO	b3954	AraC family putative transcriptional activator	15.6667	38.6667	194	1063.67	129.934	1622.9		0.0156381	0.158255	2.44693e-228	1.02851e-227	0.0199507	0.205926	3.24478e-05	0.000219023	0.00501545	0.0730967		12.4902	1.09657			2.46809	0.39236			1.30339	0.800644
4134	qorB	b4211	NAD(P)H:quinone oxidoreductase	11	32	157.667	790	79.5433	992.236		0.00990732	0.116495	2.37723e-140	8.64608e-140	0.0152742	0.175611	0.209415	0.463143	0.00303218	0.0605594		12.4742	1.09601			2.90909	0.463757			1.54057	0.933691
42	fixB	b0042	putative electron transfer flavoprotein, NAD/FAD-binding domain and ETFP adenine nucleotide-binding domain-like protein	1	4.33333	9.66667	83	1	12.4741		0.220487	0.766887	0.00468734	0.00783845	0.495977	1	0.0131511	0.0498845	0.000281002	0.0233123		12.4741	1.09601			4.33333	0.636822			2.11548	0.115269
1370	insI-2	b1404	IS30 transposase	2.66667	11	18.6667	110	2.96624	36.7932		0.0568128	0.373251	1.21857e-06	2.39768e-06	0.0603702	0.432305	1.21561e-06	1.05733e-05	0.0206344	0.150366		12.404	1.09356			4.125	0.615424			2.04439	0.427999
2897	speC	b2965	ornithine decarboxylase, constitutive	13.3333	37.3333	163.333	780.667	38.6741	477.719		0.00704876	0.0911713	2.2136e-68	6.95191e-68	0.00989424	0.128377	0.853141	0.866513	0.0138561	0.121742		12.3524	1.09175			2.8	0.447158			1.48543	1.04014
3017	uxaA	b3091	altronate hydrolase	3	12.6667	54.3333	233.667	5.5682	68.7523		0.038615	0.290595	3.37917e-11	7.46066e-11	0.0894837	0.564593	5.28599e-11	8.42293e-10	0.00442792	0.0677378		12.3473	1.09157			4.22222	0.625541			2.078	0.536712
3403	yhiI	b3487	putative membrane fusion protein (MFP) of efflux pump	8.66667	31.6667	283.667	990.333	86.5492	1067.94		0.00252545	0.0450554	1.92059e-150	7.16626e-150	0.00337487	0.0602094	0.00256076	0.0119094	0.00621906	0.0838406		12.3391	1.09128			3.65385	0.56275			1.86942	1.34625
3949	psiE	b4030	phosphate starvation inducible protein	3.33333	10.3333	70.3333	204	17.2995	212.863		0.122986	0.589165	2.07725e-31	5.54315e-31	0.186584	0.872625	0	0	0.0548831	0.250546		12.3046	1.09007			3.1	0.491362			1.63227	0.229763
1785	mgrB	b1826	regulatory peptide for PhoPQ, feedback inhibition	2.66667	3.33333	29.3333	193.333	18.5608	228.368		0.972226	0.991388	1.42299e-33	3.85816e-33	0.827545	1	0	0	0.330957	0.468883		12.3038	1.09004			1.25	0.09691			0.321928	0.00375627
4234	gntP	b4321	fructuronate transporter	0.666667	4.66667	5.33333	81.6667	1	12.1467		0.129701	0.600486	0.00544019	0.00903908	0.495977	1	0.0131512	0.0496424	0.035242	0.198997		12.1467	1.08446			7	0.845098			2.80735	0.221497
4217	sgcB	b4565	putative enzyme IIB component of PTS	0.333333	1.66667	1.66667	26.6667	1	12.0963		0.418228	0.902527	0.00556649	0.00924499	0.566858	1	0.0131512	0.0496424	0.180025	0.412662		12.0963	1.08265			5	0.69897			2.32193	0.0445397
1481	sad	b1525	succinate semialdehyde dehydrogenase, NAD(P)+-dependent	1.66667	7.33333	30	113	1.69209	20.4597		0.108363	0.552357	0.000311851	0.000559003	0.133457	0.724908	0.000376729	0.00210752	0.0207912	0.150745		12.0914	1.08247			4.4	0.643453			2.1375	0.25778
1853	motA	b1890	proton conductor component of flagella motor	0.333333	1.33333	2	74.3333	1	12.0185		0.514083	0.932423	0.00576713	0.00956596	0.566858	1	0.0131512	0.0496424	0.259259	0.448994		12.0185	1.07985			4	0.60206			2	0.0303869
2324	ypdA	b2380	sensor kinase regulating yhjX%3B pyruvate-responsive YpdAB two-component system	1.66667	4.66667	25.6667	136.667	1.30631	15.698		0.340813	0.878347	0.00160442	0.0027663	0.495984	1	0.00344883	0.0155377	0.0505958	0.237767		12.017	1.0798			2.8	0.447158			1.48543	0.0563338
3356	yhhX	b3440	putative oxidoreductase	18	44.3333	258.667	1296.33	157.937	1887.95		0.00981202	0.116034	5.91239e-262	2.61815e-261	0.0153797	0.175362	0.94844	0.94844	0.000817557	0.0320631		11.9538	1.07751			2.46296	0.391458			1.30039	0.935414
979	rutC	b1010	putative aminoacrylate deaminase, reactive intermediate detoxification%3B weak enamine/imine deaminase activity	0.333333	0.666667	3.33333	64.3333	1	11.927		0.812278	0.987957	0.00601248	0.00994745	1	1	0.0205846	0.0732904	0.352	0.479485		11.927	1.07653			2	0.30103			1	0.00526186
3858	metF	b3941	5,10-methylenetetrahydrofolate reductase	12.6667	33.6667	181.333	772.333	90.7522	1078.63		0.0148158	0.152924	2.7107e-150	1.01047e-149	0.019168	0.203949	0.00154964	0.00768496	0.0144944	0.125309		11.8854	1.07502			2.65789	0.424538			1.41028	0.815524
3034	yhaM	b4470	putative L-serine dehydratase alpha chain	10	27.6667	112.667	539	38.3407	453.966		0.0217629	0.195394	2.71442e-64	8.43619e-64	0.0403216	0.330477	0.474261	0.828358	0.0436391	0.217389		11.8403	1.07336			2.76667	0.441957			1.46815	0.709088
4001	mdtO	b4081	membrane translocase (MDR) of MdtNOP efflux pump, PET family	3	20	53.6667	264.333	7.41724	87.7796		0.00197165	0.0381339	9.77603e-14	2.25708e-13	0.00391467	0.0666783	1.83187e-13	3.65246e-12	0.00589415	0.08176		11.8345	1.07315			6.66667	0.823909			2.73697	1.41869
3163	aaeB	b3240	p-hydroxybenzoic acid efflux system component	4	18	51.3333	307.667	8.0209	94.3928		0.0110183	0.124945	1.23186e-14	2.88174e-14	0.0199176	0.207133	3.06422e-14	6.47482e-13	0.0162663	0.134688		11.7683	1.07072			4.5	0.653213			2.16993	0.903283
3931	metA	b4013	homoserine O-transsuccinylase	4.66667	22	78	299.667	22.0106	257.899		0.00411035	0.0630101	3.53491e-37	9.78898e-37	0.00432888	0.0713834	0	0	0.0152187	0.129494		11.717	1.06882			4.71429	0.673416			2.23704	1.20059
362	phoA	b0383	bacterial alkaline phosphatase	0.333333	4	2	103.667	1	11.7154		0.117124	0.575742	0.00662162	0.0109274	0.495983	1	0.0205846	0.0732904	0.0211972	0.152663		11.7154	1.06876			12	1.07918			3.58496	0.239772
3032	yhaK	b3106	redox-sensitive bicupin	0.333333	3.66667	15.3333	62	1.40769	16.4425		0.138947	0.62511	0.00130288	0.00226042	0.758439	1	0.00221145	0.0105628	0.105148	0.32057		11.6805	1.06746			11	1.04139			3.45943	0.204044
3988	yjcH	b4068	DUF485 family inner membrane protein	0.666667	3.33333	5.66667	32.6667	1.09837	12.5914		0.252288	0.807595	0.00502199	0.00837285	0.758439	1	0.0131511	0.0498845	0.028	0.176339		11.4637	1.05932			5	0.69897			2.32193	0.0928064
2950	qseC	b3026	quorum sensing sensory histidine kinase in two-component regulatory system with QseB	16.3333	40.6667	194	955.667	93.189	1068.03		0.0123112	0.133393	3.21185e-147	1.19044e-146	0.0183088	0.198898	0.004967	0.0211519	0.0446186	0.218733		11.4609	1.05922			2.4898	0.396164			1.31603	0.874868
3186	acrE	b3265	cytoplasmic membrane lipoprotein	1.66667	6	24	156.333	2.36676	26.9377		0.192679	0.731649	4.14786e-05	7.70515e-05	0.207213	0.914346	8.99127e-05	0.000573083	0.0464608	0.224699		11.3817	1.05621			3.6	0.556303			1.848	0.135697
72	leuC	b0072	3-isopropylmalate dehydratase large subunit	0.333333	4.66667	4.33333	80.3333	1	11.3679		0.0837598	0.472319	0.00775994	0.0127356	0.495977	1	0.0205846	0.0732904	0.0333173	0.192669		11.3679	1.05568			14	1.14613			3.80735	0.325765
3297	yhfT	b3377	inner membrane protein	3.66667	12.6667	84	260.333	7.65093	86.6816		0.0652116	0.401653	2.01466e-13	4.62396e-13	0.0894874	0.5629	2.78e-13	5.37743e-12	0.00326669	0.0637669		11.3296	1.05421			3.45455	0.538391			1.7885	0.396149
3172	mreC	b3250	cell wall structural complex MreBCD transmembrane component MreC	0.666667	4	15	79	1.0354	11.7025		0.18028	0.711322	0.00695919	0.0114601	0.495983	1	0.0205846	0.0732904	0.0196759	0.147364		11.3024	1.05317			6	0.778151			2.58496	0.147933
4242	yjiG	b4329	SpmB family inner membrane protein	0.333333	4	2.33333	40	1	11.2823		0.117124	0.575742	0.00806927	0.0132265	0.495983	1	0.0205846	0.0730229	0.00396655	0.0638495		11.2823	1.0524			12	1.07918			3.58496	0.239772
2652	ascB	b2716	cryptic 6-phospho-beta-glucosidase	0.333333	4.33333	2	107.667	1	11.2602		0.0989499	0.520399	0.00815123	0.0133552	0.495977	1	0.0205846	0.0730229	0.00402495	0.0638368		11.2602	1.05155			13	1.11394			3.70044	0.283664
4233	fimH	b4320	minor component of type 1 fimbriae	1.66667	7.33333	26	115	3.18375	35.8402		0.108363	0.552357	2.35857e-06	4.60117e-06	0.133457	0.724908	5.96897e-06	4.62298e-05	0.037975	0.20478		11.2572	1.05143			4.4	0.643453			2.1375	0.25778
3897	secE	b3981	preprotein translocase membrane subunit	0.666667	2	5.66667	106	1.66711	18.7142		0.508436	0.934466	0.000651627	0.00115265	0.865998	1	0.000911434	0.00477582	0.1151	0.3415		11.2255	1.05021			3	0.477121			1.58496	0.0294363
4062	yjeH	b4141	putative transporter	15	42	219	971	97.5163	1093.86		0.00426286	0.0648675	9.91055e-150	3.68729e-149	0.00643156	0.0930778	0.000916912	0.00479805	0.00498559	0.0731559		11.2172	1.04988			2.8	0.447158			1.48543	1.18797
3155	yhcM	b3232	divisome ATPase	18.6667	46.3333	340.667	1747	222.379	2490.4		0.00774857	0.0977784	0	0	0.0090019	0.12097	0.0957759	0.255402	0.0248939	0.163458		11.1989	1.04918			2.48214	0.394827			1.31159	1.00976
2951	ygiZ	b3027	inner membrane protein	0.666667	2	7.66667	80.3333	2.23298	24.9517		0.508436	0.934466	8.36702e-05	0.000153956	0.865998	1	0.00021259	0.00126191	0.193456	0.39553		11.1742	1.04821			3	0.477121			1.58496	0.0294363
3510	yiaY	b3589	L-threonine dehydrogenase	4	15	58.6667	242.667	10.8878	121.474		0.034776	0.270053	4.05508e-18	9.82315e-18	0.0600475	0.432991	0	0	0.0189983	0.14506		11.1569	1.04755			3.75	0.574031			1.90689	0.568552
3741	rhtB	b3824	homoserine, homoserine lactone and S-methyl-methionine efflux pump	21.3333	49.6667	330.667	1616	397.042	4421.93		0.0105277	0.11971	0	0	0.0151953	0.176667	0.135206	0.333343	0.00605626	0.0832061		11.1372	1.04678			2.32813	0.367006			1.21917	0.921871
3929	yjaA	b4011	stress-induced protein	8	20.6667	169.667	776.333	127.881	1421.19		0.0635269	0.395991	2.34013e-193	9.3509e-193	0.115659	0.663039	0.864428	0.873641	0.00047679	0.0257109		11.1134	1.04585			2.58333	0.41218			1.36923	0.402315
587	citX	b0614	apo-citrate lyase phosphoribosyl-dephospho-CoA transferase	0.333333	1	5	56.3333	1	11.0735		0.640078	0.939129	0.00887805	0.014479	0.566862	1	0.0205846	0.0730229	0.289508	0.450554		11.0735	1.04428			3	0.477121			1.58496	0.0272749
1539	ynfD	b1586	DUF1161 family periplasmic protein	0	0.666667	0	47	1	11.069		0.458804	0.932249	0.0088962	0.0145025	1	1	0.0205846	0.0730229	0.18695	0.418095		11.069	1.04411			#DIV/0!	#DIV/0!			#DIV/0!	0.0304682
4006	alsE	b4085	allulose-6-phosphate 3-epimerase	1.33333	6	22	65	2.51266	27.8108		0.142202	0.62949	3.37504e-05	6.29058e-05	0.207213	0.914346	5.84672e-05	0.000378867	0.112124	0.335671		11.0683	1.04408			4.5	0.653213			2.16993	0.201011
3255	gspO	b3335	bifunctional prepilin leader peptidase/ methylase	5.66667	17	85.3333	324	24.6681	272.835		0.0538525	0.361257	1.46463e-38	4.09381e-38	0.057508	0.422031	0	0	0.000589768	0.028912		11.0602	1.04376			3	0.477121			1.58496	0.442184
161	yaeI	b0164	phosphodiesterase with model substrate bis-pNPP	1.33333	5	30	112	2.7558	30.4595		0.222949	0.767708	1.43419e-05	2.71212e-05	0.321243	1	1.60739e-05	0.000116378	0.0417599	0.210951		11.0529	1.04348			3.75	0.574031			1.90689	0.114804
4142	msrA	b4219	methionine sulfoxide reductase A	7.66667	18.3333	110	534.333	48.8335	539.417		0.108462	0.550828	1.84942e-74	5.92303e-74	0.1279	0.714408	0.0378023	0.12067	0.00549114	0.0774144		11.046	1.04321			2.3913	0.378635			1.2578	0.258984
4024	phnD	b4105	phosphonate ABC transporter periplasmic binding protein	3.33333	9.33333	22.6667	121.667	3.54898	39.0662		0.177934	0.708143	9.09929e-07	1.80041e-06	0.265815	1	1.09409e-06	9.60231e-06	0.0175351	0.141131		11.0077	1.0417			2.8	0.447158			1.48543	0.149879
4150	ytfR	b4485	putative sugar ABC transporter ATPase	2.33333	5.66667	57	351.667	4.17097	45.7431		0.363586	0.886791	1.09596e-07	2.21126e-07	0.61584	1	2.67578e-07	2.54986e-06	0.0389578	0.207231		10.967	1.04009			2.42857	0.385351			1.28011	0.0521788
4228	fimI	b4315	fimbrial protein involved in type 1 pilus biosynthesis	1.66667	8	45	180.333	8.00052	87.3766		0.0811947	0.46482	2.23458e-13	5.11966e-13	0.085939	0.548922	5.59219e-13	1.06581e-11	0.0700588	0.271305		10.9214	1.03828			4.8	0.681241			2.26303	0.332715
1422	ydcD	b1457	putative immunity protein for RhsE	1.66667	3.33333	26.3333	180.667	5.31852	57.7627		0.595387	0.944541	2.56061e-09	5.41068e-09	0.758447	1	5.3222e-09	6.36698e-08	0.195208	0.396668		10.8607	1.03586			2	0.30103			1	0.024779
1884	fliZ	b1921	RpoS antagonist%3B putative regulator of FliA activity	1.33333	4.33333	18	178	5.10034	55.3182		0.300988	0.831079	5.58186e-09	1.16679e-08	0.495984	1	1.22733e-08	1.39528e-07	0.125408	0.350394		10.846	1.03527			3.25	0.511883			1.70044	0.0803577
3519	mtlA	b3599	mannitol-specific PTS enzyme: IIA, IIB and IIC components	44.3333	113.333	980.667	4560.67	849.051	9199.01		1.712e-05	0.000932365	0	0	2.30033e-05	0.0012365	0.397676	0.729322	0.001541	0.0431681		10.8345	1.03481			2.55639	0.407627			1.35411	3.03041
3143	yhcG	b3220	DUF1016 family protein in the PD-(D/E)XK nuclease superfamily	1.33333	4	9.33333	72	1.29797	14.0016		0.349691	0.885242	0.00339127	0.00573522	0.49599	1	0.00538319	0.0226759	0.183543	0.41521		10.7873	1.03291			3	0.477121			1.58496	0.052938
3499	yiaN	b3578	2,3-diketo-L-gulonate TRAP transporter large permease protein	2.66667	5.66667	69	186.333	4.50621	48.559		0.445506	0.918302	4.88943e-08	9.96336e-08	0.61584	1	7.58202e-08	7.79865e-07	0.165033	0.39509		10.776	1.03246			2.125	0.327359			1.08746	0.0370143
1008	ymdA	b1044	uncharacterized protein	0.333333	0.666667	1.66667	46.3333	1	10.775		0.812278	0.987957	0.0101786	0.0165376	1	1	0.0322503	0.107354	0.352	0.479485		10.775	1.03242			2	0.30103			1	0.00526186
73	leuB	b0073	3-isopropylmalate dehydrogenase, NAD(+)-dependent	0.666667	2.66667	20	171.333	1.91078	20.571		0.356128	0.889031	0.000385086	0.000686481	0.866004	1	0.000376729	0.00210752	0.15625	0.386504		10.7657	1.03204			4	0.60206			2	0.051083
3629	tnaA	b3708	tryptophanase/L-cysteine desulfhydrase, PLP-dependent	34	95	767.667	3066	653.599	7030.27		1.77885e-05	0.00094393	0	0	2.63992e-05	0.00134897	0.150089	0.364033	0.00271604	0.058005		10.7562	1.03166			2.79412	0.446245			1.48239	3.02506
500	ybcI	b0527	DUF457 family inner membrane protein	0.333333	1	3	51.6667	1	10.7394		0.640078	0.939129	0.010346	0.0168025	0.566862	1	0.0322503	0.107354	0.289508	0.450554		10.7394	1.03098			3	0.477121			1.58496	0.0272749
3148	nanA	b3225	N-acetylneuraminate lyase	9	25.6667	150.667	538.667	53.7163	576.013		0.0231671	0.204453	1.2397e-78	4.01328e-78	0.0437191	0.349331	0.00165596	0.00816019	0.0273853	0.175282		10.7232	1.03033			2.85185	0.455127			1.5119	0.689406
3599	yidH	b3676	DUF202 family inner membrane protein	6.66667	21	94.3333	531.333	106.099	1137		0.0260394	0.221308	2.73506e-153	1.03042e-152	0.0277399	0.256858	4.33897e-05	0.000285931	0.0509061	0.237929		10.7164	1.03005			3.15	0.498311			1.65535	0.655002
273	paoB	b0285	PaoABC aldehyde oxidoreductase, FAD-containing subunit	1	2.33333	15.6667	108	1.61264	17.2662		0.578287	0.935338	0.00115612	0.00201479	0.866004	1	0.00141917	0.00714733	0.220912	0.419275		10.7068	1.02966			2.33333	0.367977			1.22239	0.0290312
3945	yjbF	b4027	extracellular polysaccharide production lipoprotein	2.33333	8.33333	28.6667	119.333	5.85764	62.6265		0.126595	0.593403	6.12551e-10	1.31653e-09	0.200344	0.912238	6.56118e-10	8.91953e-09	0.0480691	0.229392		10.6914	1.02904			3.57143	0.552842			1.8365	0.22665
2923	hybC	b2994	hydrogenase 2, large subunit	10.6667	35.6667	176	711.333	47.9649	512.469		0.00246716	0.0447876	4.41365e-70	1.39856e-69	0.00326711	0.0609125	0.26079	0.544257	0.00993299	0.103505		10.6842	1.02874			3.34375	0.524234			1.74147	1.34884
4109	yjfM	b4185	DUF1190 family protein	1.33333	2.66667	11.3333	69.3333	1.41032	15.0648		0.634801	0.937033	0.0024126	0.00411954	0.865997	1	0.00344883	0.015466	0.199581	0.401208		10.6818	1.02865			2	0.30103			1	0.0282449
77	ilvI	b0077	acetolactate synthase 3 large subunit	1	3.66667	10	117.333	1	10.6782		0.303093	0.830246	0.0106401	0.0172585	0.758439	1	0.0322503	0.107354	0.0924246	0.300467		10.6782	1.0285			3.66667	0.564271			1.87447	0.0807933
71	leuD	b0071	3-isopropylmalate dehydratase small subunit	0.666667	2	4.33333	69.3333	1	10.6262		0.508436	0.934466	0.0108969	0.0176531	0.865998	1	0.0322503	0.107354	0.0740741	0.280558		10.6262	1.02638			3	0.477121			1.58496	0.0294363
3691	ilvA	b3772	l-threonine dehydratase, biosynthetic%3B also known as threonine deaminase	35.3333	88.3333	1085.67	4654.33	860.285	9133.9		0.000210387	0.00613234	0	0	0.000281824	0.008577	0.903469	0.903469	0.00630488	0.0844698		10.6173	1.02601			2.5	0.39794			1.32193	2.21237
7	yaaJ	b0007	putative transporter	3.66667	15.3333	36.3333	179.667	6.5522	69.068		0.0235353	0.207261	9.04563e-11	1.97138e-10	0.0283971	0.25946	1.08143e-10	1.61716e-09	0.026364	0.170006		10.5412	1.02289			4.18182	0.621365			2.06413	0.683483
4120	ulaD	b4196	3-keto-L-gulonate 6-phosphate decarboxylase	2	4.33333	15.3333	51	1.70821	17.9804		0.492464	0.919399	0.000944663	0.00165146	0.863787	1	0.00141917	0.00712886	0.18695	0.418095		10.5259	1.02226			2.16667	0.335792			1.11548	0.0364958
3579	setC	b3659	putative arabinose efflux transporter	6	18	146.667	488.333	24.1215	253.342		0.0472643	0.329338	2.39756e-35	6.5646e-35	0.075269	0.504925	0	0	0.00363845	0.0654012		10.5028	1.0213			3	0.477121			1.58496	0.482358
3586	ade	b3665	cryptic adenine deaminase	67	155.333	1166.33	5578	1587.34	16669.3		6.73576e-06	0.000489111	0	0	9.98346e-06	0.000724939	0.373078	0.693038	0.00738015	0.0930934		10.5014	1.02125			2.31841	0.36519			1.21313	3.31059
3938	yjbB	b4020	putative Na+/Pi-cotransporter	23.6667	71	462.667	1634.67	231.362	2428.89		8.11889e-05	0.00302739	0	0	8.60452e-05	0.00352615	0.698811	0.793509	0.000929754	0.0345772		10.4983	1.02112			3	0.477121			1.58496	2.51893
3373	livH	b3457	branched-chain amino acid ABC transporter permease	6	20.3333	71.6667	319.333	22.5975	237.053		0.0210782	0.190487	3.59761e-33	9.72028e-33	0.0389263	0.322232	0	0	0.0269525	0.173283		10.4903	1.02079			3.38889	0.530057			1.76081	0.720136
3290	yhfL	b3369	small lipoprotein	0.666667	3	24.3333	88.6667	5.2229	54.656		0.299377	0.832184	8.45494e-09	1.7579e-08	0.758445	1	1.86296e-08	2.0346e-07	0.0175842	0.140219		10.4647	1.01973			4.5	0.653213			2.16993	0.0797804
649	chiQ	b0682	chitosugar-induced verified lipoprotein	0	1.66667	0	35.3333	1	10.4453		0.241463	0.792558	0.0118403	0.0191096	0.566853	1	0.0322503	0.107354	0.0658888	0.261976		10.4453	1.01892			#DIV/0!	#DIV/0!			#DIV/0!	0.100969
3505	yiaT	b3584	putative outer membrane protein	5.33333	18.3333	112.667	360	29.2151	304.24		0.0270315	0.225572	5.52558e-42	1.56928e-41	0.0406679	0.332001	4.55191e-15	1.04105e-13	0.0039831	0.0638777		10.4138	1.01761			3.4375	0.536243			1.78136	0.646715
1883	tcyJ	b1920	cystine transporter subunit	3	10.3333	121.667	378.667	17.3402	180.349		0.0964854	0.516628	1.45679e-25	3.77349e-25	0.186578	0.874573	0	0	0.00977711	0.102624		10.4007	1.01706			3.44444	0.537119			1.78427	0.286822
3995	nrfF	b4075	heme lyase (NrfEFG) for insertion of heme into c552, subunit NrfF	2	7.33333	31.3333	121.667	8.16036	84.8614		0.14528	0.636312	7.58486e-13	1.71653e-12	0.294911	1	1.93423e-12	3.48161e-11	0.0485838	0.230826		10.3992	1.017			3.66667	0.564271			1.87447	0.19633
3336	malQ	b3416	4-alpha-glucanotransferase (amylomaltase)	27.3333	74.6667	498.333	2244.67	266.556	2764.05		0.000194646	0.00583798	0	0	0.000293908	0.00887945	0.071508	0.204579	0.0138436	0.12213		10.3695	1.01576			2.73171	0.436434			1.4498	2.23374
4110	yjfC	b4186	ATP-Grasp family ATPase	2.33333	9.66667	60.3333	153.667	4.42019	45.7369		0.073528	0.440423	1.45566e-07	2.92637e-07	0.135032	0.723021	2.67578e-07	2.54986e-06	0.00666419	0.0868559		10.3473	1.01483			4.14286	0.6173			2.05063	0.35613
3296	yhfS	b3376	FNR-regulated pyridoxal phosphate-dependent aminotransferase family protein	4.33333	12.6667	42.6667	214.667	8.39049	86.445		0.103297	0.534431	5.07179e-13	1.15182e-12	0.171112	0.832236	8.45879e-13	1.55866e-11	0.0449462	0.220088		10.3027	1.01295			2.92308	0.46584			1.54749	0.272108
1640	sufA	b1684	Fe-S cluster assembly protein	0.333333	1.33333	1.66667	54.3333	1	10.3003		0.514083	0.932423	0.0126557	0.0203749	0.566858	1	0.0322503	0.106352	0.143932	0.370038		10.3003	1.01285			4	0.60206			2	0.0303869
3490	xylR	b3569	xylose divergent operon transcriptional activator	7.33333	25.3333	256.333	769.667	54.2828	559.044		0.009117	0.110986	2.35754e-75	7.56906e-75	0.0135679	0.165169	0.0120223	0.0463719	0.000296875	0.023717		10.2987	1.01278			3.45455	0.538391			1.7885	0.954732
1078	mfd	b1114	transcription-repair coupling factor	5.33333	12.3333	48.6667	208.667	2.58545	26.5796		0.206281	0.746326	6.23165e-05	0.000115046	0.288938	1	8.99127e-05	0.000573083	0.0248706	0.163555		10.2805	1.01201			2.3125	0.364082			1.20945	0.127071
4232	fimG	b4319	minor component of type 1 fimbriae	0	3.33333	0	45.3333	1	10.2707		0.0976148	0.519316	0.0128292	0.0206456	0.758431	1	0.0322503	0.106352	0.00972088	0.103545		10.2707	1.0116			#DIV/0!	#DIV/0!			#DIV/0!	0.284568
272	paoC	b0284	PaoABC aldehyde oxidoreductase, Moco-containing subunit	0	3.33333	0	114.667	1	10.2664		0.0976148	0.519316	0.0128549	0.0206785	0.758431	1	0.0322503	0.106352	0.0333833	0.192792		10.2664	1.01142			#DIV/0!	#DIV/0!			#DIV/0!	0.284568
2418	ypfN	b4547	putative membrane protein, UPF0370 family	0	1.66667	0	32	1	10.2373		0.241463	0.792558	0.013028	0.0209309	0.566853	1	0.0322503	0.106352	0.00374522	0.0667639		10.2373	1.01018			#DIV/0!	#DIV/0!			#DIV/0!	0.100969
3140	yhcD	b3216	putative outer membrane fimbrial subunit usher protein	8.33333	22	93.6667	399	12.2609	125.34		0.0503762	0.34294	3.75265e-18	9.10187e-18	0.0641415	0.448449	0	0	0.00152771	0.0433589		10.2227	1.00957			2.64	0.421604			1.40054	0.464782
3835	cdh	b3918	CDP-diacylglycerol phosphotidylhydrolase	23	50	449.333	2165	487.776	4986.15		0.0191246	0.178683	0	0	0.0260492	0.247288	0.0717008	0.204829	0.00386097	0.0633316		10.2222	1.00955			2.17391	0.337242			1.12029	0.747916
3270	yheV	b4551	DUF2387 family putative metal-binding protein	2	6.33333	25.3333	171.333	19.2329	196.589		0.219821	0.766503	1.46708e-27	3.84109e-27	0.429438	1	0	0	0.0684262	0.267383		10.2215	1.00951			3.16667	0.500602			1.66297	0.115486
2149	ccmB	b2200	heme export ABC transporter permease	0.333333	1.66667	1.66667	48.6667	1	10.2167		0.418228	0.902527	0.0131517	0.021121	0.566858	1	0.0322503	0.106352	0.180025	0.412662		10.2167	1.00931			5	0.69897			2.32193	0.0445397
3637	cbrB	b3716	PRK09823 family inner membrane protein, creBC regulon	16.3333	42.6667	284	1124	344.08	3494.79		0.00700526	0.0908927	0	0	0.0105703	0.135871	0.132961	0.32864	0.000400607	0.026588		10.1569	1.00676			2.61224	0.417014			1.38529	1.04147
3808	yiiF	b3890	putative thymol sensitivity protein, CopG family putative transcriptional regulator	3	12.3333	47.3333	162.333	32.2718	326.878		0.0440739	0.311832	1.46318e-44	4.21709e-44	0.0894837	0.564593	2.66993e-11	4.36164e-10	0.00975558	0.102899		10.1289	1.00556			4.11111	0.613959			2.03953	0.506079
198	gmhB	b0200	D,D-heptose 1,7-bisphosphate phosphatase	2.33333	7	19	68.6667	3.00634	30.3858		0.216031	0.759043	1.97082e-05	3.70171e-05	0.294923	1	4.94481e-05	0.000324754	0.0385601	0.206644		10.1072	1.00463			3	0.477121			1.58496	0.119733
375	sbcD	b0398	exonuclease, dsDNA, ATP-dependent	10	23	126	563.667	38.4115	388.091		0.0864915	0.483768	1.57778e-52	4.6614e-52	0.123734	0.69964	0.000248876	0.00144855	0.035517	0.199506		10.1035	1.00447			2.3	0.361728			1.20163	0.315363
3258	chiA	b3338	periplasmic endochitinase	10	30.3333	151	572.333	22.5251	227.452		0.00936716	0.112379	1.69805e-31	4.53436e-31	0.0162843	0.184154	0	0	0.0126593	0.118208		10.0977	1.00422			3.03333	0.48192			1.6009	0.949316
660	ybfK	b4590	uncharacterized protein	0.333333	1	5.66667	64.3333	1.41269	14.2445		0.640078	0.939129	0.00348804	0.00588863	0.566862	1	0.00538319	0.0226759	0.210824	0.412283		10.0832	1.0036			3	0.477121			1.58496	0.0272749
3690	ilvD	b3771	dihydroxyacid dehydratase	49.6667	121	1302	5360.67	1194.4	12031.4		2.49606e-05	0.0012013	0	0	2.63836e-05	0.00136502	0.748547	0.80933	0.000974742	0.0353364		10.0733	1.00317			2.43624	0.38672			1.28466	2.92035
2913	yghR	b2984	putative ATP-binding protein	0.333333	2.66667	1.66667	66	1	9.99263		0.236099	0.789986	0.0145799	0.0232895	0.866004	1	0.0505719	0.153253	0.0399798	0.209821		9.99263	0.99968			8	0.90309			3	0.102381
2371	murR	b2427	repressor for murPQ, MurNAc 6-P inducible	1.66667	7	20.3333	109.667	3.04048	30.3716		0.125166	0.594792	2.06066e-05	3.86672e-05	0.13346	0.721139	4.94481e-05	0.000324754	0.0174599	0.140788		9.98909	0.999526			4.2	0.623249			2.07039	0.225635
932	hspQ	b0966	heat shock protein involved in degradation of mutant DnaA%3B hemimethylated oriC DNA-binding protein	6.33333	12.6667	196.333	881	134.952	1342.19		0.30056	0.831008	5.1236e-176	2.00812e-175	0.440833	1	0.023605	0.0820162	0.0644047	0.259908		9.94566	0.997634			2	0.30103			1	0.0803946
3965	b4047	b4047	uncharacterized protein	0	0.666667	0	34.6667	1	9.91406		0.458804	0.932249	0.0151171	0.0240883	1	1	0.0505719	0.153253	0.18695	0.418095		9.91406	0.996251			#DIV/0!	#DIV/0!			#DIV/0!	0.0304682
2025	yegK	b2072	ser/thr phosphatase-related protein	0	2.33333	0	73.3333	1	9.90587		0.165763	0.679973	0.0151743	0.0241694	0.866011	1	0.0505719	0.153253	0.0124481	0.117508		9.90587	0.995892			#DIV/0!	#DIV/0!			#DIV/0!	0.167509
3436	yhjA	b3518	putative cytochrome C peroxidase	7.33333	20.6667	137.333	469.667	24.5219	242.24		0.0437675	0.311797	3.47857e-33	9.40521e-33	0.069644	0.476457	0	0	0.00304744	0.0605836		9.87855	0.994693			2.81818	0.449969			1.49476	0.506128
3038	tdcE	b3114	pyruvate formate-lyase 4/2-ketobutyrate formate-lyase	2.66667	11.6667	67.3333	270	4.68484	46.2756		0.0434144	0.310886	1.55842e-07	3.13133e-07	0.0603682	0.43304	1.75799e-07	1.72168e-06	0.0188818	0.144939		9.87772	0.994657			4.375	0.640978			2.12928	0.507399
2367	cysW	b2423	sulfate/thiosulfate ABC transporter permease	1.33333	7	32	106.333	2.81399	27.7652		0.0908215	0.497894	4.85833e-05	9.01202e-05	0.13346	0.721139	5.84672e-05	0.000378237	0.00954103	0.102134		9.86687	0.994179			5.25	0.720159			2.39232	0.302863
374	sbcC	b0397	exonuclease, dsDNA, ATP-dependent	18.3333	44.6667	206.667	911.667	44.4615	437.159		0.010452	0.119505	2.20247e-58	6.68477e-58	0.0153814	0.1749	0.0907915	0.243951	0.0277945	0.176591		9.83228	0.992654			2.43636	0.386742			1.28473	0.922613
249	insI-1	b0256	IS30 transposase	2.66667	11	19.3333	96.6667	3.37898	33.1866		0.0568128	0.373251	9.09989e-06	1.73945e-05	0.0603702	0.432305	1.39206e-05	0.000102313	0.0311555	0.183113		9.82147	0.992176			4.125	0.615424			2.04439	0.427999
2737	fucO	b2799	L-1,2-propanediol oxidoreductase	0.666667	3.33333	7.33333	112	1.09948	10.7712		0.252288	0.807595	0.011507	0.0186104	0.758439	1	0.0322503	0.107354	0.028	0.176339		9.79663	0.991077			5	0.69897			2.32193	0.0928064
3248	gspG	b3328	pseudopilin, cryptic, general secretion pathway	0.333333	3.66667	3	33.3333	1	9.79342		0.138947	0.62511	0.0159813	0.025382	0.758439	1	0.0505719	0.153253	0.00223429	0.0535484		9.79342	0.990934			11	1.04139			3.45943	0.204044
293	ykgE	b0306	cysteine-rich LutA family protein%3B putative electron transport chain YkgEFG component	1.33333	2	8.33333	45	1.11891	10.8791		0.850086	0.991408	0.0112125	0.0181568	0.865991	1	0.0322503	0.107354	0.364591	0.478942		9.72299	0.9878			1.5	0.176091			0.584963	0.00374749
3603	yidL	b3680	AraC family putative transcriptional regulator	18.6667	53	361.333	1322	276.09	2684.17		0.0011515	0.0246947	0	0	0.00122172	0.027482	0.000737485	0.00392249	0.0046329	0.0698822		9.72206	0.987758			2.83929	0.453209			1.50553	1.6074
4060	aspA	b4139	aspartate ammonia-lyase	49	100.667	1157.33	5690	1404.02	13574.9		0.00226956	0.0425055	0	0	0.00341765	0.0599392	0.852793	0.866386	0.00915272	0.100727		9.6686	0.985363			2.05442	0.31269			1.03873	1.37155
4249	yjiN	b4336	zinc-type alcohol dehydrogenase-like protein	0.333333	3.66667	2	72.3333	1	9.64901		0.138947	0.62511	0.0170818	0.0270526	0.758439	1	0.0505719	0.153253	0.0389578	0.207231		9.64901	0.984483			11	1.04139			3.45943	0.204044
2710	ygcW	b2774	putative SDR family oxidoreductase	1.66667	4.66667	35.3333	200	3.79891	36.3813		0.340813	0.878347	3.75513e-06	7.25642e-06	0.495984	1	3.90694e-06	3.11274e-05	0.060502	0.252667		9.57679	0.98122			2.8	0.447158			1.48543	0.0563338
3459	dppF	b3540	dipeptide/heme ABC transporter ATPas	13.3333	40.3333	255.667	920.333	130.317	1243.09		0.00279198	0.0487595	1.05499e-160	4.03721e-160	0.0039845	0.0675895	2.78986e-06	2.33268e-05	0.0100237	0.10345		9.53893	0.9795			3.025	0.480725			1.59694	1.31194
3442	yhjG	b3524	putative inner membrane-anchored periplasmic AsmA family protein	15.6667	36.3333	217.333	839	54.7305	521.351		0.0294613	0.239099	1.74727e-68	5.49181e-68	0.0341474	0.299441	0.255841	0.536811	0.00384218	0.0637506		9.52577	0.9789			2.31915	0.365329			1.2136	0.621423
1472	lsrB	b1516	autoinducer 2-binding protein	0	1	0	89	1	9.52117		0.364241	0.887865	0.0181201	0.0286037	0.566857	1	0.0505719	0.153253	0.18695	0.418095		9.52117	0.97869			#DIV/0!	#DIV/0!			#DIV/0!	0.051653
3600	yidI	b3677	inner membrane protein	9	21.6667	357.333	1496.33	262.489	2492.16		0.0786146	0.457645	0	0	0.137718	0.73361	0.390444	0.717074	0.0370441	0.203837		9.49434	0.977465			2.40741	0.38155			1.26748	0.339471
2599	gabT	b2662	4-aminobutyrate aminotransferase, PLP-dependent	0.333333	2	13.3333	117	1.01987	9.63135		0.343413	0.881753	0.0176396	0.0278565	0.865998	1	0.0505719	0.153253	0.103076	0.316941		9.44373	0.975143			6	0.778151			2.58496	0.054653
3646	pstB	b3725	phosphate ABC transporter ATPase	5	11.3333	44.3333	188	11.6584	109.607		0.237672	0.789506	1.25741e-15	2.98098e-15	0.38634	1	1.66533e-15	3.97228e-14	0.0873994	0.291827		9.40151	0.973197			2.26667	0.355388			1.18057	0.102645
4201	fecB	b4290	ferric citrate ABC transporter periplasmic binding protein	37.6667	73.3333	1649	7857	2378.6	22284.8		0.017522	0.169448	0	0	0.0197147	0.205539	0.405794	0.740369	0.0277341	0.176467		9.36888	0.971688			1.9469	0.289344			0.961181	0.770964
4014	phnO	b4093	aminoalkylphosphonate N-acetyltransferase	2.66667	6	29	111	7.03037	65.773		0.394854	0.874893	6.00364e-10	1.29105e-09	0.429454	1	1.67394e-09	2.16942e-08	0.1262	0.351017		9.35556	0.97107			2.25	0.352183			1.16993	0.058045
1195	tyrV	b1230	tRNA-Tyr	3.33333	6.33333	101.667	477.667	137.774	1283.07		0.505039	0.930702	2.6114e-164	1.00526e-163	0.70576	1	0.000126221	0.000781446	0.060502	0.252667		9.31286	0.969083			1.9	0.278754			0.925999	0.0311895
3890	birA	b3973	bifunctional biotin-[acetylCoA carboxylase] holoenzyme synthetase/ DNA-binding transcriptional repressor, bio-5'-AMP-binding	2.33333	5.33333	55.6667	241.333	4.80965	44.6912		0.412864	0.898919	3.46959e-07	6.92493e-07	0.61584	1	4.0715e-07	3.75118e-06	0.00326669	0.063195		9.29197	0.968108			2.28571	0.359022			1.19265	0.0462793
217	yafV	b0219	putative NAD(P)-binding C-N hydrolase family amidase	0.666667	4	5.66667	56.6667	1.16617	10.8274		0.18028	0.711322	0.0121448	0.0195849	0.495983	1	0.0322503	0.107354	0.0196759	0.147364		9.28462	0.967764			6	0.778151			2.58496	0.147933
1631	ydhZ	b1675	uncharacterized protein	0	1.33333	0	31	1	9.2604		0.294788	0.842048	0.0204409	0.0320849	0.566853	1	0.0505719	0.152303	0.00806504	0.0958474		9.2604	0.96663			#DIV/0!	#DIV/0!			#DIV/0!	0.074663
2482	csiE	b2535	stationary phase inducible protein	2.33333	5	23.6667	128	1.86976	17.2715		0.468095	0.915617	0.00155443	0.00268247	0.615848	1	0.00141917	0.00711966	0.0621683	0.25518		9.23731	0.965545			2.14286	0.330993			1.09954	0.0382863
3879	sthA	b3962	pyridine nucleotide transhydrogenase, soluble	53.6667	114	777.333	3394	1021.02	9414.04		0.000623059	0.0149066	0	0	0.000656271	0.0164625	0.350648	0.665683	0.00181773	0.0478151		9.22019	0.96474			2.12422	0.3272			1.08694	1.82662
3592	ilvB	b3671	acetolactate synthase 2 large subunit	47	106.667	934.667	4466.67	1042.63	9583.57		0.000283724	0.00777704	0	0	0.000452349	0.0123176	0.115663	0.298802	0.0196883	0.14644		9.19169	0.963395			2.2695	0.355931			1.18238	2.10919
3369	ugpB	b3453	sn-glycerol-3-phosphate ABC transporter periplasmic binding protein	7.33333	25.3333	123	445.667	34.2718	314.701		0.009117	0.110986	1.75475e-41	4.97626e-41	0.0135679	0.165169	8.21565e-14	1.67238e-12	0.0246926	0.163631		9.1825	0.962961			3.45455	0.538391			1.7885	0.954732
3157	degQ	b3234	serine endoprotease, periplasmic	31.3333	71	605	2559.33	499.969	4576.67		0.00312736	0.0517766	0	0	0.00377252	0.0650603	0.0576452	0.170049	0.0172541	0.139651		9.15391	0.961607			2.26596	0.355252			1.18012	1.28587
4137	cysQ	b4214	3'(2'),5'-bisphosphate nucleotidase	15.3333	42.3333	503	1688.33	358.839	3283.6		0.00461267	0.0686756	0	0	0.0064317	0.0927554	0.0585644	0.172238	0.00401523	0.0641545		9.15062	0.961451			2.76087	0.441046			1.46512	1.1632
3175	yhdH	b3253	putative acryloyl-CoA reductase	17	39	295	1248	184.315	1683.85		0.0260787	0.221188	2.15677e-213	8.87357e-213	0.0365499	0.310636	8.22813e-05	0.000527034	0.0179139	0.141023		9.13573	0.960743			2.29412	0.360616			1.19794	0.655239
4218	sgcX	b4305	putative endoglucanase with Zn-dependent exopeptidase domain	3.66667	9	45	190.667	7.14756	65.1182		0.246483	0.797027	8.92654e-10	1.91009e-09	0.265821	1	1.67394e-09	2.16222e-08	0.130062	0.356927		9.11055	0.959545			2.45455	0.389971			1.29546	0.0985272
3449	bcsZ	b3531	endo-1,4-D-glucanase	20.6667	49.6667	314.333	1182.67	198.443	1803.77		0.00786725	0.0983762	5.50382e-228	2.31089e-227	0.00993973	0.128564	0.00529044	0.0223336	0.00336423	0.0625573		9.08959	0.958544			2.40323	0.380795			1.26497	1.00711
729	modB	b0764	molybdate ABC transporter permease%3B chlorate resistance protein	5	11.6667	72.6667	440.333	26.804	243.507		0.213852	0.754589	2.35197e-32	6.32396e-32	0.38634	1	0	0	0.0789507	0.289128		9.08473	0.958312			2.33333	0.367977			1.22239	0.12229
252	mmuP	b0260	CP4-6 prophage%3B putative S-methylmethionine transporter	4	8.33333	37.6667	166.667	4.07872	36.9867		0.369381	0.844679	3.95499e-06	7.62749e-06	0.594262	1	1.15341e-05	8.54183e-05	0.0497008	0.235356		9.06821	0.957522			2.08333	0.318759			1.05889	0.0733083
3312	hofP	b3392	DNA catabolic protein	1	5.33333	18.3333	64.6667	3.12127	28.2279		0.137573	0.623675	5.61546e-05	0.000104065	0.321232	1	0.000114855	0.000715635	0.011323	0.112035		9.04373	0.956348			5.33333	0.726999			2.41504	0.205042
3096	yhbX	b3173	putative EptAB family phosphoethanolamine transferase, inner membrane protein	9	27.6667	370.667	1148.67	74.1045	670.153		0.012156	0.132754	8.84499e-86	2.9045e-85	0.0236711	0.231073	1.75784e-07	1.72588e-06	0.000225562	0.0231685		9.04336	0.95633			3.07407	0.487714			1.62015	0.876954
3797	yihR	b3879	putative sulphoquinovose mutarotase	5.33333	22.6667	145.333	328.667	30.5918	276.107		0.00550544	0.0764665	2.28125e-36	6.29041e-36	0.00966152	0.126949	0	0	0.000412669	0.0254322		9.02551	0.955472			4.25	0.628389			2.08746	1.11653
2527	srmB	b2576	ATP-dependent RNA helicase	23.3333	74	920.333	2584.67	540.204	4874.33		2.67225e-05	0.00127132	0	0	3.44042e-05	0.00167528	0.730057	0.819654	0.0033577	0.0627062		9.02311	0.955356			3.17143	0.501255			1.66513	2.89575
381	acpH	b0404	acyl carrier protein (ACP) phosphodiesterase%3B ACP hydrolyase	3.66667	7.33333	30.3333	113.667	7.24718	65.0497		0.430885	0.902546	1.02133e-09	2.18422e-09	0.518858	1	1.67394e-09	2.16222e-08	0.13644	0.364235		8.97587	0.953077			2	0.30103			1	0.0445304
2656	hycF	b2720	formate hydrogenlyase complex iron-sulfur protein	0	0.666667	0	66.3333	1	8.95306		0.458804	0.932249	0.023567	0.0368134	1	1	0.07936	0.222781	0.18695	0.418095		8.95306	0.951971			#DIV/0!	#DIV/0!			#DIV/0!	0.0304682
2905	glcB	b2976	malate synthase G	3.33333	9.66667	44.3333	163.667	2.75093	24.6241		0.157466	0.660337	0.000173552	0.000315313	0.265815	1	0.00021259	0.00125998	0.00715251	0.0910204		8.95118	0.95188			2.9	0.462398			1.53605	0.180234
787	ybiV	b0822	sugar phosphatase%3B fructose-1-P/ribose-5-P/glucose-6-P phosphatase	7.33333	15.6667	123	490.333	37.5755	333.976		0.201006	0.750871	2.27977e-43	6.51745e-43	0.29715	1	7.87526e-11	1.21024e-09	0.00606929	0.0831204		8.88815	0.948811			2.13636	0.329675			1.09516	0.124434
3638	cbrC	b3717	UPF0167 family protein	32	72	636.667	2519	1192.49	10596.3		0.00319738	0.0525157	0	0	0.00437813	0.0716248	0.101078	0.266075	0.0045689	0.0694022		8.88585	0.948699			2.25	0.352183			1.16993	1.27971
3974	aphA	b4055	acid phosphatase/phosphotransferase, class B, non-specific	2	8	28	130.667	6.69282	59.3576		0.109975	0.553753	5.93544e-09	1.23937e-08	0.200343	0.913238	6.88852e-09	8.11593e-08	0.072352	0.276463		8.86885	0.947867			4	0.60206			2	0.256684
3053	yhaV	b3130	toxin of the SohB(PrlF)-YhaV toxin-antitoxin system	9	23	222	800.333	155.412	1377.96		0.0529133	0.357273	6.23621e-173	2.43682e-172	0.0787475	0.522333	0.0473354	0.144572	0.0162663	0.134688		8.86648	0.947751			2.55556	0.407485			1.35364	0.447
3500	yiaO	b3579	2,3-diketo-L-gulonate-binding periplasmic protein	6.33333	24.6667	96	406	38.8586	343.498		0.00567266	0.0780037	1.85012e-44	5.3244e-44	0.0097372	0.127136	2.05816e-09	2.62365e-08	0.00981464	0.102768		8.83969	0.946437			3.89474	0.590478			1.96153	1.10788
1119	iraM	b1160	RpoS stabilzer during Mg starvation, anti-RssB factor	0	0.666667	0	39	1	8.82543		0.458804	0.932249	0.025004	0.0389797	1	1	0.07936	0.222781	0.18695	0.418095		8.82543	0.945736			#DIV/0!	#DIV/0!			#DIV/0!	0.0304682
365	proC	b0386	pyrroline-5-carboxylate reductase, NAD(P)-binding	2.66667	7	21.3333	66.3333	2.51728	22.208		0.272437	0.815931	0.000377704	0.000673939	0.294923	1	0.000502381	0.00275107	0.0366169	0.203302		8.82222	0.945578			2.625	0.419129			1.39232	0.0883466
550	ybdJ	b0580	DUF1158 family putative inner membrane protein	1.66667	5	14	94	7.18252	63.2581		0.295757	0.828239	1.99634e-09	4.23216e-09	0.321243	1	3.80677e-09	4.65431e-08	0.0684412	0.2672		8.80723	0.944839			3	0.477121			1.58496	0.0818445
914	rlmL	b0948	23S rRNA m(2)G2445 and m(7)G2069 methyltransferases, SAM-dependent	71.3333	148.333	4611.33	19341	5289.09	46513.1		0.000158139	0.00499648	0	0	0.000199132	0.00670087	0.480517	0.816899	0.00166833	0.0449822		8.79416	0.944194			2.07944	0.317946			1.05619	2.30134
2875	galP	b2943	D-galactose transporter	12.3333	36.3333	121	509	53.6309	471.58		0.0054819	0.0763959	3.04531e-60	9.32298e-60	0.0077953	0.108636	0.494883	0.833306	0.0366942	0.203469		8.79307	0.944141			2.94595	0.469225			1.55873	1.11693
1441	bdm	b1481	biofilm-dependent modulation protein	0.666667	1.66667	28	105	9.48322	83.3218		0.610795	0.919302	5.96307e-12	1.33474e-11	0.566858	1	8.49776e-12	1.46841e-10	0.314547	0.45983		8.78624	0.943803			2.5	0.39794			1.32193	0.0365417
242	yafX	b0248	CP4-6 prophage%3B uncharacterized protein	1	3.66667	20.3333	47.3333	2.74917	24.1466		0.303093	0.830246	0.000212458	0.000383133	0.758439	1	0.00021259	0.00125807	0.158427	0.38548		8.78323	0.943654			3.66667	0.564271			1.87447	0.0807933
3636	yieH	b3715	phosphoenolpyruvate and 6-phosphogluconate phosphatase	36	78	780	3325	1509.13	13226.9		0.00358114	0.0567906	0	0	0.0048211	0.0773431	0.592972	0.705038	0.00359983	0.0649777		8.76459	0.942732			2.16667	0.335792			1.11548	1.24572
1601	sodC	b1646	superoxide dismutase, Cu, Zn, periplasmic	0	1.33333	0	64.6667	1	8.73809		0.294788	0.842048	0.0260383	0.0404785	0.566853	1	0.07936	0.222781	0.0580583	0.254795		8.73809	0.941416			#DIV/0!	#DIV/0!			#DIV/0!	0.074663
3389	yhhS	b3473	putative arabinose efflux transporter	20	46.6667	388.333	1572.33	233.671	2035.01		0.0129048	0.138019	1.54857e-252	6.765e-252	0.0214041	0.217136	0.308877	0.604689	0.0124689	0.117447		8.70888	0.939963			2.33333	0.367977			1.22239	0.860063
4045	dcuS	b4125	sensory histidine kinase in two-component regulatory system with DcuR, regulator of anaerobic fumarate respiration	35.6667	80.3333	652	2561	498.648	4331.26		0.00181829	0.0356678	0	0	0.00208024	0.0420005	0.210986	0.465294	0.00629935	0.0846585		8.68601	0.93882			2.25234	0.352633			1.17142	1.44772
3331	yhgA	b3411	transposase_31 family protein	5.33333	21	149.333	535.333	50.4662	435.918		0.0102389	0.119377	2.00472e-55	6.00953e-55	0.0139312	0.16762	0.0390085	0.124417	0.00767321	0.0953954		8.63782	0.936404			3.9375	0.595221			1.97728	0.923079
1434	fdnG	b1474	formate dehydrogenase-N, alpha subunit, nitrate-inducible	1.33333	5.33333	52.6667	130.667	1	8.63012		0.191892	0.73202	0.0273772	0.0424243	0.321238	1	0.07936	0.222781	0.0467995	0.225579		8.63012	0.936017			4	0.60206			2	0.135477
3047	garK	b3124	glycerate kinase I	1.66667	4.66667	17.3333	100.667	1.85051	15.9621		0.340813	0.878347	0.00270015	0.00459641	0.495984	1	0.00344883	0.0154127	0.104	0.318196		8.6258	0.9358			2.8	0.447158			1.48543	0.0563338
107	ampD	b0110	1,6-anhydro-N-acetylmuramyl-L-alanine amidase, Zn-dependent%3B murein amidase	4.66667	9.33333	109	404.333	28.2852	243.236		0.374203	0.850537	1.22691e-31	3.27852e-31	0.445221	1	0	0	0.0357162	0.199844		8.59942	0.934469			2	0.30103			1	0.070307
4193	insG	b4278	IS4 transposase	15.6667	37.6667	176.333	686.333	76.0557	652.716		0.0205829	0.188897	7.47986e-82	2.43361e-81	0.0261685	0.247853	4.50909e-06	3.57054e-05	0.00286728	0.0586229		8.58208	0.933593			2.40426	0.380981			1.26559	0.723775
605	mrdB	b0634	cell wall shape-determining protein	0.333333	2	1.66667	136	1	8.57403		0.343413	0.881753	0.0281003	0.0434236	0.865998	1	0.07936	0.222781	0.0445047	0.219672		8.57403	0.933185			6	0.778151			2.58496	0.054653
4160	treB	b4240	trehalose-specific PTS enzyme: IIB and IIC component	4.33333	11.6667	78	175.667	8.65387	74.1862		0.146398	0.637831	1.05409e-10	2.29469e-10	0.2383	0.995282	1.18845e-10	1.76363e-09	0.120178	0.341533		8.57261	0.933113			2.69231	0.430125			1.42884	0.195294
2595	ileY	b2652	tRNA-Ile	0	0.666667	0	18.3333	1	8.56798		0.458804	0.932249	0.0281793	0.0435285	1	1	0.07936	0.222781	0.0580583	0.254795		8.56798	0.932879			#DIV/0!	#DIV/0!			#DIV/0!	0.0304682
3322	yhgE	b3402	DUF4153 family putative inner membrane protein	19.6667	52	257.667	1014	122.736	1049.25		0.00258492	0.0457222	3.41858e-130	1.22615e-129	0.00274228	0.0535392	0.172306	0.402841	0.0168926	0.13802		8.54887	0.931909			2.64407	0.422273			1.40276	1.33987
2034	mdtD	b2077	putative citrate/iron-citrate/zinc-citrate efflux transporter	0.333333	2.33333	5.66667	57.6667	1	8.53019		0.283964	0.827111	0.0286788	0.0442649	0.866004	1	0.07936	0.222781	0.177616	0.41063		8.53019	0.930958			7	0.845098			2.80735	0.0824361
3455	bcsG	b3538	DUF3260 family cellulose production inner membrane protein	36	83.3333	556.333	2094.33	417.873	3550.04		0.00100125	0.0220435	0	0	0.00149857	0.0323051	0.300907	0.602124	0.00253849	0.0555891		8.4955	0.929189			2.31481	0.364516			1.2109	1.65672
472	tesA	b0494	acyl-CoA thioesterase 1 and protease I and lysophospholipase L1	0	3	0	55	1	8.48719		0.116062	0.573247	0.0292581	0.0451231	0.758438	1	0.07936	0.222781	0.019971	0.147525		8.48719	0.928764			#DIV/0!	#DIV/0!			#DIV/0!	0.241659
2939	yqhH	b3014	outer membrane lipoprotein, Lpp paralog	1.66667	4.66667	20	72	7.57414	63.8947		0.340813	0.878347	2.32021e-09	4.90804e-09	0.495984	1	3.80676e-09	4.66899e-08	0.11862	0.340244		8.43589	0.926131			2.8	0.447158			1.48543	0.0563338
722	galK	b0757	galactokinase	13	35	255.667	1033.67	127.848	1071.84		0.011877	0.13109	7.40888e-132	2.65981e-131	0.0177525	0.195419	0.0756384	0.215129	0.0131972	0.118118		8.3837	0.923436			2.69231	0.430125			1.42884	0.882429
3370	livF	b3454	branched-chain amino acid ABC transporter ATPase	6	21	119.667	310.667	37.4731	313.566		0.0166501	0.163305	7.6632e-40	2.15278e-39	0.0277381	0.258576	1.73195e-14	3.76191e-13	0.00128513	0.0404675		8.36775	0.922609			3.5	0.544068			1.80735	0.787001
544	cusB	b0574	copper/silver efflux system, membrane fusion protein	0.333333	1.33333	2	144.667	1	8.3525		0.514083	0.932423	0.0311504	0.0478896	0.566858	1	0.07936	0.222781	0.143932	0.370038		8.3525	0.921817			4	0.60206			2	0.0303869
3333	gntX	b3413	DNA catabolic protein	11.3333	28.3333	278.667	908.333	153.575	1280.21		0.0358525	0.275825	1.02579e-156	3.891e-156	0.0493047	0.381443	1.3681e-05	0.000100742	0.00380652	0.0643974		8.3361	0.920963			2.5	0.39794			1.32193	0.559367
3452	yhjR	b3535	DUF2629 family protein	8	19.3333	212.667	756.333	323.292	2685.71		0.0951591	0.512843	0	0	0.153436	0.785982	0.00441147	0.0191	0.00251298	0.0555949		8.30737	0.919463			2.41667	0.383217			1.27302	0.290015
4238	yjiC	b4325	uncharacterized protein	3.33333	6.33333	58.6667	222.667	9.59496	79.4583		0.505039	0.930702	3.25143e-11	7.18679e-11	0.70576	1	4.35713e-11	7.00021e-10	0.208433	0.411901		8.28125	0.918096			1.9	0.278754			0.925999	0.0311895
2648	hypF	b2712	carbamoyl phosphate phosphatase and [NiFe] hydrogenase maturation protein	1.33333	5	49	200	1.81001	14.9626		0.222949	0.767708	0.00400246	0.00673078	0.321243	1	0.00538319	0.0226269	0.0279643	0.17663		8.26661	0.917328			3.75	0.574031			1.90689	0.114804
3814	yiiG	b3896	DUF3829 family lipoprotein	5	16.6667	167.667	542.667	36.7696	302.237		0.0389331	0.292458	3.54032e-38	9.86016e-38	0.0807822	0.533265	1.11022e-16	3.12793e-15	0.0154853	0.130731		8.21976	0.914859			3.33333	0.522879			1.73697	0.533937
3591	ilvN	b3670	acetolactate synthase 1 small subunit	3.66667	12	60.6667	258.333	43.8447	360.119		0.0836663	0.472435	3.85164e-45	1.11505e-44	0.0894905	0.561214	1.03945e-07	1.05519e-06	0.0284911	0.175837		8.21352	0.914529			3.27273	0.51491			1.71049	0.325658
3049	garL	b3126	alpha-dehydro-beta-deoxy-D-glucarate aldolase	0.666667	3.66667	6.66667	60	1.25432	10.2985		0.213063	0.758271	0.0171237	0.0271079	0.758439	1	0.0322503	0.106352	0.019971	0.147525		8.21049	0.914369			5.5	0.740363			2.45943	0.120175
3086	pnp	b3164	polynucleotide phosphorylase/polyadenylase	17.6667	42.6667	381.333	1421.67	117.638	962.461		0.0132336	0.140807	2.35748e-117	8.24268e-117	0.0167874	0.188812	0.431628	0.774064	0.00838895	0.0957406		8.18156	0.912836			2.41509	0.382934			1.27208	0.851376
2148	ccmC	b2199	heme export ABC transporter permease%3B CcmE-interacting protein	0	1	0	83.6667	1	8.1491		0.364241	0.887865	0.0342471	0.0524636	0.566857	1	0.07936	0.221184	0.0791512	0.288394		8.1491	0.91111			#DIV/0!	#DIV/0!			#DIV/0!	0.051653
2555	yfiN	b2604	putative membrane-anchored diguanylate cyclase	1	2	37.3333	118.667	1.55874	12.6795		0.68082	0.946562	0.00829514	0.0135739	0.865998	1	0.0131511	0.0498845	0.259259	0.448994		8.13448	0.91033			2	0.30103			1	0.0238508
3189	yhdX	b3269	putative amino acid ABC transporter permease	0.333333	3.66667	5	61	1	8.13333		0.138947	0.62511	0.0344999	0.0528092	0.758439	1	0.07936	0.221184	0.0305994	0.18083		8.13333	0.910269			11	1.04139			3.45943	0.204044
3998	yjcO	b4078	Sel1 family TPR-like repeat protein	8.66667	20.6667	159.667	695.333	87.918	714.346		0.0893933	0.495313	2.46978e-87	8.1446e-87	0.115666	0.662158	2.46731e-09	3.12473e-08	0.0181389	0.141503		8.12514	0.909831			2.38462	0.377418			1.25376	0.30512
3631	mdtL	b3710	multidrug efflux system protein	44.3333	100	762	3029.67	1083.75	8805.47		0.000489873	0.012069	0	0	0.000588041	0.0151174	0.165089	0.388774	0.0121573	0.115521		8.12501	0.909824			2.25564	0.35327			1.17354	1.91833
3713	argX	b3796	tRNA-Arg	0	1	0	18.3333	1	8.11531		0.364241	0.887865	0.0347912	0.0531714	0.566857	1	0.07936	0.221184	0	0		8.11531	0.909305			#DIV/0!	#DIV/0!			#DIV/0!	0.051653
2867	cmtB	b2934	putative mannitol-specific enzyme IIA component of PTS	1.33333	3	32.3333	137	5.27113	42.6839		0.547418	0.909945	1.30828e-06	2.57288e-06	0.758453	1	2.7011e-06	2.26823e-05	0.202858	0.406092		8.09768	0.908361			2.25	0.352183			1.16993	0.040985
2962	ygiD	b3039	4,5- DOPA-extradiol-dioxygenase	0.333333	2.33333	15	68.6667	1.31103	10.5859		0.283964	0.827111	0.0160392	0.0254636	0.866004	1	0.0322503	0.107354	0.0580583	0.257678		8.0745	0.907116			7	0.845098			2.80735	0.0824361
3066	yraK	b3145	putative fimbrial-like adhesin protein	3.33333	8.33333	66	204.667	7.93124	63.9683		0.255101	0.807852	3.26095e-09	6.86441e-09	0.374187	1	3.80677e-09	4.63972e-08	0.0945018	0.304694		8.06536	0.906624			2.5	0.39794			1.32193	0.0926684
678	ybgL	b0713	UPF0271 family protein	1	4.66667	7.66667	61	1.72944	13.9238		0.188274	0.727604	0.0057825	0.00958736	0.495977	1	0.00841005	0.0336056	0.0463263	0.224805		8.05107	0.905854			4.66667	0.669007			2.22239	0.138105
3588	uhpC	b3667	membrane protein regulates uhpT expression	35.6667	81.3333	789.667	2796	729.383	5850.01		0.00142782	0.0295487	0	0	0.00163547	0.0347139	0.146798	0.35739	0.00184429	0.0479294		8.02049	0.904201			2.28037	0.358006			1.18927	1.52946
824	ybjO	b0858	DUF2593 family inner membrane protein	4	9	63.3333	247	17.4763	139.787		0.297374	0.8294	2.50986e-18	6.09895e-18	0.445219	1	0	0	0.103076	0.316941		7.99868	0.903018			2.25	0.352183			1.16993	0.0812362
2222	yfbO	b2274	uncharacterized protein	0.666667	2	7.66667	32.3333	1.01405	8.10939		0.508436	0.934466	0.0354676	0.0541414	0.865998	1	0.07936	0.221184	0.147128	0.372046		7.99702	0.902928			3	0.477121			1.58496	0.0294363
4264	tsr	b4355	methyl-accepting chemotaxis protein I, serine sensor receptor	7	15.3333	136	620	24.2841	193.207		0.189731	0.728474	1.14972e-24	2.94667e-24	0.297139	1	0	0	0.0719642	0.275469		7.95611	0.900701			2.19048	0.340539			1.13124	0.137586
2697	ygcB	b2761	Cascade complex anti-viral R-loop helicase-annealase Cas3	8.33333	9.66667	134	487	13.8828	110.38		0.922266	0.990981	9.31065e-15	2.18071e-14	0.931721	1	8.99281e-15	2.00943e-13	0.407274	0.493534		7.95082	0.900412			1.16	0.064458			0.214125	0.00393488
3187	acrF	b3266	multidrug efflux system protein	4.66667	16	85	170	4.52409	35.8102		0.0392066	0.293447	1.03955e-05	1.98321e-05	0.0417802	0.339075	1.74786e-05	0.000125151	0.0305032	0.181505		7.91546	0.898476			3.42857	0.535113			1.77761	0.532471
2758	recD	b2819	exonuclease V (RecBCD complex), alpha chain	9.66667	24.3333	110.333	395	22.7325	179.885		0.0500768	0.342591	5.05124e-23	1.28277e-22	0.0588767	0.428279	0	0	0.010368	0.106241		7.91315	0.898349			2.51724	0.400925			1.33184	0.465224
3028	yqjG	b3102	putative S-transferase	0.333333	3.33333	1.66667	60.3333	1	7.90203		0.165266	0.679957	0.0384335	0.0583937	0.758439	1	0.124586	0.315975	0.0106558	0.108932		7.90203	0.897739			10	1			3.32193	0.167519
3482	wecH	b3561	O-acetyltransferase for enterobacterial common antigen (ECA)	18.6667	43	401.667	1469.67	273.66	2160.23		0.0188419	0.17644	1.11746e-256	4.91481e-256	0.0199743	0.205656	0.0150917	0.0559359	0.0122661	0.116044		7.89383	0.897288			2.30357	0.362402			1.20387	0.753402
461	ybaQ	b0483	putative DNA-binding transcriptional regulator	7	9.66667	94	587.333	71.6638	564.749		0.795967	0.98579	1.69284e-68	5.32505e-68	0.889846	1	0.0553435	0.163756	0.144739	0.368162		7.88054	0.896556			1.38095	0.140179			0.465664	0.00621574
4116	ulaG	b4192	L-ascorbate 6-phosphate lactonase	4.66667	10.3333	69.3333	206	9.91561	78.1253		0.274493	0.819127	7.77104e-11	1.69741e-10	0.328007	1	6.55039e-11	1.02693e-09	0.0813571	0.282134		7.87901	0.896472			2.21429	0.345234			1.14684	0.086649
476	ybbC	b0498	putative immunity protein	0.333333	1.33333	2	42	1	7.85445		0.514083	0.932423	0.0392977	0.0595206	0.566858	1	0.124586	0.315975	0.18695	0.418095		7.85445	0.895116			4	0.60206			2	0.0303869
1130	ymgG	b1172	UPF0757 family protein	0.333333	1	2.66667	24.3333	1	7.83594		0.640078	0.939129	0.0396392	0.0599211	0.566862	1	0.124586	0.315975	0.289508	0.450554		7.83594	0.894091			3	0.477121			1.58496	0.0272749
4052	cadA	b4131	lysine decarboxylase, acid-inducible	9.66667	26.6667	144.333	409.667	24.0154	186.912		0.0246648	0.21402	1.0944e-23	2.78836e-23	0.0322655	0.287198	0	0	0.00877023	0.0977643		7.78299	0.891146			2.75862	0.440692			1.46395	0.669545
3714	hisR	b3797	tRNA-His	1.66667	3.66667	110	342	76.1363	591.384		0.518834	0.925627	3.6118e-71	1.14634e-70	0.758447	1	0.00878897	0.0350118	0.035242	0.198997		7.76744	0.890278			2.2	0.342423			1.1375	0.0335639
1036	flgB	b1073	flagellar component of cell-proximal portion of basal-body rod	1.33333	3.33333	71.6667	472	24.0151	184.942		0.471678	0.917853	2.40657e-23	6.11951e-23	0.758447	1	0	0	0.217665	0.416597		7.70104	0.88655			2.5	0.39794			1.32193	0.0372268
135	yadM	b0138	putative fimbrial-like adhesin protein	2	3.66667	32	159.667	5.0858	39.0935		0.637251	0.936641	4.76791e-06	9.16797e-06	0.827555	1	9.25517e-06	6.96018e-05	0.118898	0.340362		7.6868	0.885745			1.83333	0.263241			0.874469	0.028427
657	ybfP	b0689	lipoprotein	0.333333	1.66667	7.66667	45.6667	1.19288	9.11875		0.418228	0.902527	0.0273489	0.0423973	0.566858	1	0.0505719	0.152303	0.126644	0.350669		7.64434	0.88334			5	0.69897			2.32193	0.0445397
3506	yiaU	b3585	putative DNA-binding transcriptional regulator	23.6667	55.6667	412.333	1325	340.896	2605.73		0.00609745	0.0814109	0	0	0.007659	0.107825	0.237475	0.508427	0.0059927	0.0828606		7.64376	0.883307			2.35211	0.371458			1.23396	1.08932
4229	fimC	b4316	periplasmic chaperone	5.66667	17.6667	188	554	61.3352	467.05		0.0428151	0.310898	4.50029e-56	1.35532e-55	0.0575054	0.422762	0.222949	0.486162	0.00526627	0.0749791		7.61472	0.881654			3.11765	0.493827			1.64046	0.507383
2064	yehD	b2111	putative fimbrial-like adhesin protein	1	2.66667	13.3333	98.6667	3.16508	24.0682		0.491476	0.920461	0.000343326	0.000614572	0.866004	1	0.000614813	0.00330621	0.20997	0.413046		7.60431	0.88106			2.66667	0.425969			1.41504	0.0359944
3019	exuT	b3093	hexuronate transporter	2.66667	7.66667	70.3333	164	4.44168	33.5826		0.211428	0.755699	2.40911e-05	4.50317e-05	0.294918	1	4.0055e-05	0.000266667	0.0187951	0.144789		7.56078	0.878567			2.875	0.458638			1.52356	0.121651
2220	yfbM	b2272	DUF1877 family protein	0.666667	1.66667	5.66667	37.3333	1	7.55423		0.610795	0.919302	0.0452259	0.0678651	0.566858	1	0.124586	0.315975	0.18695	0.418095		7.55423	0.87819			2.5	0.39794			1.32193	0.0365417
3951	malG	b4032	maltose transporter subunit	6	15.6667	81.6667	276	22.472	169.684		0.102434	0.531962	2.31209e-21	5.77354e-21	0.190995	0.882285	0	0	0.0398246	0.209516		7.5509	0.877999			2.61111	0.416825			1.38466	0.27412
3633	yieE	b3712	phosphopantetheinyl transferase superfamily protein	27	55.3333	784.333	2844.67	961.623	7256.15		0.02421	0.211403	0	0	0.0345143	0.302018	0.131832	0.326266	0.00150819	0.0433756		7.54573	0.877702			2.04938	0.311623			1.03519	0.674888
1085	ycfZ	b1121	inner membrane protein	0.666667	3	18.3333	87.6667	2.24179	16.9151		0.299377	0.832184	0.00273807	0.00465687	0.758445	1	0.00657474	0.0271365	0.131746	0.359036		7.54535	0.877679			4.5	0.653213			2.16993	0.0797804
883	ycaR	b0917	peroxide and acid resistance protein, UPF0434 family	0	1	0	12.3333	1	7.51572		0.364241	0.887865	0.0460498	0.0690214	0.566857	1	0.124586	0.315975	0.18695	0.418095		7.51572	0.87597			#DIV/0!	#DIV/0!			#DIV/0!	0.051653
582	ybdR	b0608	putative Zn-dependent NAD(P)-binding oxidoreductase	0.333333	2.66667	9	49	1	7.51027		0.236099	0.789986	0.0461676	0.0691713	0.866004	1	0.124586	0.315975	0.135184	0.362002		7.51027	0.875655			8	0.90309			3	0.102381
2447	ppk	b2501	polyphosphate kinase, component of RNA degradosome	22.3333	50	278	996.333	110.678	828.229		0.0146762	0.151862	3.50866e-97	1.18008e-96	0.0177524	0.195939	3.89033e-06	3.10587e-05	0.011223	0.111557		7.48322	0.874088			2.23881	0.350016			1.16273	0.81855
1105	xisE	b1141	e14 prophage%3B putative excisionase	0.666667	0.666667	8.33333	78	2.95969	22.1294		0.91043	0.997689	0.000628957	0.00111356	1	1	0.000502382	0.0027472	0.5	0.552935		7.47692	0.873723			1	0			0	0.00100476
2411	nudK	b2467	GDP-mannose pyrophosphatase	2.33333	7	46.3333	118.667	7.15423	53.4012		0.216031	0.759043	1.10434e-07	2.22586e-07	0.294923	1	2.24687e-07	2.16233e-06	0.047033	0.226199		7.46429	0.872988			3	0.477121			1.58496	0.119733
3946	yjbG	b4028	extracellular polysaccharide export OMA protein	2	7.33333	29.3333	85.6667	4.59188	34.2536		0.14528	0.636312	2.12783e-05	3.99084e-05	0.294911	1	2.64692e-05	0.000183118	0.0611471	0.253156		7.45961	0.872716			3.66667	0.564271			1.87447	0.19633
3922	zraR	b4004	fused DNA-binding response regulator in two-component regulatory system with ZraS: response regulator/sigma54 interaction protein	31	58.6667	581	2326.67	474.748	3536.69		0.0440648	0.312302	0	0	0.0642583	0.448508	0.903019	0.903019	0.0217404	0.154511		7.44963	0.872135			1.89247	0.27703			0.920273	0.505426
978	rutD	b1009	putative reactive intermediate detoxifying aminoacrylate hydrolase	1	2	8.33333	59	1.72572	12.8105		0.68082	0.946562	0.00941644	0.0153441	0.865998	1	0.0131512	0.0494504	0.328023	0.468262		7.42326	0.870595			2	0.30103			1	0.0238508
1864	ftnB	b1902	ferritin B, putative ferrous iron reservoir	0	1.33333	0	52.6667	1	7.41968		0.294788	0.842048	0.0481712	0.071979	0.566853	1	0.124586	0.315975	0.0580583	0.254795		7.41968	0.870385			#DIV/0!	#DIV/0!			#DIV/0!	0.074663
3683	hdfR	b4480	flhDC operon transcriptional repressor	31	63.6667	1069.67	4161	1448.61	10728.8		0.0152676	0.156805	0	0	0.0232965	0.230129	0.618864	0.72759	0.0283582	0.176025		7.40625	0.869599			2.05376	0.31255			1.03827	0.804639
37	caiC	b0037	putative crotonobetaine/carnitine-CoA ligase	1.66667	4	13	91	1.65709	12.2258		0.451491	0.927865	0.0113183	0.0183203	0.49599	1	0.0131512	0.0496424	0.19537	0.396437		7.37782	0.867928			2.4	0.380211			1.26303	0.0325153
3937	metH	b4019	homocysteine-N5-methyltetrahydrofolate transmethylase, B12-dependent	68.3333	155.333	1564.33	5566.67	1083.53	7979.37		1.13281e-05	0.000689514	0	0	1.46621e-05	0.000919492	0.233417	0.501673	0.015032	0.128412		7.36426	0.867129			2.27317	0.356632			1.18471	3.16146
2033	mdtC	b2076	multidrug efflux system, subunit C	1	1.33333	5.66667	151.667	1	7.356		0.943848	0.986761	0.0496325	0.0740772	0.566858	1	0.124586	0.315975	0.420798	0.500502		7.356	0.866642			1.33333	0.124939			0.415037	0.00578801
4236	uxuB	b4323	D-mannonate oxidoreductase, NAD-dependent	4	11	58.6667	174	6.14	45.1217		0.150241	0.648433	1.16888e-06	2.30106e-06	0.238299	0.997288	2.15376e-06	1.82835e-05	0.00779265	0.0957763		7.34881	0.866217			2.75	0.439333			1.45943	0.188135
3371	livG	b3455	branched-chain amino acid ABC transporter ATPase	5.33333	17	114.333	313	32.9706	242.241		0.0433731	0.311129	2.0184e-29	5.33848e-29	0.057508	0.422031	0	0	0.0390714	0.207324		7.34717	0.86612			3.1875	0.50345			1.67243	0.50706
3507	yiaV	b3586	signal-anchored membrane fusion protein (MFP) component of efflux pump	9.33333	27.3333	222.333	575	64.1514	471.303		0.0165319	0.163307	1.31672e-55	3.95322e-55	0.023673	0.230547	0.232937	0.500919	0.00376568	0.0642101		7.34673	0.866094			2.92857	0.466656			1.5502	0.786996
3526	lldD	b3605	L-lactate dehydrogenase, FMN-linked	26.3333	56	481.333	1666	380.177	2777.85		0.0163303	0.162479	0	0	0.0194975	0.205868	0.00146794	0.00734534	0.0417374	0.211084		7.30673	0.863723			2.12658	0.327682			1.08854	0.789204
3605	yidE	b3685	putative transporter	70	146.667	2045	7195.33	2973.25	21721.5		0.000144075	0.00465879	0	0	0.000217813	0.00709864	0.447305	0.792671	0.00388706	0.0630406		7.30563	0.863658			2.09524	0.321233			1.06711	2.33173
3970	dnaB	b4052	replicative DNA helicase	0.666667	2.66667	4.66667	52.6667	1	7.28353		0.356128	0.889031	0.0513506	0.0764947	0.866004	1	0.124586	0.313116	0.18695	0.418095		7.28353	0.862342			4	0.60206			2	0.051083
4171	tabA	b4252	biofilm modulator regulated by toxins%3B DUF386 family protein, cupin superfamily protein	27	55.3333	746	2639	1506.07	10956.4		0.02421	0.211403	0	0	0.0345143	0.302018	0.0910799	0.244557	0.00950984	0.102053		7.27487	0.861825			2.04938	0.311623			1.03519	0.674888
3874	argC	b3958	N-acetyl-gamma-glutamylphosphate reductase, NAD(P)-binding	33.3333	66.6667	715.667	2569.67	814.155	5890.14		0.0175277	0.169108	0	0	0.0236652	0.23211	0.034211	0.110936	0.00976623	0.10276		7.23467	0.859418			2	0.30103			1	0.771836
719	aroG	b0754	3-deoxy-D-arabino-heptulosonate-7-phosphate synthase, phenylalanine repressible	10	19.3333	161	582	51.6039	372.559		0.228638	0.776956	5.93433e-44	1.70027e-43	0.333023	1	3.79167e-07	3.51838e-06	0.0192571	0.146259		7.21958	0.858512			1.93333	0.286307			0.95109	0.109604
672	ybgA	b0707	DUF1722 family protein	0	1	0	50.6667	1	7.20208		0.364241	0.887865	0.0533541	0.0793879	0.566857	1	0.124586	0.313116	0.0791512	0.288394		7.20208	0.857458			#DIV/0!	#DIV/0!			#DIV/0!	0.051653
1060	pabC	b1096	4-amino-4-deoxychorismate lyase component of para-aminobenzoate synthase multienzyme complex	5.66667	12.6667	61	240.333	18.6978	134.395		0.220388	0.767186	7.31918e-17	1.75228e-16	0.288938	1	1.11022e-16	3.12793e-15	0.0305049	0.181265		7.18773	0.856592			2.23529	0.349335			1.16046	0.115099
3873	argE	b3957	acetylornithine deacetylase	36.6667	71	852.333	3164.67	933.195	6669.8		0.0206565	0.188735	0	0	0.0217193	0.218725	0.824196	0.857269	0.00413704	0.0646638		7.14727	0.85414			1.93636	0.286987			0.95335	0.724147
3675	hsrA	b3754	putative multidrug or homocysteine efflux system	61.3333	128.667	1577.33	5438.33	2353.76	16786.2		0.000361465	0.00929257	0	0	0.000490792	0.0129388	0.653801	0.756992	0.00381788	0.0643372		7.13166	0.853191			2.09783	0.321769			1.0689	2.03186
4037	adiA	b4117	arginine decarboxylase	11.6667	22.3333	125.333	526.333	25.8265	184.111		0.204081	0.745536	1.98244e-22	5.01478e-22	0.234263	0.987385	0	0	0.0624229	0.255254		7.12876	0.853014			1.91429	0.282007			0.936806	0.127531
2042	yegS	b2086	phosphatidylglycerol kinase, metal-dependent	0.333333	2	6.33333	51.3333	1	7.12068		0.343413	0.881753	0.0554361	0.0824542	0.865998	1	0.124586	0.313116	0.1262	0.351017		7.12068	0.852521			6	0.778151			2.58496	0.054653
2643	srlR	b2707	sorbitol-inducible srl operon transcriptional repressor	3.66667	11.6667	62.6667	237.333	18.0185	128.199		0.0946704	0.51288	4.44882e-16	1.05922e-15	0.12972	0.718756	8.88178e-16	2.25702e-14	0.0608058	0.252227		7.11486	0.852167			3.18182	0.502675			1.66985	0.289984
4043	dcuB	b4123	C4-dicarboxylate transporter, anaerobic%3B DcuS co-sensor	7.33333	17	130.667	380.333	24.8748	176.873		0.136639	0.620121	1.38911e-21	3.47769e-21	0.171127	0.828414	0	0	0.00817695	0.0938174		7.11055	0.851903			2.31818	0.365147			1.21299	0.207524
3349	glgB	b3432	1,4-alpha-glucan branching enzyme	36.3333	86.6667	842.667	2806.67	532.546	3784.55		0.000500602	0.0122603	0	0	0.000719203	0.0177189	0.0181625	0.0652039	0.0138186	0.122159		7.10652	0.851657			2.38532	0.377547			1.25418	1.9115
1850	cheW	b1887	purine-binding chemotaxis protein	0.666667	1.33333	6.33333	77.6667	1.51882	10.7835		0.736976	0.953829	0.0185053	0.0291643	0.566858	1	0.0322503	0.107354	0.297321	0.453872		7.09988	0.851251			2	0.30103			1	0.0205295
399	xseB	b0422	exonuclease VII small subunit	1.66667	4.66667	19.6667	53.6667	5.26113	37.2839		0.340813	0.878347	1.20051e-05	2.2802e-05	0.495984	1	2.09504e-05	0.0001481	0.0106558	0.108932		7.08667	0.850442			2.8	0.447158			1.48543	0.0563338
3142	yhcF	b3219	putative transcriptional regulator	16.6667	37.6667	349	1236	312.281	2208.81		0.0319845	0.25168	1.20054e-248	5.18632e-248	0.0402459	0.330512	0.0154433	0.0566449	0.00684791	0.0879222		7.07314	0.849612			2.26	0.354108			1.17632	0.599151
3082	mtr	b3161	tryptophan transporter of high affinity	22	53.3333	503	1823	373.764	2639.9		0.0054016	0.0760449	1.53816e-296	7.03575e-296	0.00835694	0.114156	0.278556	0.564958	0.0228038	0.157149		7.06301	0.84899			2.42424	0.384576			1.27753	1.11893
268	yagM	b0279	CP4-6 prophage%3B uncharacterized protein	1.66667	2.66667	18.6667	168	2.26627	15.9931		0.779586	0.978087	0.00418514	0.0070228	0.865997	1	0.0100684	0.0395414	0.240909	0.439256		7.057	0.84862			1.6	0.20412			0.678072	0.00962266
3497	yiaL	b3576	DUF386 family protein	5.33333	10	202.333	794	82.3649	580.897		0.414534	0.899714	9.86506e-67	3.08571e-66	0.509017	1	0.0473311	0.144672	0.0512118	0.239099		7.05272	0.848357			1.875	0.273001			0.906891	0.0458956
3953	malE	b4034	maltose transporter subunit	6.66667	21.6667	254.333	575.667	52.6257	370.139		0.0207265	0.188542	4.11734e-43	1.17362e-42	0.0277384	0.25742	1.71724e-07	1.69457e-06	0.00238697	0.0541968		7.03342	0.847166			3.25	0.511883			1.70044	0.724591
2013	wzc	b2060	colanic acid production tyrosine-protein kinase%3B autokinase%3B Ugd phosphorylase	0.333333	2.66667	2.66667	136.667	1	7.02656		0.236099	0.789986	0.057947	0.0858605	0.866004	1	0.124586	0.313116	0.0399798	0.209821		7.02656	0.846743			8	0.90309			3	0.102381
1266	puuD	b1298	gamma-glutamyl-gamma-aminobutyrate hydrolase	0.666667	1	9.33333	73.3333	1	7.02057		0.893681	0.998905	0.0581106	0.0860701	0.566862	1	0.124586	0.313116	0.338934	0.473652		7.02057	0.846372			1.5	0.176091			0.584963	0.000475952
1980	hisI	b2026	phosphoribosyl-AMP cyclohydrolase and phosphoribosyl-ATP pyrophosphatase	1.33333	2	10.6667	46.3333	1.14795	8.0524		0.850086	0.991408	0.0424707	0.063928	0.865991	1	0.07936	0.221184	0.289508	0.451042		7.01458	0.846002			1.5	0.176091			0.584963	0.00374749
3954	malK	b4035	maltose ABC transportor ATPase	7.33333	19.6667	115.667	428	37.54	263.206		0.060288	0.384487	4.2082e-31	1.12219e-30	0.0947562	0.579315	0	0	0.0550883	0.250423		7.01135	0.845801			2.68182	0.428429			1.42321	0.415119
1069	lpoB	b1105	OM lipoprotein stimulator of MrcB transpeptidase	6	11.3333	58.3333	236	22.7928	159.655		0.378037	0.85223	1.70521e-19	4.19081e-19	0.566585	1	0	0	0.131406	0.358561		7.00464	0.845386			1.88889	0.276206			0.917538	0.0694433
4078	poxA	b4155	Elongation Factor P Lys34 lysyltransferase	20	43	177.667	593	132.214	925.871		0.0324768	0.254105	7.49003e-105	2.56349e-104	0.0442317	0.351391	0.0191453	0.0684163	0.0221093	0.155595		7.0028	0.845272			2.15	0.332438			1.10434	0.594987
3348	glgX	b3431	glycogen debranching enzyme	34.3333	69.6667	707	2523.33	432.619	3021.6		0.0128388	0.138025	0	0	0.0174156	0.194819	0.459076	0.807275	0.0256688	0.16677		6.98443	0.844131			2.02913	0.307309			1.02086	0.860042
3687	ilvX	b4669	uncharacterized protein	1.66667	2.66667	53	178.667	70.8146	493.214		0.779586	0.978087	1.4353e-56	4.33602e-56	0.865997	1	0.558236	0.678469	0.240909	0.439256		6.96486	0.842912			1.6	0.20412			0.678072	0.00962266
3689	ilvE	b3770	branched-chain amino acid aminotransferase	44	88.6667	1465.33	5151.67	2427.44	16871.4		0.00551918	0.0764009	0	0	0.0082428	0.113345	0.642957	0.749346	0.0179145	0.140515		6.95029	0.842003			2.01515	0.304308			1.01089	1.1169
3616	yidX	b3696	putative lipoprotein	40.3333	78	1709.33	6286.67	3621.45	25132.5		0.0155246	0.157878	0	0	0.0180509	0.197653	0.812122	0.851546	0.00938836	0.101507		6.9399	0.841353			1.93388	0.28643			0.951501	0.801677
4277	yjjZ	b4567	uncharacterized protein	9.66667	17.3333	230	955.333	362.502	2511.7		0.32893	0.860583	2.13423e-279	9.5708e-279	0.377454	1	0.409177	0.742708	0.107061	0.324114		6.9288	0.840658			1.7931	0.253605			0.842459	0.0652072
2354	ypeB	b4546	DUF3820 family protein	3.33333	7.33333	66.6667	260	44.3417	307.136		0.361568	0.889203	8.66786e-36	2.37999e-35	0.518858	1	1.11022e-16	3.12793e-15	0.0635232	0.257798		6.92657	0.840518			2.2	0.342423			1.1375	0.0509992
3383	yhhM	b3467	DUF2500 family protein	12.3333	25.3333	241	944.667	328.181	2267.16		0.125909	0.594906	5.30792e-252	2.31359e-251	0.164638	0.81027	0.00187275	0.00910157	0.0486238	0.230762		6.90827	0.839369			2.05405	0.312612			1.03847	0.225552
3299	php	b3379	phosphotriesterase homology protein	3.66667	11.6667	60.3333	134.667	9.03549	62.3732		0.0946704	0.51288	1.88191e-08	3.87751e-08	0.12972	0.718756	4.17123e-08	4.44321e-07	0.00172419	0.0461998		6.90313	0.839046			3.18182	0.502675			1.66985	0.289984
3478	insK	b3558	IS150 transposase B	16.6667	46	477	1221.67	328.81	2267.56		0.00315492	0.0520247	8.22843e-252	3.58255e-251	0.00334925	0.060272	0.00187277	0.0090903	0.00443476	0.0676027		6.89628	0.838615			2.76	0.440909			1.46467	1.28379
3463	dppA	b3544	dipeptide/heme ABC transporter periplasmic binding protein%3B dipeptide chemotaxis receptor	57.6667	115.667	1498.33	5320.33	1866.64	12872		0.00166124	0.033057	0	0	0.00199923	0.0407627	0.978252	0.978252	0.00505308	0.0733973		6.89585	0.838588			2.00578	0.302283			1.00416	1.48074
3365	ugpQ	b3449	glycerophosphodiester phosphodiesterase, cytosolic	11	24	232.333	799	127.855	878.728		0.102769	0.532367	1.23832e-98	4.18298e-98	0.143815	0.75158	0.000325705	0.00184598	0.01086	0.109207		6.87283	0.837136			2.18182	0.338819			1.12553	0.273789
477	selU	b0503	tRNA 2-selenouridine synthase, selenophosphate-dependent	1.33333	4.33333	12.6667	59	1.19381	8.16549		0.300988	0.831079	0.0424322	0.0638948	0.495984	1	0.07936	0.221184	0.0404001	0.210236		6.83988	0.835048			3.25	0.511883			1.70044	0.0803577
1177	ldrB	b4421	toxic polypeptide, small	0.333333	0.333333	3	33	1.60166	10.9516		0.936598	0.997063	0.0187795	0.0295726	1	1	0.0322503	0.107354	0.5	0.552935		6.83765	0.834907			1	0			0	0.00127753
3513	yibF	b3592	glutathione S-transferase homolog	19	40.3333	369.333	1209.67	399.267	2725.77		0.0421015	0.307877	0	0	0.0617514	0.436159	0.0485462	0.147806	0.0091874	0.100595		6.82694	0.834226			2.12281	0.326911			1.08597	0.511623
3355	yhhW	b3439	quercetinase activity in vitro	11.6667	26	192.333	590.333	110.658	753.591		0.080337	0.461186	1.90865e-84	6.2465e-84	0.0854327	0.555984	9.7023e-10	1.27873e-08	0.000951641	0.0350887		6.81011	0.833154			2.22857	0.348027			1.15612	0.336124
4310	creC	b4399	sensory histidine kinase in two-component regulatory system with CreB or PhoB	11.6667	29.6667	184	484	51.8653	352.646		0.0287502	0.236106	1.91758e-40	5.41041e-40	0.0370971	0.312083	9.38493e-10	1.24535e-08	0.00924862	0.101009		6.79927	0.832462			2.54286	0.405322			1.34645	0.626894
3185	envR	b3264	acrAB operon transcriptional repressor	0.666667	1.33333	4.33333	57	1.11006	7.54702		0.736976	0.953829	0.0514541	0.0766195	0.566858	1	0.124586	0.315975	0.316406	0.460363		6.79874	0.832429			2	0.30103			1	0.0205295
3271	kefB	b3350	potassium:proton antiporter	39.6667	83.6667	572.667	1955	456.969	3096.78		0.00373579	0.0587925	0	0	0.00456529	0.074101	0.991161	0.991161	0.00997302	0.103422		6.77678	0.831023			2.10924	0.324127			1.07673	1.23068
4047	yjdJ	b4127	GNAT family putative N-acetyltransferase	0.666667	1.66667	4	34.3333	1	6.77349		0.610795	0.919302	0.0652892	0.096226	0.566858	1	0.195535	0.445106	0.143932	0.370038		6.77349	0.830813			2.5	0.39794			1.32193	0.0365417
4300	radA	b4389	DNA repair protein	45.3333	75.6667	1198.33	4861	1337.64	9033.66		0.089232	0.495082	0	0	0.111141	0.641582	0.0687844	0.198099	0.0305944	0.181297		6.75343	0.829525			1.66912	0.222487			0.739086	0.305323
3001	ebgR	b3075	transcriptional repressor	18.3333	38	438.333	1456.33	282.77	1909.02		0.0572071	0.372296	6.81597e-210	2.79541e-209	0.0684313	0.470494	0.0112335	0.0435888	0.017196	0.139706		6.75114	0.829377			2.07273	0.316542			1.05153	0.429112
2478	iscR	b2531	isc operon transcriptional repressor%3B suf operon transcriptional activator%3B oxidative stress- and iron starvation-inducible%3B autorepressor	29.6667	40.6667	2615.33	11221	5419.23	36478.6		0.616454	0.917476	0	0	0.688895	1	0.355486	0.670285	0.115365	0.334464		6.73131	0.8281			1.37079	0.13697			0.455004	0.0374052
108	ampE	b0111	ampicillin resistance inner membrane protein%3B putative signaling protein in beta-lactamase regulation	15	30.6667	223.333	781.333	146.652	985.388		0.0946947	0.511673	4.95968e-109	1.70497e-108	0.148873	0.774103	0.281303	0.569639	0.0396355	0.209544		6.71924	0.82732			2.04444	0.310575			1.03171	0.291008
1682	yniA	b1725	fructosamine kinase family protein	0.333333	1.33333	8.66667	81.3333	1.00822	6.74409		0.514083	0.932423	0.0668222	0.0984109	0.566858	1	0.195535	0.445106	0.143932	0.370038		6.68908	0.825367			4	0.60206			2	0.0303869
30	rihC	b0030	ribonucleoside hydrolase 3	4.66667	13.3333	56.3333	194.667	16.0818	107.501		0.10118	0.527434	2.54791e-13	5.82721e-13	0.12166	0.692644	5.60774e-13	1.06356e-11	0.0492973	0.233702		6.68462	0.825076			2.85714	0.455932			1.51457	0.277832
3930	yjaB	b4012	GNAT-family putative N-acetyltransferase%3B acetyl coenzyme A-binding protein	8	15.3333	158.333	640.667	115.809	773.248		0.291522	0.835023	1.12313e-85	3.68501e-85	0.429618	1	1.03294e-10	1.5506e-09	0.0613247	0.253405		6.67692	0.824576			1.91667	0.282547			0.938599	0.0783017
2921	hybE	b2992	hydrogenase 2-specific chaperone	5	10	67.3333	205	23.7557	158.256		0.357667	0.886458	7.40942e-19	1.8141e-18	0.509004	1	0	0	0.0371007	0.203889		6.66181	0.823592			2	0.30103			1	0.0523419
3778	yihG	b3862	inner membrane protein, inner membrane acyltransferase	67.6667	115.667	3189.33	12349.7	7876.76	52317.8		0.024853	0.215202	0	0	0.0287434	0.259191	0.807259	0.848735	0.00020668	0.0217468		6.64204	0.822302			1.70936	0.232833			0.773456	0.667153
3773	mobA	b3857	molybdopterin-guanine dinucleotide synthase	13.3333	23.3333	215.667	749.667	168.692	1120.45		0.284877	0.825126	6.40007e-123	2.27246e-122	0.356198	1	0.0843702	0.228912	0.0463415	0.224374		6.64201	0.822299			1.75	0.243038			0.807355	0.0834799
2413	narQ	b2469	sensory histidine kinase in two-component regulatory system with NarP	1.33333	3.66667	10.6667	114	1.51786	10.0746		0.406198	0.891912	0.0253973	0.0395454	0.758447	1	0.0322503	0.106352	0.177815	0.41043		6.6374	0.821998			2.75	0.439333			1.45943	0.049678
3745	metR	b3828	methionine biosynthesis regulon transcriptional regulator	45.3333	91.3333	1384.33	4665	2297.54	15208.6		0.00487078	0.0707374	0	0	0.00611179	0.0926619	0.388251	0.715073	0.00481406	0.0716133		6.6195	0.820825			2.01471	0.304212			1.01057	1.15035
4148	ppa	b4226	inorganic pyrophosphatase	1	1.33333	13.6667	54.3333	1.10171	7.29143		0.943848	0.986761	0.0574213	0.085179	0.566858	1	0.124586	0.313116	0.321665	0.463946		6.61827	0.820745			1.33333	0.124939			0.415037	0.00578801
2403	eutT	b2459	cobalamin adenosyltransferase involved in ethanolamine utilization	0.666667	2.33333	30	133	1.86195	12.2903		0.42483	0.898504	0.0136998	0.0219468	0.866004	1	0.0131512	0.0494026	0.0223543	0.156807		6.60079	0.819596			3.5	0.544068			1.80735	0.0464798
532	ylcI	b4589	DUF3950 family protein, DLP12 prophage	0	0.666667	0	17	1	6.60075		0.458804	0.932249	0.0708405	0.103935	1	1	0.195535	0.445106	0.18695	0.418095		6.60075	0.819593			#DIV/0!	#DIV/0!			#DIV/0!	0.0304682
1006	csgA	b1042	curlin subunit, amyloid curli fibers, cryptic	0	0.666667	0	84	1	6.59094		0.458804	0.932249	0.0711699	0.1043	1	1	0.195535	0.445106	0.0580583	0.254795		6.59094	0.818947			#DIV/0!	#DIV/0!			#DIV/0!	0.0304682
1238	topA	b1274	DNA topoisomerase I, omega subunit	17.6667	29.6667	411.667	1609.67	95.7181	628.358		0.279111	0.817002	2.53399e-69	7.99039e-69	0.332605	1	0.00258648	0.0120003	0.0268817	0.173086		6.56467	0.817213			1.67925	0.225114			0.747813	0.0877771
3050	garP	b3127	putative (D)-galactarate transporter	1	4.33333	26.6667	109	1.85346	12.1647		0.220487	0.766887	0.0143486	0.0229484	0.495977	1	0.0131512	0.0494026	0.0250754	0.164151		6.56321	0.817116			4.33333	0.636822			2.11548	0.115269
3524	lldP	b3603	L-lactate permease	58.6667	113.667	1297.67	4570.67	1628.27	10682.4		0.00337047	0.0544936	0	0	0.00402471	0.0679929	0.102335	0.26902	0.00882785	0.0976496		6.56059	0.816943			1.9375	0.287242			0.954196	1.26365
4314	yjtD	b4403	putative methyltransferase	9.33333	21	128.333	415	66.5467	435.942		0.111413	0.557605	1.35848e-48	3.97424e-48	0.137732	0.73274	0.00497816	0.0211763	0.00612062	0.0832945		6.55091	0.816302			2.25	0.352183			1.16993	0.253673
70	setA	b0070	broad specificity sugar efflux system	17.3333	37.6667	196.333	652	108.412	710.023		0.042105	0.307359	5.48232e-78	1.77184e-77	0.0598177	0.433599	6.55727e-07	5.91524e-06	0.0122048	0.115717		6.5493	0.816195			2.17308	0.337075			1.11974	0.512354
2576	yfjJ	b2626	CP4-57 prophage%3B uncharacterized protein	2	4.33333	52.6667	104.333	5.69416	37.2012		0.492464	0.919399	1.90232e-05	3.57478e-05	0.863787	1	2.09504e-05	0.000147831	0.172947	0.405486		6.53322	0.815127			2.16667	0.335792			1.11548	0.0364958
2994	mug	b3068	G/U mismatch-specific DNA glycosylase%3B xanthine DNA glycosylase	6.66667	11	74.6667	267.333	33.9739	221.955		0.531062	0.900109	1.54886e-25	4.00929e-25	0.566611	1	0	0	0.132732	0.360583		6.53311	0.81512			1.65	0.217484			0.722466	0.0457051
3136	gltB	b3212	glutamate synthase, large subunit	54.6667	127.333	861.667	2925	435.215	2833.84		4.14257e-05	0.00184366	0	0	4.73974e-05	0.00228114	0.00287801	0.0131799	0.018484	0.142903		6.51136	0.813672			2.32927	0.36722			1.21988	2.73432
1411	ydcX	b1445	DUF2566 family protein	1	1.66667	13.3333	60	5.09753	33.023		0.801744	0.988802	5.84571e-05	0.000108075	0.566858	1	0.000106056	0.000662937	0.280719	0.443111		6.47825	0.811458			1.66667	0.221849			0.736966	0.00489073
257	yagA	b0267	CP4-6 prophage%3B putative DNA-binding transcriptional regulator	0.333333	3.66667	3.33333	40.6667	1	6.42823		0.138947	0.62511	0.0768665	0.111931	0.758439	1	0.195535	0.445106	0.047257	0.226771		6.42823	0.808091			11	1.04139			3.45943	0.204044
889	mukE	b0923	chromosome condensin MukBEF, MukE localization factor	0	1.33333	0	85.3333	1	6.42591		0.294788	0.842048	0.0769508	0.112012	0.566853	1	0.195535	0.445106	0.00806504	0.0958474		6.42591	0.807935			#DIV/0!	#DIV/0!			#DIV/0!	0.074663
3903	rpoB	b3987	RNA polymerase, beta subunit	1	5	13	80	1	6.39928		0.160884	0.668571	0.0779278	0.11335	0.321237	1	0.195535	0.445106	0.150245	0.37444		6.39928	0.806131			5	0.69897			2.32193	0.174852
1854	flhC	b1891	flagellar class II regulon transcriptional activator, with FlhD	5.66667	13	270.333	1378	177.866	1137.83		0.198963	0.749325	3.64685e-122	1.29134e-121	0.213343	0.918862	0.0615136	0.179688	0.134036	0.36072		6.39712	0.805985			2.29412	0.360616			1.19794	0.12533
3313	hofO	b3393	DNA catabolic protein	1.66667	5.33333	26	51.3333	4.07749	26.0039		0.256505	0.807356	0.00038523	0.000686423	0.321238	1	0.000708356	0.00378309	0.0371622	0.203707		6.37744	0.804646			3.2	0.50515			1.67807	0.092935
4175	yjgM	b4256	GNAT family putative N-acetyltransferase	6.66667	13.6667	77	256	37.5621	239.366		0.262517	0.815123	4.86288e-27	1.27233e-26	0.337866	1	0	0	0.0211822	0.153065		6.37254	0.804312			2.05	0.311754			1.03562	0.0887767
3419	arsB	b3502	arsenite/antimonite transporter	22	56.3333	804	1969.67	461.095	2933.62		0.00239835	0.0439237	0	0	0.00379933	0.0652508	0.00742744	0.0301754	0.0015966	0.0444368		6.36228	0.803613			2.56061	0.408343			1.35649	1.3573
4057	dsbD	b4136	thiol:disulfide interchange protein and activator of DsbC	49	100.333	1139.67	3857.67	1230.8	7783.6		0.00243642	0.0444244	0	0	0.00341765	0.0599392	0.516866	0.846137	0.0201717	0.147743		6.32399	0.800991			2.04762	0.311249			1.03395	1.35238
2711	yqcE	b2775	putative MFS transporter, inner membrane protein	0	2.66667	0	61.3333	1	6.318		0.138436	0.62553	0.0809884	0.11745	0.866011	1	0.195535	0.442001	0.0453666	0.221393		6.318	0.80058			#DIV/0!	#DIV/0!			#DIV/0!	0.203752
760	ybhG	b0795	putative membrane fusion protein (MFP) component of efflux pump, membrane anchor	4.66667	12.6667	47.6667	160	11.0126	69.5344		0.127236	0.595063	7.12775e-09	1.48434e-08	0.171112	0.832236	1.68037e-08	1.85604e-07	0.028	0.17557		6.31405	0.800308			2.71429	0.433656			1.44057	0.225437
2119	fruB	b2169	fused fructose-specific PTS enzymes: IIA component/HPr component	20.3333	37	310	1016.67	194.811	1225.71		0.140463	0.626482	3.56498e-130	1.27748e-129	0.163347	0.806793	0.000548146	0.00298486	0.0678314	0.265539		6.29178	0.798773			1.81967	0.259993			0.863679	0.203092
4165	pyrI	b4244	aspartate carbamoyltransferase, regulatory subunit	13	23.6667	298.333	1052	302.616	1900.77		0.237978	0.789256	1.4995e-200	6.0415e-200	0.356182	1	0.00152981	0.007606	0.0372386	0.203609		6.28112	0.798037			1.82051	0.260194			0.864345	0.102782
2770	mutH	b2831	methyl-directed mismatch repair protein	1.66667	8	79.6667	141.667	9.56193	60.0516		0.0811947	0.46482	7.86865e-08	1.59423e-07	0.085939	0.548922	9.24349e-08	9.45755e-07	0.0162699	0.134203		6.28028	0.797979			4.8	0.681241			2.26303	0.332715
2718	mazG	b2781	nucleoside triphosphate pyrophosphohydrolase	20.3333	44	491.667	1430	427.388	2683.03		0.0289954	0.23671	3.9153e-282	1.76597e-281	0.0349011	0.303478	0.460279	0.808661	0.0111003	0.111106		6.27773	0.797802			2.16393	0.335244			1.11366	0.625783
3584	yicN	b3663	DUF1198 family protein	11.3333	27.3333	303.667	943.333	318.088	1994		0.0477451	0.331017	4.87254e-210	2.00047e-209	0.0651185	0.452984	0.0974498	0.258801	0.0334268	0.19176		6.26872	0.797179			2.41176	0.382335			1.27009	0.48015
3003	ebgC	b3077	evolved beta-D-galactosidase, beta subunit%3B cupin superfamily	2.66667	6.33333	59.6667	194.333	18.3769	115.141		0.349398	0.885583	1.08019e-13	2.49246e-13	0.429447	1	1.55431e-13	3.14748e-12	0.114302	0.339835		6.26554	0.796958			2.375	0.375664			1.24793	0.0527705
3488	xylG	b3567	D-xylose ABC transporter dual domain ATPase	32.6667	73.3333	933	2550	658.884	4122.11		0.00301396	0.0505052	0	0	0.00344998	0.0599977	0.376634	0.697311	0.000878278	0.03353		6.2562	0.796311			2.2449	0.351197			1.16665	1.29666
1887	fliD	b1924	flagellar filament capping protein	1.33333	2	25	105.333	1.67914	10.5022		0.850086	0.991408	0.0248996	0.0388326	0.865991	1	0.0322503	0.105725	0.326497	0.467632		6.25447	0.796191			1.5	0.176091			0.584963	0.00374749
4269	yjjA	b4360	putative DUF2501 family periplasmic protein	19.6667	36	975.667	3368	1330.4	8311.05		0.140794	0.62661	0	0	0.148376	0.772487	0.433566	0.775749	0.000678291	0.029557		6.24705	0.795675			1.83051	0.262572			0.872244	0.203003
3682	trpT	b3761	tRNA-Trp	0.666667	2.33333	26.6667	73.3333	12.311	76.8068		0.42483	0.898504	1.35164e-09	2.87797e-09	0.866004	1	2.68918e-09	3.38367e-08	0.0223543	0.156807		6.23887	0.795106			3.5	0.544068			1.80735	0.0464798
489	allC	b0516	allantoate amidohydrolase	0.666667	2.33333	3.33333	58.6667	1	6.22954		0.42483	0.898504	0.0844597	0.122165	0.866004	1	0.195535	0.442001	0.133132	0.360762		6.22954	0.794456			3.5	0.544068			1.80735	0.0464798
3243	gspA	b3323	general secretory pathway component, cryptic	5	19	162.667	264.333	19.2146	119.046		0.0166599	0.162631	5.0767e-14	1.17559e-13	0.0285949	0.258981	8.14904e-14	1.66755e-12	0.000636482	0.0292105		6.19559	0.792083			3.8	0.579784			1.926	0.788798
2465	pbpC	b2519	penicillin-insensitive murein repair transglycosylase%3B inactive transpeptidase domain protein	0.333333	3.33333	2.33333	74.3333	1	6.1895		0.165266	0.679957	0.0860803	0.124324	0.758439	1	0.195535	0.442001	0.060502	0.252667		6.1895	0.791655			10	1			3.32193	0.167519
3033	yhaL	b3107	uncharacterized protein	1.33333	4	19.3333	82.3333	11.1293	68.8756		0.349691	0.885242	1.03091e-08	2.13656e-08	0.49599	1	2.48647e-08	2.68539e-07	0.0621683	0.25518		6.18867	0.791597			3	0.477121			1.58496	0.052938
3398	rhsB	b3482	Rhs protein with DUF4329 family putative toxin domain%3B putative neighboring cell growth inhibitor	54	158.667	1804	3913.67	804.21	4974.37		6.89553e-09	1.35908e-06	0	0	1.25561e-08	2.47475e-06	0.0258724	0.088084	0.00048932	0.0260608		6.18541	0.791369			2.93827	0.468092			1.55497	5.86676
2348	xapR	b2405	transcriptional activator of xapAB	0	2.33333	0	26.3333	1	6.18511		0.165763	0.679973	0.0862599	0.124537	0.866011	1	0.195535	0.442001	0.138535	0.365976		6.18511	0.791348			#DIV/0!	#DIV/0!			#DIV/0!	0.167509
4066	yjeJ	b4145	uncharacterized protein	19.6667	43.6667	555.667	1689.67	467.012	2877.61		0.0241303	0.211153	4.71171e-299	2.16027e-298	0.0301563	0.270752	0.00233469	0.0110429	0.0213628	0.152835		6.16175	0.789704			2.22034	0.346419			1.15078	0.675403
2598	gabD	b2661	succinate-semialdehyde dehydrogenase I, NADP-dependent	0.333333	3	3	63.6667	1	6.15329		0.197173	0.746659	0.0875735	0.126246	0.758445	1	0.195535	0.442001	0.0853091	0.288873		6.15329	0.789107			9	0.954243			3.16993	0.126878
312	yahM	b0327	uncharacterized protein	1	1.66667	36.3333	119.333	8.45063	51.8346		0.801744	0.988802	7.29161e-07	1.44789e-06	0.566858	1	1.29599e-06	1.12223e-05	0.33509	0.47303		6.13381	0.787731			1.66667	0.221849			0.736966	0.00489073
3362	yrhB	b3446	stable heat shock chaperone	1.33333	2.33333	27.6667	78.6667	8.85053	54.2492		0.735245	0.953676	4.0545e-07	8.08819e-07	0.865997	1	3.93509e-07	3.63412e-06	0.338934	0.473652		6.12948	0.787424			1.75	0.243038			0.807355	0.020599
4036	adiY	b4116	adi system transcriptional activator	4.33333	10.6667	62	322	24.0792	147.551		0.205611	0.745205	6.55604e-17	1.57054e-16	0.328007	1	1.11022e-16	3.12793e-15	0.103168	0.316099		6.12773	0.7873			2.46154	0.391207			1.29956	0.127725
1405	ydcS	b1440	putative ABC transporter periplasmic binding protein	1.33333	3.33333	62.3333	133	2.37754	14.5612		0.471678	0.917853	0.00868632	0.0141901	0.758447	1	0.0153995	0.056752	0.035242	0.198997		6.12448	0.787069			2.5	0.39794			1.32193	0.0372268
2512	shoB	b4687	toxic membrane protein	0	0.333333	0	13	1	6.10584		0.600392	0.943083	0.0895701	0.128933	1	1	0.195535	0.442001	0.18695	0.418095		6.10584	0.785746			#DIV/0!	#DIV/0!			#DIV/0!	0.0254501
1813	edd	b1851	6-phosphogluconate dehydratase	1.66667	2.66667	38.6667	134.333	2.22193	13.4835		0.779586	0.978087	0.0118037	0.0190585	0.865997	1	0.0235166	0.0819289	0.314547	0.45983		6.06839	0.783073			1.6	0.20412			0.678072	0.00962266
3364	yhhA	b3448	DUF2756 family protein	5.33333	12.6667	112	376.667	63.7788	386.52		0.185706	0.720371	2.16952e-41	6.14804e-41	0.288938	1	7.87224e-07	7.05236e-06	0.0541962	0.248462		6.06032	0.782495			2.375	0.375664			1.24793	0.142444
3039	tdcD	b3115	propionate kinase/acetate kinase C, anaerobic	1.66667	6	75.3333	179.333	6.58456	39.8359		0.192679	0.731649	1.53337e-05	2.89545e-05	0.207213	0.914346	2.41946e-05	0.000168884	0.0654021	0.261487		6.0499	0.781748			3.6	0.556303			1.848	0.135697
2670	pphB	b2734	serine/threonine-specific protein phosphatase 2	3	6	73.3333	198.667	11.5075	69.4928		0.476168	0.922688	1.14573e-08	2.37199e-08	0.705757	1	1.68037e-08	1.85604e-07	0.0404001	0.210236		6.03892	0.780959			2	0.30103			1	0.0349453
1153	ycgR	b1194	flagellar velocity braking protein, c-di-GMP-regulated	0	1	0	60.3333	1	6.02672		0.364241	0.887865	0.0930039	0.133579	0.566857	1	0.195535	0.442001	0.0791512	0.288394		6.02672	0.780081			#DIV/0!	#DIV/0!			#DIV/0!	0.051653
3135	yhcC	b3211	putative Fe-S oxidoreductase, Radical SAM superfamily protein	3.33333	8.66667	70.3333	191	10.5464	63.4		0.226494	0.772207	5.21402e-08	1.06192e-07	0.374187	1	7.12094e-08	7.34383e-07	0.0377829	0.204768		6.01155	0.778986			2.6	0.414973			1.37851	0.112266
3935	arpA	b4017	ankyrin repeat protein	5	11	82.3333	318.667	9.51642	57.2081		0.263802	0.816662	2.32616e-07	4.6571e-07	0.38635	1	3.03023e-07	2.85267e-06	0.072352	0.276463		6.01152	0.778984			2.2	0.342423			1.1375	0.0879577
611	holA	b0640	DNA polymerase III, delta subunit	1.33333	1.66667	13	80.6667	1.1055	6.61967		0.980359	0.99698	0.0789416	0.114695	0.566863	1	0.195535	0.445106	0.352	0.479485		5.98793	0.777276			1.25	0.09691			0.321928	0.00131377
3715	leuT	b3798	tRNA-Leu	4.33333	8.33333	245.333	773.333	416.52	2491.77		0.433912	0.902948	1.56514e-254	6.85278e-254	0.594274	1	0.0243818	0.0838908	0.0181389	0.141503		5.98236	0.776873			1.92308	0.283997			0.943416	0.0443373
3772	mobB	b3856	molybdopterin-guanine dinucleotide biosynthesis protein B	17.3333	33.6667	428	1292	476.519	2845.32		0.109066	0.551865	5.34519e-290	2.42498e-289	0.149122	0.773453	0.0175923	0.0633324	0.00276338	0.0573135		5.97105	0.776051			1.94231	0.288318			0.957772	0.258167
3341	rtcR	b3422	sigma 54-dependent transcriptional regulator of rtcBA expression	6.33333	21	156	341.667	26.8003	159.578		0.0209199	0.189885	7.27441e-18	1.75779e-17	0.0277399	0.256858	0	0	0.0120699	0.115454		5.95433	0.774833			3.31579	0.520587			1.72935	0.721509
4212	sgcE	b4301	putative epimerase	0.666667	1.66667	3.66667	21	1.06031	6.30291		0.610795	0.919302	0.087206	0.12581	0.566858	1	0.195535	0.442001	0.314547	0.45983		5.94441	0.774109			2.5	0.39794			1.32193	0.0365417
1547	dgsA	b1594	glucosamine anaerobic growth regulon transcriptional repressor%3B autorepressor	5.66667	11	61.6667	183.333	11.1167	66.0516		0.360252	0.887549	3.09686e-08	6.35052e-08	0.386361	1	5.43033e-08	5.69087e-07	0.112827	0.337308		5.94167	0.773908			1.94118	0.288065			0.956931	0.0518078
3358	yhhY	b3441	aminoacyl nucleotide detoxifying acetyltransferase	7.66667	19.3333	273.667	643.667	145.559	862.362		0.0801587	0.460801	7.50224e-89	2.48668e-88	0.0947562	0.579315	2.99836e-06	2.48564e-05	0.00321925	0.0631267		5.9245	0.772652			2.52174	0.4017			1.33442	0.336486
1732	ydjK	b1775	putative MFS sugar transporter, membrane protein	1	3.66667	13	109.333	1.62575	9.59082		0.303093	0.830246	0.0353254	0.0539455	0.758439	1	0.0505719	0.153253	0.0816395	0.28198		5.89932	0.770802			3.66667	0.564271			1.87447	0.0807933
3589	uhpB	b3668	sensory histidine kinase in two-component regulatory sytem with UhpA	48	91.6667	1115.67	3519.33	1237.72	7301.57		0.0104102	0.119688	0	0	0.015036	0.175803	0.192949	0.440251	0.0110068	0.110426		5.89921	0.770794			1.90972	0.28097			0.933363	0.921949
1491	yneM	b4599	inner membrane-associated protein	0	0.333333	0	14.6667	1	5.87556		0.600392	0.943083	0.0999432	0.14307	1	1	0.306413	0.609067	0.18695	0.418095		5.87556	0.769049			#DIV/0!	#DIV/0!			#DIV/0!	0.0254501
3097	leuU	b3174	tRNA-Leu	4	8	343.667	1007	531.475	3114.62		0.410676	0.897458	0	0	0.594272	1	0.276499	0.571215	0	0		5.86033	0.767922			2	0.30103			1	0.0469857
734	ybhH	b0769	putative PrpF family isomerase	1.33333	3	16	68	1.7955	10.4821		0.547418	0.909945	0.0283248	0.0437359	0.758453	1	0.0322503	0.105725	0.222807	0.421021		5.83798	0.766262			2.25	0.352183			1.16993	0.040985
4124	rpsF	b4200	30S ribosomal subunit protein S6	0	1.33333	0	38	1	5.82422		0.294788	0.842048	0.102419	0.146237	0.566853	1	0.306413	0.609067	0.00806504	0.0958474		5.82422	0.765238			#DIV/0!	#DIV/0!			#DIV/0!	0.074663
2098	mglC	b2148	methyl-galactoside transporter subunit	1	1.33333	5.33333	81.6667	1	5.82145		0.943848	0.986761	0.102554	0.146377	0.566858	1	0.306413	0.609067	0.321665	0.463946		5.82145	0.765031			1.33333	0.124939			0.415037	0.00578801
2415	ypfM	b4606	stress-induced small enterobacterial protein	0	0.666667	0	9.66667	1	5.80092		0.458804	0.932249	0.103563	0.147709	1	1	0.306413	0.609067	0.0580583	0.254795		5.80092	0.763497			#DIV/0!	#DIV/0!			#DIV/0!	0.0304682
3027	yqjF	b3101	putative quinol oxidase subunit	0.333333	1.33333	2.66667	34.3333	1	5.80044		0.514083	0.932423	0.103587	0.147688	0.566858	1	0.306413	0.609067	0.0791512	0.288394		5.80044	0.763461			4	0.60206			2	0.0303869
4103	rnr	b4179	exoribonuclease R, RNase R	92.6667	157.667	1898.33	6567.33	2540.52	14687.8		0.00965931	0.114555	0	0	0.0111101	0.142368	0.238151	0.509032	0.0380241	0.204789		5.78143	0.762035			1.70144	0.230816			0.766755	0.940984
3272	kefG	b3351	potassium-efflux system ancillary protein for KefB, glutathione-regulated	17	33	328.667	984.667	344.808	1989.24		0.113022	0.564293	6.38722e-199	2.56545e-198	0.14912	0.774414	0.0197741	0.0704691	0.00359116	0.0650936		5.76911	0.761109			1.94118	0.288065			0.956931	0.248496
282	matA	b0294	putative transcriptional regulator for the ecp operon	0.666667	2.66667	26.6667	80.6667	3.73439	21.5006		0.356128	0.889031	0.00177143	0.00305019	0.866004	1	0.0021421	0.0102948	0.177616	0.41063		5.75747	0.760231			4	0.60206			2	0.051083
3875	argB	b3959	acetylglutamate kinase	25.6667	47.6667	585.333	1848	672.938	3871.66		0.0805976	0.462041	0	0	0.0968739	0.584491	0.21883	0.479331	0.015606	0.131236		5.75337	0.759922			1.85714	0.268845			0.893085	0.33532
4044	dcuR	b4124	response regulator in two-component regulatory system with DcuS	36.6667	66.3333	1342.67	4299.67	2351.94	13516.2		0.0513288	0.347708	0	0	0.0572305	0.422241	0.590371	0.704964	0.00982201	0.102596		5.74683	0.759428			1.80909	0.25746			0.855265	0.458785
730	modC	b0765	molybdate ABC transporter ATPase%3B chlorate resistance protein	3.66667	12.3333	49	217.667	15.7299	90.0908		0.0738893	0.440674	1.6818e-10	3.65503e-10	0.0894874	0.5629	1.72283e-10	2.49939e-09	0.073617	0.279563		5.72737	0.757955			3.36364	0.526809			1.75002	0.355883
3740	rhtC	b3823	threonine efflux pump	25.3333	48	575.667	1804.33	821.84	4697.55		0.0679314	0.415929	0	0	0.0792645	0.524082	0.170533	0.399658	0.0156452	0.13131		5.71589	0.757084			1.89474	0.277549			0.921997	0.380981
671	ybfD	b0706	H repeat-associated putative transposase	1.33333	3.33333	53	83.3333	2.9237	16.7031		0.471678	0.917853	0.00599218	0.00992231	0.758447	1	0.00657474	0.0271077	0.0981306	0.310136		5.713	0.756864			2.5	0.39794			1.32193	0.0372268
1406	ydcT	b1441	putative ABC transporter ATPase	0	1	0	76.3333	1	5.66787		0.364241	0.887865	0.110352	0.156302	0.566857	1	0.306413	0.609067	0.0791512	0.288394		5.66787	0.75342			#DIV/0!	#DIV/0!			#DIV/0!	0.051653
4288	yjjU	b4377	putative patatin-like family phospholipase	10	19.6667	112.667	374.333	41.1457	232.424		0.210343	0.754426	1.74119e-24	4.45379e-24	0.333023	1	0	0	0.0298893	0.180592		5.64882	0.751958			1.96667	0.293731			0.975752	0.122383
3408	uspB	b3494	universal stress (ethanol tolerance) protein B	8.66667	22.3333	197.333	494	195.833	1106.12		0.0543624	0.362329	5.91556e-110	2.04079e-109	0.0641382	0.449185	0.584986	0.701334	0.0129937	0.117025		5.6483	0.751918			2.57692	0.411101			1.36565	0.440897
3575	yicH	b3655	putative inner membrane-anchored periplasmic AsmA family protein	65.3333	125.667	1943.67	6233.33	2746.86	15503.8		0.00235635	0.0435399	0	0	0.00308625	0.0583287	0.454061	0.802085	0.0234602	0.159633		5.64417	0.7516			1.92347	0.284085			0.943711	1.36111
3246	gspE	b3326	general secretory pathway component, cryptic	4.66667	12.6667	86	201	11.2953	63.4215		0.127236	0.595063	1.01646e-07	2.05406e-07	0.171112	0.832236	1.74049e-07	1.71317e-06	0.0453666	0.221393		5.61486	0.749339			2.71429	0.433656			1.44057	0.225437
4169	bdcA	b4249	c-di-GMP-binding biofilm dispersal mediator protein	2	7.33333	38	112.667	6.69282	37.378		0.14528	0.636312	4.51344e-05	8.37626e-05	0.294911	1	5.37095e-05	0.000350373	0.0226501	0.15659		5.58479	0.747007			3.66667	0.564271			1.87447	0.19633
3976	yjbR	b4057	DUF419 family protein	11.6667	20.3333	328	1293.33	462.967	2578.08		0.323014	0.857573	3.80462e-251	1.65463e-250	0.367442	1	0.0972855	0.258541	0.104782	0.319681		5.56861	0.745747			1.74286	0.241262			0.801454	0.0667287
2910	glcC	b2980	glycolate-inducible glc operon transcriptional repressor%3B autorepressor	1.66667	3	22.3333	69	1.95875	10.8247		0.68204	0.943504	0.0287167	0.0443058	0.758453	1	0.0322503	0.105725	0.0740741	0.280558		5.52631	0.742435			1.8	0.255273			0.847997	0.0252563
4140	ytfK	b4217	DUF1107 family protein	12.6667	23.6667	738	2134.33	1555.35	8581.07		0.212614	0.757322	0	0	0.261848	1	0.465824	0.817664	0.016133	0.133842		5.51712	0.741712			1.86842	0.271475			0.90182	0.120719
1926	yedW	b1969	response regulator family protein	2.66667	3	29.3333	97	4.88445	26.9321		0.927314	0.99331	0.000565802	0.00100312	0.827538	1	0.000708356	0.0037779	0.436988	0.508817		5.51384	0.741454			1.125	0.0511525			0.169925	0.00291499
45	yaaU	b0045	putative MFS sugar transporter%3B membrane protein	1.33333	2.66667	19	50	1.39752	7.7033		0.634801	0.937033	0.065246	0.0961989	0.865997	1	0.124586	0.315975	0.25284	0.441422		5.5121	0.741317			2	0.30103			1	0.0282449
509	argU	b0536	tRNA-Arg	2	2.66667	39.6667	147	34.5269	190.193		0.920654	0.991824	5.26426e-20	1.30035e-19	0.758439	1	0	0	0.245884	0.43473		5.50855	0.741037			1.33333	0.124939			0.415037	0.00356538
3666	viaA	b3745	stimulator of RavA ATPase activity%3B von Willebrand factor domain protein	70.3333	118.667	1767.67	6082.33	3056.22	16826.1		0.0282343	0.233257	0	0	0.0349285	0.30308	0.966085	0.966085	0.0296385	0.179579		5.50553	0.740799			1.6872	0.227168			0.754634	0.632165
3670	rbsA	b3749	D-ribose ABC transporter ATPase	79	140	2699.33	8774.33	5021.73	27636.7		0.00690919	0.0902118	0	0	0.00845695	0.115142	0.802653	0.845264	0.019227	0.146288		5.50342	0.740632			1.77215	0.248501			0.825502	1.04474
2391	yffP	b2447	CPZ-55 prophage%3B uncharacterized protein	0.666667	0.666667	11	42.6667	1.00985	5.54745		0.91043	0.997689	0.118146	0.166794	1	1	0.306413	0.609067	0.5	0.552935		5.49336	0.739838			1	0			0	0.00100476
795	gsiB	b0830	glutathione ABC transporter periplasmic binding protein	1	1.66667	9.66667	59	1	5.48887		0.801744	0.988802	0.120212	0.169527	0.566858	1	0.306413	0.609067	0.33509	0.47303		5.48887	0.739483			1.66667	0.221849			0.736966	0.00489073
496	purE	b0523	N5-carboxyaminoimidazole ribonucleotide mutase	17.3333	33	485.333	1478.33	615.552	3378.08		0.126585	0.59403	0	0	0.14913	0.772529	0.185662	0.428909	0.0221001	0.155784		5.48788	0.739405			1.90385	0.279632			0.928917	0.226192
2259	ubiX	b2311	3-octaprenyl-4-hydroxybenzoate carboxy-lyase	0.333333	1.66667	2.33333	27.3333	1	5.4835		0.418228	0.902527	0.120522	0.16984	0.566858	1	0.306413	0.609067	0.180025	0.412662		5.4835	0.739058			5	0.69897			2.32193	0.0445397
3905	yjaZ	b3989	stationary phase growth adaptation protein	19	42.6667	366.333	929.667	457.79	2504.41		0.0236151	0.207082	4.79363e-241	2.0526e-240	0.0384918	0.319915	0.00464824	0.0199474	0.0172551	0.139398		5.47064	0.738039			2.24561	0.351335			1.16711	0.683857
3291	frlA	b3370	putative fructoselysine transporter	1	4	30.6667	65	1.30932	7.15377		0.258409	0.809042	0.0765455	0.111506	0.495983	1	0.124586	0.313116	0.0300849	0.181013		5.46372	0.737489			4	0.60206			2	0.0920289
3007	fadH	b3081	2,4-dienoyl-CoA reductase, NADH and FMN-linked	2.33333	4	24.3333	84	1.255	6.85546		0.674317	0.941632	0.0829829	0.120163	0.863805	1	0.195535	0.445106	0.202858	0.406281		5.46251	0.737392			1.71429	0.234083			0.777608	0.0261186
1621	valV	b1665	tRNA-Val	2.66667	4	50	182	58.8728	321.366		0.789238	0.98334	1.76034e-32	4.74304e-32	0.863805	1	3.33067e-16	8.63309e-15	0.0740741	0.280558		5.45865	0.737085			1.5	0.176091			0.584963	0.00729611
1874	glyW	b1911	tRNA-Gly	4.66667	10.6667	129	325.333	285.967	1559.79		0.246836	0.796922	1.36768e-150	5.1081e-150	0.328007	1	0.228422	0.494216	0.0066178	0.0865127		5.45445	0.736751			2.28571	0.359022			1.19265	0.0985842
3036	tdcG	b4471	L-serine dehydratase 3, anaerobic	0.666667	3	3.33333	47.3333	1	5.45284		0.299377	0.832184	0.122304	0.172226	0.758445	1	0.306413	0.609067	0.131746	0.359036		5.45284	0.736623			4.5	0.653213			2.16993	0.0797804
621	hscC	b0650	Hsp70 family chaperone Hsc62%3B RpoD-binding transcription inhibitor	2	2.66667	50.6667	115.667	3.09027	16.8357		0.920654	0.991824	0.00664316	0.0109582	0.758439	1	0.0165925	0.0602348	0.394641	0.487119		5.44798	0.736235			1.33333	0.124939			0.415037	0.00356538
866	ycaN	b0900	LysR family putative transcriptional regulator	2	2	20.6667	121	2.03639	11.0862		0.845511	0.989977	0.0276683	0.0428071	0.758445	1	0.0544819	0.162318	0.5	0.552935		5.44405	0.735922			1	0			0	0.00437475
3402	rbbA	b3486	ribosome-associated ATPase: ATP-binding protein/ATP-binding membrane protein	29	57.6667	432.667	1290.33	174.487	946.516		0.0287162	0.236295	8.43868e-92	2.80904e-91	0.0431501	0.34612	0.00218299	0.0104654	0.0484364	0.230634		5.42455	0.734364			1.98851	0.298527			0.991685	0.626546
4151	ytfT	b4230	putative sugar ABC transporter permease	1.66667	1.66667	22.6667	107	1.72443	9.3464		0.858824	0.99487	0.0435266	0.0654414	0.566863	1	0.0505719	0.152068	0.5	0.552935		5.41998	0.733998			1	0			0	0.00223365
3837	yiiQ	b3920	DUF1454 family putative periplasmic protein	33	69	1193.67	3388	2437.64	13200.1		0.00937384	0.112134	0	0	0.0124684	0.155912	0.54476	0.877029	0.0262444	0.169743		5.41512	0.733608			2.09091	0.320335			1.06413	0.950263
2534	yfiP	b2583	DTW domain protein	1	2.33333	17.3333	51.3333	1.35305	7.3257		0.578287	0.935338	0.0740259	0.108119	0.866004	1	0.124586	0.313116	0.137288	0.36582		5.4142	0.733534			2.33333	0.367977			1.22239	0.0290312
2937	dkgA	b3012	2,5-diketo-D-gluconate reductase A	7.66667	17	133.333	374.333	48.7488	263.765		0.160213	0.666452	8.46033e-27	2.20912e-26	0.171127	0.828414	0	0	0.0332269	0.192404		5.41069	0.733253			2.21739	0.345842			1.14886	0.176231
3566	yicG	b3646	UPF0126 family inner membrane protein	30.3333	59.6667	897.333	2501.33	1535.37	8266.07		0.0290453	0.236185	0	0	0.0390762	0.322827	0.622472	0.730728	0.00754363	0.0943281		5.38375	0.731085			1.96703	0.293812			0.976021	0.626747
1361	paaH	b1395	3-hydroxyadipyl-CoA dehydrogenase, NAD+-dependent	0.666667	2	9.66667	85.6667	1	5.36843		0.508436	0.934466	0.127351	0.17888	0.865998	1	0.306413	0.609067	0.0740741	0.280558		5.36843	0.729847			3	0.477121			1.58496	0.0294363
3559	yicR	b3638	UPF0758 family protein	30.6667	62.3333	981.333	2590.33	1528.5	8203.15		0.0182635	0.173378	0	0	0.020705	0.211079	0.99647	0.99647	3.24269e-05	0.0107608		5.36678	0.729714			2.03261	0.308054			1.02333	0.761007
241	ykfG	b0247	CP4-6 prophage%3B RadC-like JAB domain protein	0	0.666667	0	33	1	5.3656		0.458804	0.932249	0.127523	0.179058	1	1	0.306413	0.609067	0.18695	0.418095		5.3656	0.729618			#DIV/0!	#DIV/0!			#DIV/0!	0.0304682
909	ycbV	b0943	putative fimbrial-like adhesin protein	0.333333	0.666667	2.66667	35.6667	1	5.36222		0.812278	0.987957	0.12773	0.179283	1	1	0.306413	0.609067	0.352	0.479485		5.36222	0.729345			2	0.30103			1	0.00526186
3934	aceK	b4016	isocitrate dehydrogenase kinase/phosphatase	14.3333	30.6667	246.333	599.333	68.6551	367.832		0.072971	0.438993	1.83184e-36	5.05478e-36	0.103956	0.612925	9.61896e-10	1.27206e-08	0.0302349	0.180906		5.35769	0.728977			2.13953	0.330319			1.0973	0.357543
3016	ygjV	b3090	Imp-YgjV family inner membrane protein	1	2.66667	11.3333	57.3333	2.76034	14.7838		0.491476	0.920461	0.0114738	0.0185643	0.866004	1	0.0153995	0.0566983	0.228626	0.427522		5.35579	0.728823			2.66667	0.425969			1.41504	0.0359944
2926	hybO	b2997	hydrogenase 2, small subunit	1.66667	6	39	118.333	3.88173	20.7664		0.192679	0.731649	0.00274571	0.00466782	0.207213	0.914346	0.00323871	0.014659	0.0219072	0.155185		5.3498	0.728337			3.6	0.556303			1.848	0.135697
3446	dctA	b3528	C4-dicarboxylic acid, orotate and citrate transporter	38.6667	71	868.333	2610.67	910.002	4868.07		0.0372996	0.282236	0	0	0.0391215	0.322558	0.585957	0.702064	0.00929894	0.101047		5.34952	0.728315			1.83621	0.263922			0.876729	0.549387
2736	ygdG	b2798	Ssb-binding protein, misidentified as ExoIX	8.66667	16.3333	119	340	46.2787	246.441		0.292095	0.835508	7.06856e-25	1.81523e-24	0.337857	1	0	0	0.0221093	0.155341		5.32514	0.726331			1.88462	0.275223			0.91427	0.0780493
2866	cmtA	b2933	putative mannitol-specific PTS IIB and IIC components	0.666667	2	6.66667	55	1	5.31398		0.508436	0.934466	0.130719	0.183214	0.865998	1	0.306413	0.603208	0.210824	0.412283		5.31398	0.72542			3	0.477121			1.58496	0.0294363
955	insA-4	b4516	IS1 repressor TnpA	1.66667	4	16	56	5.547	29.3936		0.451491	0.927865	0.00038425	0.000685304	0.49599	1	0.000525649	0.0028704	0.0823945	0.283906		5.29901	0.724194			2.4	0.380211			1.26303	0.0325153
3851	cytR	b3934	Anti-activator for CytR-CRP nucleoside utilization regulon	28.6667	56	789	2319.67	831.428	4389.45		0.0367443	0.280082	0	0	0.0387008	0.321007	0.957565	0.957565	0.0603355	0.252217		5.27941	0.722586			1.95349	0.290811			0.966053	0.552715
2108	yeiH	b2158	UPF0324 family inner membrane protein	0.333333	1	1.66667	47.3333	1	5.26107		0.640078	0.939129	0.13408	0.187654	0.566862	1	0.306413	0.603208	0.289508	0.450554		5.26107	0.721074			3	0.477121			1.58496	0.0272749
4020	phnI	b4099	ribophosphonate triphosphate synthase complex putative catalytic subunit	2.33333	14.6667	125.667	214.333	19.1921	100.908		0.00921824	0.111237	5.38435e-11	1.18474e-10	0.0176246	0.195048	1.18844e-10	1.77036e-09	0.00203309	0.0509927		5.25778	0.720803			6.28571	0.798355			2.65208	0.953751
3494	ysaA	b3573	putative hydrogenase, 4Fe-4S ferredoxin-type component	18.3333	33.6667	424	1234.67	593.343	3115.39		0.151554	0.650707	1.23668e-290	5.61706e-290	0.202636	0.91863	0.0298962	0.10029	0.0397626	0.209701		5.25057	0.720207			1.83636	0.263959			0.876852	0.186614
301	yahA	b0315	c-di-GMP-specific phosphodiesterase	4	8.66667	79.6667	197	11.4991	60.2766		0.331686	0.865058	4.0987e-07	8.17218e-07	0.594262	1	5.52705e-07	5.02084e-06	0.0244058	0.162229		5.24188	0.719487			2.16667	0.335792			1.11548	0.0629547
2984	folB	b3058	dihydroneopterin aldolase and dihydroneopterin triphosphate 2'-epimerase	0.666667	2.33333	14.3333	29	1.648	8.58821		0.42483	0.898504	0.0564644	0.0838235	0.866004	1	0.07936	0.222781	0.0854544	0.288685		5.2113	0.716946			3.5	0.544068			1.80735	0.0464798
2763	ygdB	b2824	DUF2509 family protein	0.333333	0.666667	2.66667	27.3333	1	5.20386		0.812278	0.987957	0.137814	0.192395	1	1	0.306413	0.603208	0.352	0.479485		5.20386	0.716326			2	0.30103			1	0.00526186
2008	wcaE	b2055	putative glycosyl transferase	0.333333	1.33333	14	70.6667	1.30203	6.74805		0.514083	0.932423	0.0915477	0.131682	0.566858	1	0.195535	0.445106	0.143932	0.370038		5.18269	0.714556			4	0.60206			2	0.0303869
1028	mdtH	b1065	multidrug resistance efflux transporter conferring overexpression resistance to norfloxacin and enoxacin	1	1	8	53.6667	1	5.18222		0.890415	1	0.139254	0.194266	0.566862	1	0.306413	0.603208	0.5	0.552935		5.18222	0.714515			1	0			0	0
79	fruR	b0080	transcriptional repressor-activator for carbon metabolism	36	59.3333	746.333	2364.33	918.812	4750.25		0.14701	0.639156	0	0	0.187299	0.871046	0.0351477	0.1135	0.00384711	0.0635879		5.16999	0.71349			1.64815	0.216996			0.720846	0.194393
2602	ygaU	b2665	uncharacterized protein	0.666667	2.66667	5.66667	40.3333	1.52349	7.86257		0.356128	0.889031	0.0690014	0.101428	0.866004	1	0.124586	0.315975	0.130287	0.35709		5.16091	0.712726			4	0.60206			2	0.051083
3838	yiiR	b3921	DUF805 family putative inner membrane protein	33.6667	53.3333	860	2989	2391.72	12311		0.226273	0.772727	0	0	0.247975	1	0.445785	0.791421	0.0676752	0.26541		5.14735	0.711583			1.58416	0.199799			0.663717	0.111974
2506	purL	b2557	phosphoribosylformyl-glycineamide synthetase	53	103.667	1186.33	3072	552.652	2843.24		0.00438909	0.0660598	1.95831e-261	8.66201e-261	0.00641143	0.0931119	0.369407	0.689512	0.0108331	0.109192		5.14472	0.711362			1.95597	0.291363			0.967888	1.18006
3587	uhpT	b3666	hexose phosphate transporter	37.3333	75.6667	738.333	1890.67	680.372	3495.93		0.00964674	0.114735	0	0	0.0130521	0.159831	0.0622088	0.18131	0.00273935	0.0576466		5.13826	0.710816			2.02679	0.306808			1.01919	0.940303
2487	hcaF	b2539	3-phenylpropionate dioxygenase, small (beta) subunit	0	1.33333	0	36.6667	1	5.12953		0.294788	0.842048	0.142825	0.19882	0.566853	1	0.306413	0.603208	0.0580583	0.254795		5.12953	0.710078			#DIV/0!	#DIV/0!			#DIV/0!	0.074663
3749	rmuC	b3832	DNA recombination protein	66.3333	122.333	2839.33	8178.67	4638.88	23779.6		0.00579125	0.0788486	0	0	0.00702468	0.0995724	0.819125	0.85704	0.0138532	0.121965		5.12616	0.709792			1.84422	0.265813			0.883012	1.10321
3565	dinD	b3645	DNA damage-inducible protein	40.3333	76.6667	1296	3668	2247.84	11511.2		0.0202452	0.186211	0	0	0.0266659	0.249143	0.430618	0.77368	0.0129205	0.116854		5.121	0.709355			1.90083	0.278942			0.926627	0.729995
3978	ssb	b4059	single-stranded DNA-binding protein	0.666667	2	6	57.6667	1.4255	7.29324		0.508436	0.934466	0.0808882	0.117348	0.865998	1	0.124586	0.313116	0.1151	0.3415		5.11626	0.708953			3	0.477121			1.58496	0.0294363
4008	alsA	b4087	D-allose ABC transporter ATPase	6	13.6667	142.667	295	18.9593	96.9596		0.191898	0.730694	1.97139e-10	4.27722e-10	0.337854	1	2.32765e-10	3.33945e-09	0.00970804	0.103665		5.1141	0.708769			2.27778	0.357511			1.18763	0.136265
1128	ymgF	b4520	inner membrane division septum protein	0	1	0	16	1	5.11117		0.364241	0.887865	0.144091	0.200295	0.566857	1	0.306413	0.603208	0.0791512	0.288394		5.11117	0.708521			#DIV/0!	#DIV/0!			#DIV/0!	0.051653
3891	coaA	b3974	pantothenate kinase	2	2.66667	38.6667	147	2.76257	14.1105		0.920654	0.991824	0.015248	0.024267	0.758439	1	0.0153996	0.0565377	0.0580583	0.246035		5.10776	0.70823			1.33333	0.124939			0.415037	0.00356538
3574	xanP	b3654	xanthine permease	65.3333	108.667	2188.67	6708.33	3499.58	17857.6		0.0437605	0.312284	0	0	0.0538929	0.406308	0.651562	0.755525	0.019833	0.147009		5.1028	0.707808			1.66327	0.220962			0.734018	0.50545
3174	csrD	b3252	targeting factor for csrBC sRNA degradation	59	106	1818	5475.33	2002.27	10215.5		0.0152749	0.156492	0	0	0.0188975	0.202634	0.156502	0.371252	0.0157875	0.131228		5.10197	0.707738			1.79661	0.254454			0.845277	0.805509
767	ybiJ	b0802	DUF1471 family putative periplasmic protein	1.33333	2	13	36.3333	2.88942	14.73		0.850086	0.991408	0.0132386	0.0212429	0.865991	1	0.0153995	0.0566983	0.289508	0.451042		5.09791	0.707392			1.5	0.176091			0.584963	0.00374749
2757	argA	b2818	amino acid N-acetyltransferase and inactive acetylglutamate kinase	2.66667	7.33333	37.3333	110	4.14059	21.0929		0.240129	0.791948	0.00304054	0.00515328	0.294918	1	0.00526731	0.0222601	0.083596	0.285537		5.09417	0.707074			2.75	0.439333			1.45943	0.101303
1402	yncN	b4532	mRNA interferase toxin of the HicAB toxin-antitoxin system	2.33333	4.66667	44.6667	110.667	19.1454	97.5201		0.529779	0.899776	1.86441e-10	4.04737e-10	0.863797	1	3.66923e-10	5.11325e-09	0.124594	0.349025		5.09365	0.707029			2	0.30103			1	0.0458658
3292	frlB	b3371	fructoselysine-6-P-deglycase	3.33333	8	35.6667	82	4.84349	24.6401		0.286957	0.829409	0.00136739	0.00236916	0.374195	1	0.00159014	0.00786574	0.0712194	0.273589		5.08725	0.706483			2.4	0.380211			1.26303	0.0812311
3844	glpF	b3927	glycerol facilitator	30.3333	60.3333	573	1486.67	717.428	3648.09		0.0251967	0.215474	0	0	0.0317493	0.283824	0.0104853	0.0410541	0.0283393	0.176415		5.08496	0.706288			1.98901	0.298637			0.992051	0.666606
4091	nnr	b4167	bifunctional NAD(P)H-hydrate repair enzyme%3B C-terminal domain ADP-dependent (S)-NAD(P)H-hydrate dehydratase and N-terminal domain NAD(P)H-hydrate epimerase	21.6667	50	486.667	1047.67	229.898	1161		0.011136	0.125935	1.90835e-106	6.5429e-106	0.0117957	0.149303	0.372093	0.69187	0.00972873	0.102867		5.05007	0.703297			2.30769	0.363178			1.20645	0.899855
4211	sgcR	b4300	putative DNA-binding transcriptional regulator	2.33333	4.33333	22.6667	92	3.98695	20.131		0.598384	0.942074	0.00390991	0.0065894	0.863797	1	0.00323871	0.014642	0.195538	0.395847		5.04922	0.703224			1.85714	0.268845			0.893085	0.025915
2630	argV	b2694	tRNA-Arg	2.33333	5.33333	31.3333	85.6667	37.1829	187.685		0.412864	0.898919	1.26246e-18	3.08125e-18	0.61584	1	0	0	0.060502	0.252667		5.04762	0.703087			2.28571	0.359022			1.19265	0.0462793
1314	intR	b1345	Rac prophage%3B integrase	2	4.66667	101	176.333	6.74767	34.0313		0.431779	0.903505	0.000176964	0.000320763	0.863787	1	0.000175768	0.00105787	0.17071	0.403751		5.04342	0.702725			2.33333	0.367977			1.22239	0.0440693
3014	alx	b3088	putative membrane-bound redox modulator	15.3333	29.6667	398.333	1031.33	217.312	1095.95		0.135326	0.61891	1.74275e-100	5.90226e-100	0.185835	0.872078	0.733365	0.821707	0.00257625	0.0555697		5.04319	0.702705			1.93478	0.286632			0.952171	0.208373
2795	insD-4	b2860	IS2 transposase TnpB	2	4.66667	21.6667	54	2.65401	13.3751		0.431779	0.903505	0.0187676	0.0295658	0.863787	1	0.0235166	0.0819289	0.191867	0.392839		5.03957	0.702394			2.33333	0.367977			1.22239	0.0440693
1964	yeeD	b2012	putative TusA family sulfurtransferase	5.33333	8	177.333	557	135.319	681.931		0.705412	0.948879	3.36776e-63	1.0425e-62	0.836754	1	0.00253898	0.0118222	0.0116076	0.113292		5.03944	0.702383			1.5	0.176091			0.584963	0.0227894
691	sucB	b0727	dihydrolipoyltranssuccinase	2.33333	5	20	89.6667	2.84964	14.3519		0.468095	0.915617	0.0149404	0.0238359	0.615848	1	0.0153995	0.0566983	0.147128	0.370094		5.03639	0.702119			2.14286	0.330993			1.09954	0.0382863
1038	flgD	b1075	flagellar hook assembly protein	2.66667	3	88.6667	240	11.7749	59.2727		0.927314	0.99331	7.61009e-07	1.50882e-06	0.827538	1	8.10559e-07	7.2281e-06	0.436988	0.508817		5.03383	0.701899			1.125	0.0511525			0.169925	0.00291499
127	yadE	b0130	putative polysaccharide deacetylase lipoprotein	4.33333	8	78	193.667	9.2697	46.6339		0.47963	0.922486	1.15841e-05	2.20239e-05	0.594285	1	2.16832e-05	0.000152725	0.0744563	0.279308		5.03078	0.701636			1.84615	0.266268			0.884523	0.0350401
3137	gltD	b3213	glutamate synthase, 4Fe-4S protein, small subunit	39	68.6667	975.333	2868.67	943.558	4739.67		0.0625728	0.393003	0	0	0.0868227	0.55032	0.0100223	0.0394399	0.0131665	0.118088		5.02319	0.700979			1.76068	0.245681			0.816136	0.405604
1104	intE	b1140	e14 prophage%3B putative integrase	0.333333	1.66667	1.66667	65.3333	1	5.01299		0.418228	0.902527	0.151061	0.209087	0.566858	1	0.306413	0.603208	0.126644	0.350669		5.01299	0.700097			5	0.69897			2.32193	0.0445397
101	coaE	b0103	dephospho-CoA kinase	1.66667	2.66667	62.3333	182.667	5.22711	26.172		0.779586	0.978087	0.00104133	0.001818	0.865997	1	0.00171333	0.0084109	0.0791512	0.288394		5.00697	0.699575			1.6	0.20412			0.678072	0.00962266
2219	yfbL	b2271	putative M28A family peptidase	1.33333	2.66667	31	85.6667	1.75448	8.77152		0.634801	0.937033	0.0577971	0.085671	0.865997	1	0.0793601	0.220237	0.0410431	0.209044		4.99949	0.698926			2	0.30103			1	0.0282449
2944	ygiS	b3020	putative ABC transporter permease	2.66667	8	35.3333	98.3333	3.25827	16.277		0.185977	0.720749	0.00977553	0.0159026	0.200349	0.911257	0.0165925	0.0601787	0.059092	0.248948		4.99559	0.698587			3	0.477121			1.58496	0.142216
4297	lplA	b4386	lipoate-protein ligase A	22	37.3333	429	1369.33	355.768	1767.15		0.21138	0.756181	6.22714e-159	2.37597e-158	0.278749	1	0.182909	0.423052	0.0822691	0.283927		4.96713	0.696105			1.69697	0.229674			0.762961	0.121374
4070	ecnB	b4411	entericidin B membrane lipoprotein	3.33333	9.33333	109.667	221.333	97.9827	485.474		0.177934	0.708143	6.27264e-45	1.81324e-44	0.265815	1	0.0358952	0.115722	0.0128607	0.118803		4.95469	0.695016			2.8	0.447158			1.48543	0.149879
1026	yceB	b1063	lipoprotein, DUF1439 family	1.33333	1.66667	15.3333	60	2.18809	10.8369		0.980359	0.99698	0.0356436	0.0543673	0.566863	1	0.0825421	0.224894	0.404497	0.492799		4.95268	0.69484			1.25	0.09691			0.321928	0.00131377
4191	insD-6	b4273	IS2 transposase TnpB	1.66667	3.66667	17.6667	31.6667	1.5311	7.58232		0.518834	0.925627	0.0788629	0.114624	0.758447	1	0.124586	0.315975	0.195538	0.396405		4.9522	0.694798			2.2	0.342423			1.1375	0.0335639
2061	yehA	b2108	putative fimbrial-like adhesin protein	0.666667	3	58.3333	118	2.24706	11.1215		0.299377	0.832184	0.0333532	0.0511345	0.758445	1	0.0544819	0.162318	0.0175842	0.140219		4.94935	0.694548			4.5	0.653213			2.16993	0.0797804
3632	yidZ	b3711	putative DNA-binding transcriptional regulator	56.3333	95.3333	1731	5058	3439.71	17009.8		0.0474007	0.32918	0	0	0.056062	0.415099	0.342781	0.652981	0.000476189	0.0263369		4.94513	0.694178			1.69231	0.228479			0.758992	0.482566
1822	ruvB	b1860	ATP-dependent DNA helicase, component of RuvABC resolvasome	3	6.33333	23.3333	51	2.41925	11.9619		0.4245	0.898724	0.0273936	0.0424159	0.705748	1	0.0544819	0.162443	0.041737	0.211579		4.94444	0.694118			2.11111	0.324511			1.078	0.0463737
2593	ypjF	b2646	CP4-57 prophage%3B toxin of the YpjF-YfjZ toxin-antitoxin system	1.66667	2.33333	44.3333	128.333	7.42939	36.631		0.888608	1	0.000115345	0.00021114	0.865997	1	0.000189369	0.00113098	0.15625	0.386504		4.93056	0.692896			1.4	0.146128			0.485427	0
193	yaeB	b0195	tRNA-Thr(GGU) m(6)t(6)A37 methyltransferase, SAM-dependent	18	31.3333	758.667	2239	686.501	3375.41		0.221267	0.76638	2.88009e-299	1.32205e-298	0.298067	1	0.954485	0.954485	0.0344287	0.195686		4.91683	0.691685			1.74074	0.240734			0.799701	0.115556
2327	fryA	b2383	putative PTS enzyme: Hpr, enzyme I and IIA components	0.333333	3	2	78	1	4.91615		0.197173	0.746659	0.158276	0.218451	0.758445	1	0.47816	0.832178	0.0853091	0.288873		4.91615	0.691625			9	0.954243			3.16993	0.126878
2820	uacT	b2888	uric acid permease	2.66667	4.33333	37	101	2.55677	12.5371		0.707534	0.948035	0.0244006	0.0380849	0.863797	1	0.0358404	0.115641	0.216603	0.415669		4.90348	0.690504			1.625	0.210853			0.70044	0.0231754
574	ybdL	b0600	methionine aminotransferase, PLP-dependent	1.33333	1.66667	10.3333	51.6667	1.28045	6.27841		0.980359	0.99698	0.111215	0.157353	0.566863	1	0.195535	0.442001	0.428383	0.503143		4.90328	0.690487			1.25	0.09691			0.321928	0.00131377
4293	deoA	b4382	thymidine phosphorylase	18.6667	33.3333	243	845	150.86	738.846		0.179867	0.710372	7.84384e-67	2.45546e-66	0.202636	0.91863	4.04945e-05	0.000269132	0.102769	0.316225		4.89755	0.689979			1.78571	0.251812			0.836501	0.148514
76	leuO	b0076	global transcription factor	1.66667	4.33333	39.3333	112.333	3.53793	17.2994		0.392446	0.872359	0.00826849	0.0135417	0.495984	1	0.0110687	0.0430781	0.028	0.17557		4.88968	0.689281			2.6	0.414973			1.37851	0.0593045
3023	yqjC	b3097	DUF1090 family putative periplasmic protein	5.33333	10	131	416.667	92.0878	449.463		0.414534	0.899714	3.01691e-41	8.53692e-41	0.509017	1	0.000764813	0.00405674	0.139359	0.367253		4.88081	0.688492			1.875	0.273001			0.906891	0.0458956
619	ybeU	b0648	DUF1266 family protein	0	1.33333	0	31.3333	1	4.8795		0.294788	0.842048	0.161097	0.22203	0.566853	1	0.47816	0.832178	0.102553	0.318055		4.8795	0.688376			#DIV/0!	#DIV/0!			#DIV/0!	0.074663
2815	xanQ	b2882	xanthine permease	0.666667	2.33333	15.6667	81.6667	1.4256	6.95382		0.42483	0.898504	0.0943831	0.13551	0.866004	1	0.195535	0.445106	0.133132	0.360762		4.87782	0.688226			3.5	0.544068			1.80735	0.0464798
3432	gadW	b3515	transcriptional activator of gadA and gadBC%3B repressor of gadX	3.66667	10.3333	70.3333	148	14.5355	70.8487		0.153955	0.656929	9.41804e-08	1.90616e-07	0.186584	0.872625	1.51828e-07	1.5175e-06	0.0091591	0.10054		4.8742	0.687903			2.81818	0.449969			1.49476	0.182482
1350	feaR	b1384	transcriptional activator for tynA and feaB	0.333333	1.66667	7.66667	62.6667	1	4.84991		0.418228	0.902527	0.163413	0.225062	0.566858	1	0.47816	0.832178	0.0410431	0.209787		4.84991	0.685734			5	0.69897			2.32193	0.0445397
4147	chpB	b4225	toxin of the ChpB-ChpS toxin-antitoxin system	12.3333	22.3333	455.333	1143.67	526.827	2551.59		0.257241	0.807832	5.14945e-224	2.14358e-223	0.325708	1	0.00080587	0.0042571	0.0196759	0.147364		4.84331	0.685143			1.81081	0.257873			0.856636	0.0926791
158	degP	b0161	serine endoprotease (protease Do), membrane-associated	78	125	2200	6638.67	4086.29	19772.6		0.0539506	0.360745	0	0	0.0633566	0.444463	0.937975	0.937975	0.0224669	0.155573		4.83876	0.684735			1.60256	0.204815			0.680382	0.442799
3968	pspG	b4050	phage shock protein G	3.66667	8.66667	56.3333	165.667	41.8863	202.365		0.276432	0.820181	2.50776e-19	6.1554e-19	0.374187	1	0	0	0.0589407	0.24904		4.8313	0.684064			2.36364	0.373581			1.24101	0.0860901
3606	ibpB	b3686	heat shock chaperone	37	59.6667	2047.67	6156.33	5961.95	28786		0.174215	0.697367	0	0	0.230444	0.977264	0.951487	0.951487	0.0344178	0.195882		4.82828	0.683792			1.61261	0.20753			0.6894	0.156539
3250	gspI	b3330	general secretory pathway component, cryptic	0.333333	2	2.66667	21.3333	1	4.82496		0.343413	0.881753	0.165393	0.227547	0.865998	1	0.47816	0.832178	0.0445047	0.219672		4.82496	0.683494			6	0.778151			2.58496	0.054653
860	dmsA	b0894	dimethyl sulfoxide reductase, anaerobic, subunit A	1.33333	1	15.3333	99.6667	1	4.81586		0.712821	0.951117	0.166121	0.228387	0.566867	1	0.47816	0.832178	0.422507	0.500191		4.81586	0.682674			0.75	-0.124939			-0.415037	0.021766
1867	yecR	b1904	lipoprotein, function unknown	0.666667	1	12.3333	47.6667	3.24679	15.6244		0.893681	0.998905	0.0126488	0.0203722	0.566862	1	0.0247954	0.0850127	0.410147	0.495345		4.81226	0.682349			1.5	0.176091			0.584963	0.000475952
2865	yggP	b4465	putative Zn-binding dehydrogenase	2.33333	4	40.6667	170.333	4.20789	20.2381		0.674317	0.941632	0.00455079	0.00761337	0.863805	1	0.00781184	0.0315722	0.178005	0.41043		4.80956	0.682105			1.71429	0.234083			0.777608	0.0261186
3302	yhfY	b3382	PRD domain protein	4.66667	10.3333	96.3333	192	39.79	190.7		0.274493	0.819127	3.41756e-18	8.2943e-18	0.328007	1	0	0	0.00589415	0.0820238		4.79264	0.680575			2.21429	0.345234			1.14684	0.086649
3923	purD	b4005	phosphoribosylglycinamide synthetase phosphoribosylamine-glycine ligase	46	73.3333	1535	4636.33	1854.73	8878.12		0.147018	0.638517	0	0	0.182742	0.860489	0.225201	0.489972	0.0345923	0.196357		4.78675	0.680041			1.5942	0.202544			0.672835	0.194828
3791	yihM	b3873	putative sugar phosphate isomerase	4	11	90.3333	230.667	18.0435	86.2562		0.150241	0.648433	5.13602e-09	1.07533e-08	0.238299	0.997288	9.79437e-09	1.12999e-07	0.0724931	0.276512		4.78047	0.67947			2.75	0.439333			1.45943	0.188135
3597	yidF	b3674	putative Cys-type oxidative YidJ-maturating enzyme	24.6667	43.3333	907.667	2470.67	1529.65	7312.43		0.141225	0.627177	0	0	0.157881	0.796916	0.703232	0.796901	0.0592394	0.249083		4.78045	0.679469			1.75676	0.244712			0.812914	0.20261
3667	ravA	b3746	hexameric AAA+ MoxR family ATPase, putative molecular chaperone	57	119	1785.67	4106.67	2315.33	11056.2		0.000662819	0.0156766	0	0	0.000872374	0.0207515	0.0955237	0.254905	0.00112814	0.0383214		4.7752	0.678992			2.08772	0.319672			1.06193	1.80475
2916	pitB	b2987	phosphate transporter	1.33333	2.33333	30.6667	62	1.19457	5.70288		0.735245	0.953676	0.133231	0.186533	0.865997	1	0.306413	0.609067	0.240909	0.440186		4.774	0.678882			1.75	0.243038			0.807355	0.020599
3985	yjcE	b4065	putative cation/proton antiporter	24.3333	53.3333	400.333	1105.33	253.737	1206.86		0.0143614	0.149728	1.889e-105	6.47087e-105	0.0186959	0.202043	0.2038	0.453563	0.0286803	0.175251		4.75633	0.677272			2.19178	0.340797			1.1321	0.824698
3405	yhiM	b3491	acid resistance protein, inner membrane	33	62	752.333	1796.33	802.462	3809.23		0.0413186	0.304302	0	0	0.0527195	0.401114	0.0945133	0.252729	0.00843444	0.0960058		4.74693	0.676412			1.87879	0.273878			0.909802	0.516695
4088	glyY	b4165	tRNA-Gly	11	19.3333	583	1563.67	2887.52	13666.1		0.325245	0.860736	0	0	0.452932	1	0.90953	0.90953	0.0116729	0.112908		4.73281	0.675119			1.75758	0.244914			0.813587	0.0651302
1019	yceI	b1056	periplasmic high pH-inducible lipid-binding protein	2	2.33333	80.3333	324.667	9.47346	44.7926		0.966564	0.990495	2.77641e-05	5.1798e-05	0.758439	1	4.62832e-05	0.000304482	0.18695	0.418095		4.72822	0.674697			1.16667	0.0669468			0.222392	0.0041477
3609	yidR	b3689	DUF3748 family protein	66	116	2186.33	5775.33	3916.8	18495.3		0.0159295	0.159643	0	0	0.0194903	0.206318	0.201585	0.449921	0.0125047	0.117528		4.72203	0.674129			1.75758	0.244914			0.813587	0.796851
3871	eptC	b3955	LPS heptose I phosphoethanolamine transferase	68.6667	130.333	2187.67	5762	3127.94	14764		0.00253412	0.0450159	0	0	0.00282528	0.0549007	0.881667	0.88531	0.0213155	0.152749		4.72004	0.673946			1.89806	0.27831			0.924524	1.34663
1046	flgL	b1083	flagellar hook-filament junction protein	2.66667	1.66667	51.6667	128.667	4.99558	23.568		0.493048	0.917592	0.00238758	0.00407861	0.865997	1	0.00237577	0.0112099	0.297321	0.449892		4.71777	0.673737			0.625	-0.20412			-0.678072	0.0373504
324	cynS	b0340	cyanate aminohydrolase	0.333333	0.666667	14.6667	51.6667	1.72569	8.12793		0.812278	0.987957	0.0746854	0.108959	1	1	0.0793601	0.219923	0.352	0.479485		4.70997	0.673019			2	0.30103			1	0.00526186
3944	yjbE	b4026	extracellular polysaccharide production threonine-rich protein	1.33333	4.66667	88.3333	106	15.3413	71.8715		0.259046	0.809202	1.2354e-07	2.48615e-07	0.495984	1	2.33149e-07	2.23272e-06	0.0305994	0.181078		4.68485	0.670696			3.5	0.544068			1.80735	0.0919432
3914	nudC	b3996	NADH pyrophosphatase	31.6667	53.3333	970.333	2740.67	1374.36	6414.44		0.143385	0.632023	0	0	0.158685	0.799024	0.312118	0.607668	0.0050735	0.0734465		4.6672	0.669057			1.68421	0.226396			0.752072	0.199267
245	yafY	b0251	lipoprotein, inner membrane%3B degP regulator%3B CP4-6 prophage	0	1.33333	0	28.3333	1	4.66027		0.294788	0.842048	0.179092	0.244404	0.566853	1	0.47816	0.832178	0.0580583	0.254795		4.66027	0.668411			#DIV/0!	#DIV/0!			#DIV/0!	0.074663
1821	znuB	b1859	zinc ABC transporter permease	15.6667	21.3333	301	1136.67	215.714	1003.58		0.731275	0.950313	2.05135e-86	6.74759e-86	0.800459	1	0.00663339	0.0272916	0.148334	0.372043		4.65236	0.667673			1.3617	0.134082			0.445411	0.0221333
2317	frc	b2374	formyl-CoA transferase, NAD(P)-binding	1.66667	3	21.6667	85.6667	1.62745	7.56563		0.68204	0.943504	0.0872542	0.125832	0.758453	1	0.124586	0.315975	0.249434	0.439207		4.64875	0.667336			1.8	0.255273			0.847997	0.0252563
3793	ompL	b3875	outer membrane porin L%3B putative sulpholipid porin	4	8.33333	112.333	247.333	24.1697	112.351		0.369381	0.844679	4.40737e-11	9.7032e-11	0.594262	1	7.79951e-11	1.20335e-09	0.0772443	0.286036		4.64841	0.667305			2.08333	0.318759			1.05889	0.0733083
3346	glgA	b3429	glycogen synthase	55	91.6667	1624.67	4575	2134	9919.4		0.0624934	0.393101	0	0	0.0829506	0.544108	0.222351	0.485401	0.0207103	0.150665		4.64827	0.667292			1.66667	0.221849			0.736966	0.405496
3924	purH	b4006	IMP cyclohydrolase and phosphoribosylaminoimidazolecarboxamide formyltransferase	68.3333	113.667	1901.33	5234	2774.53	12857.4		0.0391297	0.293402	0	0	0.0481412	0.373139	0.15495	0.368468	0.000619035	0.0300058		4.6341	0.665965			1.66341	0.221001			0.734148	0.532537
2768	ptsP	b2829	PEP-protein phosphotransferase enzyme I%3B GAF domain containing protein	67.6667	96.6667	1657.33	5262.67	1676.9	7760.89		0.30563	0.83169	0	0	0.337029	1	0.0702128	0.201467	0.0393836	0.208467		4.6281	0.665403			1.42857	0.154902			0.514573	0.0800384
326	lacA	b0342	thiogalactoside acetyltransferase	1.33333	3	36.6667	172.667	8.81148	40.7797		0.547418	0.909945	7.41512e-05	0.0001367	0.758453	1	9.35287e-05	0.000592247	0.264976	0.428451		4.62802	0.665396			2.25	0.352183			1.16993	0.040985
1135	minC	b1176	inhibitor of FtsZ ring polymerization	25.6667	34	506.333	1694.67	640.331	2962.69		0.74031	0.948651	4.7485e-250	2.05821e-249	0.765613	1	0.271638	0.564472	0.0747396	0.279642		4.62682	0.665282			1.32468	0.122109			0.405639	0.0228936
3729	xerC	b3811	site-specific tyrosine recombinase	19.6667	35	175.333	458.667	131.786	609.612		0.17272	0.694066	5.81562e-53	1.7221e-52	0.181835	0.858172	0.369954	0.689871	0.00458749	0.06944		4.62579	0.665186			1.77966	0.250337			0.831602	0.1586
3303	yhfZ	b3383	putative DNA-binding transcriptional regulator	29.6667	47.6667	1072	3191.33	1228.56	5680.09		0.230124	0.779446	0	0	0.266939	1	0.693087	0.789547	0.0452425	0.221038		4.62337	0.664959			1.60674	0.205946			0.684138	0.108214
723	galT	b0758	galactose-1-phosphate uridylyltransferase	14	24.6667	222.333	577.667	99.0355	457.768		0.263653	0.81681	3.4898e-40	9.82501e-40	0.386243	1	0.000866777	0.00456643	0.0242426	0.161642		4.62226	0.664854			1.7619	0.245982			0.817136	0.087879
3384	yhhN	b3468	TMEM86 family putative inner membrane protein	27	45.6667	865.333	2403.33	1280.93	5914		0.17072	0.688705	0	0	0.235414	0.989217	0.144491	0.352434	0.0735222	0.279449		4.61694	0.664354			1.69136	0.228236			0.758182	0.161967
679	nei	b0714	endonuclease VIII and 5-formyluracil/5-hydroxymethyluracil DNA glycosylase	0.666667	1	3.33333	48	1	4.61324		0.893681	0.998905	0.183213	0.249678	0.566862	1	0.47816	0.832178	0.338934	0.473652		4.61324	0.664006			1.5	0.176091			0.584963	0.000475952
506	b0533	b0533	FimA homolog, function unknown	1	2.33333	9.66667	65.3333	1.66638	7.6531		0.578287	0.935338	0.0871004	0.125704	0.866004	1	0.124586	0.315975	0.256113	0.444616		4.59264	0.662062			2.33333	0.367977			1.22239	0.0290312
2282	yfcQ	b2334	putative fimbrial-like adhesin protein	0	1	0	30.3333	1	4.59132		0.364241	0.887865	0.185167	0.251812	0.566857	1	0.47816	0.832178	0.0791512	0.288394		4.59132	0.661938			#DIV/0!	#DIV/0!			#DIV/0!	0.051653
4042	fumB	b4122	anaerobic class I fumarate hydratase (fumarase B)	4.33333	14	100	195.667	14.2971	65.5965		0.0641302	0.397358	5.53459e-07	1.10125e-06	0.0857816	0.554766	9.74237e-07	8.60871e-06	0.0651305	0.26137		4.58812	0.661634			3.23077	0.509306			1.69188	0.400818
2863	yggD	b2929	MtlR family putative transcriptional repressor	7.66667	12.6667	98	294.667	54.195	247.079		0.499799	0.925578	3.32194e-22	8.37595e-22	0.618931	1	0	0	0.0589407	0.248797		4.55906	0.658876			1.65217	0.218056			0.724366	0.0335871
2979	glnE	b3053	fused deadenylyltransferase/adenylyltransferase for glutamine synthetase	57.6667	97	1013.67	3055.33	779.395	3551.67		0.0492036	0.338295	2.02878e-295	9.25812e-295	0.051266	0.392218	0.328632	0.630973	0.0983057	0.309555		4.55696	0.658675			1.68208	0.225847			0.750247	0.470704
155	btuF	b0158	vitamin B12 ABC transporter periplasmic binding protein	16.6667	29.6667	352.667	932.667	260.386	1186.36		0.209163	0.752151	5.26036e-100	1.78001e-99	0.252664	1	0.553366	0.886116	0.0829074	0.283634		4.55618	0.658601			1.78	0.25042			0.831877	0.123695
2368	cysU	b2424	sulfate/thiosulfate ABC transporter permease	1	3.66667	6.33333	30.6667	1.01961	4.64254		0.303093	0.830246	0.184336	0.250769	0.758439	1	0.47816	0.832178	0.0195103	0.147403		4.55326	0.658323			3.66667	0.564271			1.87447	0.0807933
248	perR	b0254	CP4-6 prophage%3B putative DNA-binding transcriptional regulator	1	2.33333	7.66667	43	1	4.5501		0.578287	0.935338	0.188901	0.256531	0.866004	1	0.47816	0.832178	0.0580583	0.257678		4.5501	0.658021			2.33333	0.367977			1.22239	0.0290312
59	araD	b0061	L-ribulose-5-phosphate 4-epimerase	1	2	21.6667	57.3333	3.83807	17.4507		0.68082	0.946562	0.010107	0.0164281	0.865998	1	0.0110687	0.043035	0.352	0.479485		4.54674	0.6577			2	0.30103			1	0.0238508
4282	holD	b4372	DNA polymerase III, psi subunit	1.66667	3.33333	72	148.667	11.1115	50.2756		0.595387	0.944541	1.32205e-05	2.50372e-05	0.758447	1	2.39123e-05	0.000167214	0.133132	0.360762		4.52463	0.655583			2	0.30103			1	0.024779
168	pyrH	b0171	uridylate kinase	2	2.33333	72.3333	210.333	5.05937	22.8839		0.966564	0.990495	0.00329629	0.00557702	0.758439	1	0.00799057	0.0321608	0.362329	0.480359		4.52308	0.655434			1.16667	0.0669468			0.222392	0.0041477
3643	bglF	b3722	fused beta-glucoside-specific PTS enzymes: IIA component/IIB component/IIC component	85.6667	161	2722	6493.67	4171.1	18846.1		0.000997842	0.0220859	0	0	0.00104441	0.0242854	0.33636	0.642954	0.00882656	0.0978863		4.51827	0.654972			1.87938	0.274014			0.910255	1.65588
4188	yjgB	b4269	broad specificity NADPH-dependent aldehyde reductase, Zn-containing	1.33333	2	11.3333	49.6667	1.17683	5.30185		0.850086	0.991408	0.157953	0.218083	0.865991	1	0.306413	0.603208	0.310654	0.456614		4.50521	0.653715			1.5	0.176091			0.584963	0.00374749
4267	yjjN	b4358	L-galactonate oxidoreductase%3B L-gulonate oxidoreductase	2.66667	5.66667	43.6667	133	6.12579	27.5805		0.445506	0.918302	0.00128388	0.00222845	0.61584	1	0.002612	0.0121042	0.138044	0.366024		4.50236	0.65344			2.125	0.327359			1.08746	0.0370143
4309	creB	b4398	response regulator in two-component regulatory system with CreC	25.3333	41	543	1542.33	706.021	3163.74		0.254536	0.806682	1.66726e-259	7.36627e-259	0.287435	1	0.00400989	0.0175766	0.0235718	0.159888		4.48108	0.651383			1.61842	0.209092			0.694587	0.0932978
1921	yedJ	b1962	putative HD superfamily phosphohydrolase	1	1.66667	7.66667	51.6667	1.21963	5.45637		0.801744	0.988802	0.153313	0.212129	0.566858	1	0.306413	0.609067	0.280719	0.443111		4.47379	0.650676			1.66667	0.221849			0.736966	0.00489073
1115	tfaP	b1155	e14 prophage%3B uncharacterized protein	1	2	21.6667	53	3.45332	15.4407		0.68082	0.946562	0.0163299	0.0258935	0.865998	1	0.0247954	0.0850127	0.259259	0.448994		4.47124	0.650428			2	0.30103			1	0.0238508
3254	gspM	b3334	general secretory pathway component, cryptic	0.333333	1.66667	2.66667	27	1	4.46937		0.418228	0.902527	0.196439	0.266024	0.566858	1	0.47816	0.832178	0.0889039	0.294345		4.46937	0.650247			5	0.69897			2.32193	0.0445397
4259	hsdR	b4350	endonuclease R Type I restriction enzyme	70.6667	122	1600.67	4362.33	1150.46	5135.92		0.0180513	0.171757	0	0	0.0188189	0.202843	0.472047	0.825976	0.0233492	0.15938		4.46421	0.649745			1.72642	0.237145			0.787779	0.765086
3828	yiiM	b3910	6-N-hydroxylaminopurine resistance protein	35.3333	62.3333	1137.67	2998.67	2113.46	9427.07		0.0746498	0.440764	0	0	0.090404	0.564377	0.374597	0.695194	0.0274256	0.17528		4.46049	0.649383			1.76415	0.246536			0.818974	0.355794
3430	mdtE	b3513	anaerobic multidrug efflux transporter, ArcA-regulated	10.3333	16.6667	96	291.667	32.5167	144.996		0.472487	0.917271	1.98143e-13	4.55039e-13	0.625207	1	3.35731e-13	6.462e-12	0.137005	0.365289		4.45913	0.649251			1.6129	0.207608			0.68966	0.0375023
736	ybhJ	b0771	aconitase family protein	1.33333	3	16.6667	61.6667	1.05671	4.70877		0.547418	0.909945	0.185462	0.252124	0.758453	1	0.47816	0.832178	0.239255	0.438278		4.45609	0.648954			2.25	0.352183			1.16993	0.040985
1045	flgK	b1082	flagellar hook-filament junction protein 1	0.333333	1	2	93.3333	1	4.4364		0.640078	0.939129	0.199607	0.270031	0.566862	1	0.47816	0.832178	0.210824	0.412283		4.4364	0.64703			3	0.477121			1.58496	0.0272749
490	allD	b0517	ureidoglycolate dehydrogenase	0.666667	2.66667	4	31.6667	1	4.43162		0.356128	0.889031	0.200069	0.270375	0.866004	1	0.47816	0.832178	0.143932	0.370038		4.43162	0.646563			4	0.60206			2	0.051083
3790	yihL	b3872	putative DNA-binding transcriptional regulator	55.6667	83	2308.67	7225	6468.79	28626.5		0.235891	0.789929	0	0	0.243967	1	0.696769	0.792116	0.0664714	0.262358		4.42533	0.645945			1.49102	0.173483			0.576298	0.102412
4224	nanC	b4311	N-acetylnuraminic acid outer membrane channel protein	4.66667	8.66667	129	264	31.8216	140.372		0.456324	0.92812	6.18497e-13	1.40298e-12	0.594274	1	6.62914e-13	1.23914e-11	0.133834	0.36085		4.41121	0.644558			1.85714	0.268845			0.893085	0.0323961
322	cynR	b0338	transcriptional activator of cyn operon%3B autorepressor	8.66667	16	157.667	366.333	51.9232	228.583		0.31744	0.84712	4.52807e-20	1.12063e-19	0.337868	1	0	0	0.0262549	0.169556		4.40232	0.643682			1.84615	0.266268			0.884523	0.072055
373	araJ	b0396	L-arabinose-inducible putative transporter, MFS family	2.33333	6	29.3333	107.333	4.34023	19.1025		0.319753	0.852194	0.0080028	0.0131231	0.429454	1	0.0115495	0.0446811	0.0919344	0.299551		4.40127	0.643578			2.57143	0.410174			1.36257	0.0694617
2386	intZ	b2442	CPZ-55 prophage%3B putative phage integrase	1	3.33333	6.33333	30	1	4.40013		0.355794	0.890345	0.203151	0.274158	0.758439	1	0.47816	0.832178	0.0917834	0.299511		4.40013	0.643466			3.33333	0.522879			1.73697	0.0504419
2466	yfhM	b2520	bacterial alpha2-macroglobulin colonization factor ECAM%3B anti-host protease defense factor%3B periplasmic inner membrane-anchored lipoprotein	13	29.6667	178	402.333	19.9426	87.5394		0.0539223	0.36114	1.42722e-08	2.94847e-08	0.0902029	0.563973	1.48284e-08	1.66627e-07	0.071064	0.273479		4.38957	0.642422			2.28205	0.358325			1.19033	0.442324
1826	ruvC	b1863	component of RuvABC resolvasome, endonuclease	13.3333	23	309.333	773	266.721	1170.17		0.305768	0.830973	2.01346e-95	6.74276e-95	0.356212	1	0.972579	0.972579	0.0614256	0.253337		4.38723	0.642191			1.725	0.236789			0.786596	0.080413
3183	yhdJ	b3262	DNA adenine methyltransferase, SAM-dependent	6.33333	14	194.333	326.667	45.4633	199.43		0.204437	0.745518	1.17259e-17	2.82818e-17	0.255539	1	0	0	0.0959109	0.308086		4.38663	0.642131			2.21053	0.344496			1.14439	0.127542
2351	yfeN	b2408	putative outer membrane protein	1.66667	0.666667	23	93.6667	2.04741	8.97107		0.419912	0.898198	0.0697356	0.102391	0.566867	1	0.186702	0.430799	0.143932	0.376317		4.38167	0.64164			0.4	-0.39794			-1.32193	0.0466278
4173	argI	b4254	ornithine carbamoyltransferase 1	12	20.3333	139.667	363.333	57.7337	252.894		0.358325	0.886496	6.08838e-22	1.53115e-21	0.488773	1	0	0	0.00945005	0.101919		4.38036	0.64151			1.69444	0.229027			0.760812	0.052323
2986	ttdR	b3060	transcriptional activator of ttdABT	4.33333	6.66667	66.6667	197	11.5037	50.3833		0.701164	0.946857	1.73005e-05	3.25736e-05	0.992307	1	2.39123e-05	0.000167515	0.056702	0.256138		4.37975	0.641449			1.53846	0.187087			0.621488	0.0237154
1820	znuC	b1858	zinc ABC transporter ATPase	25.3333	36	807.667	2390	943.421	4122.41		0.544802	0.908881	0	0	0.599192	1	0.791236	0.840526	0.164474	0.396171		4.36964	0.640446			1.42105	0.15261			0.50696	0.041493
3805	dtd	b3887	D-tyr-tRNA(Tyr) deacylase	20	30.3333	622.333	1726.33	965.181	4211.25		0.439929	0.912257	0	0	0.555171	1	0.286165	0.57858	0.0239583	0.160242		4.36317	0.639802			1.51667	0.18089			0.600904	0.0398829
616	ybeR	b0645	uncharacterized protein	1.66667	3.66667	37	113	4.7217	20.6014		0.518834	0.925627	0.00608884	0.010061	0.758447	1	0.00781185	0.0315394	0.0981306	0.310136		4.36313	0.639798			2.2	0.342423			1.1375	0.0335639
2934	yghB	b3009	general envelope maintenance protein%3B DedA family inner membrane protein%3B putative multidrug efflux transporter	13	23.6667	444	1022.67	314.737	1365.58		0.237978	0.789256	6.5141e-110	2.24529e-109	0.356182	1	0.00173244	0.00849399	0.100703	0.315491		4.33878	0.637368			1.82051	0.260194			0.864345	0.102782
1287	ycjW	b1320	LacI family putative transcriptional repressor	0.333333	2	8.66667	33.3333	1	4.33591		0.343413	0.881753	0.209586	0.281865	0.865998	1	0.47816	0.832178	0.103076	0.316941		4.33591	0.63708			6	0.778151			2.58496	0.054653
4061	fxsA	b4140	suppressor of F exclusion of phage T7	23.3333	41.3333	757	2003.33	1363.21	5897.99		0.142714	0.629738	0	0	0.17514	0.843894	0.834135	0.86414	0.0196978	0.146258		4.32654	0.636141			1.77143	0.248324			0.824913	0.20084
3315	hofM	b3395	DNA catabolic putative pilus assembly protein	1.66667	13	125.667	164.333	21.4928	92.9489		0.00931374	0.112063	6.54441e-09	1.36579e-08	0.00961616	0.127161	1.10957e-08	1.2651e-07	0.00131427	0.0404984		4.32466	0.635951			7.8	0.892095			2.96347	0.950539
3470	bisC	b3551	biotin sulfoxide reductase	93.6667	154.667	2825.33	7651.33	3977.14	17184.6		0.0185043	0.173672	0	0	0.0211107	0.214686	0.477693	0.831737	0.0199869	0.146638		4.32085	0.635569			1.65125	0.217812			0.723555	0.76027
1245	yciS	b1279	DUF1049 family inner membrane protein, function unknown	0.666667	2.66667	35	124.333	8.3298	35.9802		0.356128	0.889031	0.000308659	0.000553792	0.866004	1	0.00061093	0.00329445	0.0580583	0.257678		4.31946	0.635429			4	0.60206			2	0.051083
214	aspV	b0216	tRNA-Asp	9	19	390.333	923	1798.2	7764.28		0.166559	0.675209	0	0	0.232691	0.983768	0.384035	0.708651	0.0278272	0.176539		4.3178	0.635262			2.11111	0.324511			1.078	0.170562
4279	leuP	b4369	tRNA-Leu	5.33333	8.33333	389.333	1059.33	776.722	3352.52		0.648966	0.936239	1.31811e-265	5.85026e-265	0.836741	1	0.0775384	0.218773	0.0505958	0.238026		4.31624	0.635106			1.5625	0.19382			0.643856	0.0286132
3583	nepI	b3662	putative transporter	65.6667	109.667	2913.67	7677.67	5682.44	24467.1		0.0404137	0.298701	0	0	0.0464847	0.364395	0.388336	0.714891	0.03289	0.191223		4.30574	0.634048			1.67005	0.22273			0.739892	0.524764
1638	sufC	b1682	SufBCD Fe-S cluster assembly scaffold protein, ATP-binding protein	0.333333	1	2.33333	26.6667	1	4.29734		0.640078	0.939129	0.213552	0.286901	0.566862	1	0.47816	0.822969	0.289508	0.450554		4.29734	0.6332			3	0.477121			1.58496	0.0272749
3744	yigM	b3827	putative inner membrane EamA-like transporter	45.3333	76	1964.33	5194.33	3450.94	14772.2		0.0846009	0.474476	0	0	0.0951272	0.579017	0.841451	0.865722	0.0280898	0.175623		4.28063	0.631508			1.67647	0.224396			0.745427	0.323786
2240	yfbS	b2292	putative transporter	0.333333	1.33333	7.66667	84	1	4.27238		0.514083	0.932423	0.21616	0.290103	0.566858	1	0.47816	0.822969	0.18695	0.418095		4.27238	0.63067			4	0.60206			2	0.0303869
3145	nanK	b3222	N-acetylmannosamine kinase	0.666667	3.66667	17	50	1.98451	8.47557		0.213063	0.758271	0.0815588	0.118233	0.758439	1	0.0793601	0.220237	0.0300849	0.181013		4.27085	0.630515			5.5	0.740363			2.45943	0.120175
152	clcA	b0155	H(+)/Cl(-) exchange transporter	20.6667	38	330.667	739.333	165.887	706.96		0.12658	0.594681	7.31212e-57	2.21241e-56	0.133358	0.732055	0.00946424	0.0373953	0.0258341	0.167591		4.2617	0.629583			1.83871	0.264513			0.878694	0.225716
2852	argK	b2918	membrane ATPase/protein kinase	1	2	8.66667	58.3333	1.55296	6.60557		0.68082	0.946562	0.124877	0.175596	0.865998	1	0.195535	0.445106	0.306506	0.453141		4.25353	0.62875			2	0.30103			1	0.0238508
3085	nlpI	b3163	lipoprotein involved in osmotic sensitivity and filamentation	50	77.3333	1370.33	3806	2652.06	11275		0.181945	0.713135	0	0	0.222253	0.947378	0.786038	0.835689	0.00521458	0.0749856		4.25142	0.628534			1.54667	0.189397			0.629162	0.146828
2838	gcvT	b2905	aminomethyltransferase, tetrahydrofolate-dependent, subunit (T protein) of glycine cleavage complex	4.66667	12	76.6667	202	20.2173	85.8927		0.159391	0.66437	3.19048e-08	6.53562e-08	0.171117	0.829338	6.4861e-08	6.72479e-07	0.116288	0.336237		4.24847	0.628232			2.57143	0.410174			1.36257	0.17759
725	modF	b0760	molybdate ABC transporter ATPase	4.33333	7.66667	62.3333	205	8.53669	36.2675		0.529127	0.900147	0.000325888	0.000583626	0.777358	1	0.000421658	0.00234536	0.138104	0.365061		4.24842	0.628228			1.76923	0.247784			0.823122	0.0456865
3615	dgoR	b4479	D-galactonate catabolism operon transcriptional repressor	31	55	1358	3414.67	2133.15	9058.48		0.0896743	0.495543	0	0	0.112116	0.646308	0.232218	0.501035	0.0114703	0.112461		4.24652	0.628033			1.77419	0.249001			0.827163	0.304918
2898	yqgA	b2966	DUF554 family putative inner membrane protein	0.666667	2	3.66667	26	1	4.24119		0.508436	0.934466	0.219464	0.294233	0.865998	1	0.47816	0.822969	0.147128	0.372046		4.24119	0.627488			3	0.477121			1.58496	0.0294363
2143	ccmH	b2194	heme lyase, CcmH subunit	0	1.33333	0	27.6667	1	4.23594		0.294788	0.842048	0.220026	0.294885	0.566853	1	0.47816	0.822969	0.18695	0.418095		4.23594	0.626949			#DIV/0!	#DIV/0!			#DIV/0!	0.074663
3671	rbsC	b3750	D-ribose ABC transporter permease	49.3333	84.6667	2021	5384.67	3797.12	16077.4		0.0524226	0.354538	0	0	0.0658914	0.457592	0.643077	0.749037	0.0387229	0.207002		4.2341	0.626761			1.71622	0.234572			0.779231	0.450338
4005	alsK	b4084	D-allose kinase	2.33333	9	61.3333	148.333	11.2009	47.3734		0.0965652	0.516387	4.15847e-05	7.72118e-05	0.135035	0.722106	7.16991e-05	0.00046077	0.0587203	0.248353		4.22945	0.626283			3.85714	0.586266			1.94753	0.287025
3044	yhaB	b3120	uncharacterized protein	0.333333	0.666667	7.66667	33.3333	1.14848	4.85639		0.812278	0.987957	0.189486	0.257146	1	1	0.47816	0.832178	0.352	0.479485		4.22852	0.626188			2	0.30103			1	0.00526186
2483	hcaT	b2536	putative 3-phenylpropionic transporter	14.6667	26.3333	195	520	98.3768	415.586		0.227449	0.774187	7.12395e-34	1.93692e-33	0.257875	1	2.99062e-07	2.82908e-06	0.0761168	0.283565		4.22443	0.625768			1.79545	0.254174			0.844349	0.111154
2712	ygcE	b2776	putative kinase	0.333333	2.66667	5.66667	47.3333	1	4.21587		0.236099	0.789986	0.222185	0.297573	0.866004	1	0.47816	0.822969	0.0230172	0.157864		4.21587	0.624887			8	0.90309			3	0.102381
702	tolQ	b0737	membrane spanning protein in TolA-TolQ-TolR complex	22	41	630.667	1378.33	712.655	3000.66		0.102663	0.532485	2.0674e-232	8.77517e-232	0.132202	0.728609	0.710831	0.803171	0.0700588	0.271305		4.21053	0.624337			1.86364	0.270361			0.89812	0.273693
2987	ttdA	b3061	L-tartrate dehydratase, alpha subunit	2	3	32	78.3333	3.13932	13.2086		0.816936	0.977536	0.0308758	0.047505	0.827547	1	0.0547224	0.162413	0.259259	0.448994		4.20747	0.624021			1.5	0.176091			0.584963	0.00986712
2769	rppH	b2830	RNA pyrophosphohydrolase	5.33333	11.3333	98.3333	178.667	39.9984	168.104		0.280604	0.820211	1.3947e-14	3.25876e-14	0.386352	1	1.19904e-14	2.63383e-13	0.105908	0.321978		4.20277	0.623536			2.125	0.327359			1.08746	0.0860747
684	ybgD	b0719	putative fimbrial-like adhesin protein	1	3.33333	34.3333	97	6.8231	28.6649		0.355794	0.890345	0.00148442	0.00256507	0.758439	1	0.00178944	0.00872941	0.180171	0.409947		4.20115	0.623368			3.33333	0.522879			1.73697	0.0504419
2490	hcaD	b2542	phenylpropionate dioxygenase, ferredoxin reductase subunit	0.333333	2.33333	9.33333	28.3333	1	4.19195		0.283964	0.827111	0.224787	0.300851	0.866004	1	0.47816	0.822969	0.130287	0.35709		4.19195	0.622416			7	0.845098			2.80735	0.0824361
4121	ulaE	b4197	L-xylulose 5-phosphate 3-epimerase	0.666667	5.66667	34	52	3.36748	14.1131		0.0799366	0.460164	0.0259417	0.0403607	0.321232	1	0.0369169	0.118037	0.0445047	0.219923		4.19099	0.622317			8.5	0.929419			3.08746	0.337088
2440	yfgC	b2494	OM protein maintenance and assembly metalloprotease and chaperone, periplasmic	17.6667	37	314.333	609	135.744	568.754		0.0565011	0.372385	2.26586e-45	6.56947e-45	0.0598219	0.432872	0.555084	0.676329	0.0384182	0.206396		4.18989	0.622203			2.09434	0.321047			1.0665	0.429007
1232	yciQ	b1268	enhancer of membrane protein expression%3B putative inner membrane protein	1.33333	4	44.6667	130	2.65393	11.118		0.349691	0.885242	0.0481229	0.0719346	0.49599	1	0.0544819	0.162318	0.0853091	0.289327		4.18924	0.622135			3	0.477121			1.58496	0.052938
20	nhaR	b0020	transcriptional activator of nhaA	13.3333	25.3333	175	443.333	100.325	419.855		0.182447	0.713752	6.58767e-34	1.79236e-33	0.233094	0.984465	4.94555e-07	4.52431e-06	0.0966285	0.30924		4.18493	0.621688			1.9	0.278754			0.925999	0.146453
3375	yhhK	b3459	PanD autocleavage accelerator, panothenate synthesis	13.6667	19.6667	264.667	806.667	341.947	1429.73		0.63001	0.932622	4.84813e-111	1.67402e-110	0.736134	1	0.000175796	0.00105641	0.177616	0.411071		4.18114	0.621294			1.43902	0.158068			0.525091	0.0302945
156	mtn	b0159	5'-methylthioadenosine/S-adenosylhomocysteine nucleosidase	4.33333	14	120.333	153.667	27.1764	113.594		0.0641302	0.397358	2.78824e-10	6.03602e-10	0.0857816	0.554766	5.20746e-10	7.12909e-09	0.00668457	0.0868592		4.17987	0.621163			3.23077	0.509306			1.69188	0.400818
3590	uhpA	b3669	response regulator in two-component regulatory system wtih UhpB	27.6667	42.6667	1730	4695	2837.9	11834.1		0.326998	0.863166	0	0	0.376557	1	0.708428	0.801387	0.0986878	0.310532		4.17003	0.620139			1.54217	0.188132			0.624961	0.0639057
838	hcr	b0872	HCP oxidoreductase, NADH-dependent	0	1.33333	0	25	1	4.1653		0.294788	0.842048	0.227723	0.304362	0.566853	1	0.47816	0.822969	0.18695	0.418095		4.1653	0.619646			#DIV/0!	#DIV/0!			#DIV/0!	0.074663
2609	ygaM	b2672	putative membrane-anchored DUF883 family ribosome-binding protein	0	1	0	29.3333	1	4.15122		0.364241	0.887865	0.229291	0.306351	0.566857	1	0.47816	0.822969	0.0791512	0.288394		4.15122	0.618175			#DIV/0!	#DIV/0!			#DIV/0!	0.051653
3353	gntK	b3437	gluconate kinase 2	11.6667	21.6667	372	894.333	306.201	1270.49		0.238849	0.789613	3.69948e-98	1.24749e-97	0.294875	1	0.210362	0.464182	0.0767309	0.284623		4.1492	0.617965			1.85714	0.268845			0.893085	0.102586
2394	yffS	b2450	CPZ-55 prophage%3B uncharacterized protein	6.66667	7	186.667	874.333	75.6584	313.472		0.787487	0.982638	1.68112e-25	4.34587e-25	0.836754	1	0	0	0.477764	0.534096		4.14325	0.617341			1.05	0.0211893			0.0703893	0.00760666
125	yadH	b0128	putative ABC transporter permease	27.3333	47.3333	984	2406.67	1215.99	5021.96		0.137826	0.624137	0	0	0.167178	0.819846	0.0461311	0.141785	0.0128607	0.118803		4.12993	0.615942			1.73171	0.238474			0.792195	0.20472
3065	yraJ	b3144	putative outer membrane protein	5	10	86.6667	170	6.07715	25.0682		0.357667	0.886458	0.00323011	0.00546743	0.509004	1	0.00551325	0.0230986	0.0371007	0.203889		4.125	0.615424			2	0.30103			1	0.0523419
833	amiD	b0867	1,6-anhydro-N-acetylmuramyl-L-alanine amidase, Zn-dependent%3B OM lipoprotein	3	6	44.3333	93	5.43805	22.42		0.476168	0.922688	0.0053641	0.00892029	0.705757	1	0.00799057	0.0321608	0.00326669	0.0637669		4.12281	0.615193			2	0.30103			1	0.0349453
4241	iadA	b4328	isoaspartyl dipeptidase	14.6667	28.6667	236	609	123.552	507.864		0.134743	0.617611	5.72326e-40	1.61013e-39	0.166298	0.8165	0.019408	0.0692914	0.0651716	0.261292		4.11052	0.613897			1.95455	0.291046			0.966833	0.209285
4223	nanM	b4310	N-acetylneuraminic acid mutarotase	7.33333	14	280.333	582	64.3845	264.41		0.317175	0.847507	1.38552e-21	3.47094e-21	0.384806	1	0	0	0.0465706	0.224978		4.10674	0.613497			1.90909	0.280827			0.932886	0.0718567
2498	yphH	b2550	putative DNA-binding transcriptional regulator	0.666667	1.33333	3.66667	66.3333	1	4.10619		0.736976	0.953829	0.234378	0.312075	0.566858	1	0.47816	0.822969	0.230025	0.428837		4.10619	0.613439			2	0.30103			1	0.0205295
3261	rpsG	b3341	30S ribosomal subunit protein S7	0	0.666667	0	57.6667	1	4.10224		0.458804	0.932249	0.234829	0.31257	1	1	0.47816	0.822969	0.0580583	0.254795		4.10224	0.613021			#DIV/0!	#DIV/0!			#DIV/0!	0.0304682
768	ybiI	b0803	DksA-type zinc finger protein	1.66667	3	71.3333	164	16.3065	66.7892		0.68204	0.943504	1.66896e-06	3.27063e-06	0.758453	1	3.04683e-06	2.50446e-05	0.147128	0.370094		4.09585	0.612345			1.8	0.255273			0.847997	0.0252563
396	yajO	b0419	2-carboxybenzaldehyde reductase	5.33333	11.6667	94.6667	142	17.425	71.302		0.253583	0.806129	7.55021e-07	1.49848e-06	0.386352	1	1.06222e-06	9.36488e-06	0.0828881	0.283793		4.09194	0.611929			2.1875	0.339948			1.12928	0.0935953
3722	hemD	b3804	uroporphyrinogen III synthase	3	4	120.667	401	17.8282	72.9004		0.902901	0.994176	5.73311e-07	1.14017e-06	0.79659	1	7.43269e-07	6.68942e-06	0.18695	0.418095		4.08904	0.611621			1.33333	0.124939			0.415037	0.00253661
126	yadI	b0129	putative PTS Enzyme IIA	13.6667	20	229.667	595.667	245.55	1003.56		0.595107	0.94482	8.59015e-77	2.76936e-76	0.624302	1	0.000311378	0.00178297	0.0899257	0.295236		4.087	0.611404			1.46341	0.165367			0.549339	0.0246509
2901	yghG	b2971	secretin (GspDbeta) OM localization lipoprotein pilotin	14.3333	26.6667	440.667	982.333	529.854	2163.45		0.189664	0.728893	3.7847e-163	1.45404e-162	0.257875	1	0.00302455	0.0137699	0.00125208	0.0400108		4.08311	0.610991			1.86047	0.269622			0.895663	0.137336
2578	yfjL	b2628	CP4-57 putative defective prophage, DUF4297/DUF1837 polymorphic toxin family protein	1	1.66667	8.66667	43.3333	1	4.08133		0.801744	0.988802	0.237235	0.315556	0.566858	1	0.47816	0.822969	0.33509	0.47303		4.08133	0.610802			1.66667	0.221849			0.736966	0.00489073
1100	icd	b1136	isocitrate dehydrogenase%3B e14 prophage attachment site%3B tellurite reductase	3.66667	13	71.6667	135	15.0015	61.2038		0.0575172	0.373141	4.73661e-06	9.1123e-06	0.0613438	0.434764	8.75266e-06	6.59503e-05	0.0814881	0.282361		4.07983	0.610642			3.54545	0.549672			1.82597	0.428127
1895	yedL	b1932	GNAT family putative N-acetyltransferase	0.666667	1.66667	3.33333	16.6667	1.13801	4.62595		0.610795	0.919302	0.209207	0.281453	0.566858	1	0.47816	0.832178	0.274212	0.436997		4.06495	0.609055			2.5	0.39794			1.32193	0.0365417
2366	cysA	b2422	sulfate/thiosulfate transporter subunit	2	7.66667	80.3333	99.3333	7.25135	29.4508		0.126425	0.595304	0.00153982	0.00265962	0.294911	1	0.00263793	0.0121808	0.0559859	0.253435		4.06142	0.608677			3.83333	0.583577			1.9386	0.225261
2	thrA	b0002	Bifunctional aspartokinase/homoserine dehydrogenase 1	66	109.333	2926.33	7008	2766.41	11230.7		0.0456205	0.321128	0	0	0.0571723	0.422564	0.266762	0.555528	0.040998	0.212069		4.05965	0.608489			1.65657	0.219209			0.728195	0.493322
2836	gcvP	b2903	glycine decarboxylase, PLP-dependent, subunit P of glycine cleavage complex	10.6667	24.6667	198.333	399	31.9761	129.542		0.0738663	0.441173	3.27261e-11	7.2295e-11	0.0945056	0.579494	3.34898e-11	5.42534e-10	0.0921637	0.300071		4.05122	0.607586			2.3125	0.364082			1.20945	0.355391
4247	yjiL	b4334	putative ATPase, activator of (R)-hydroxyglutaryl-CoA dehydratase	0	1	0	40.3333	1	4.05053		0.364241	0.887865	0.240826	0.319785	0.566857	1	0.47816	0.822969	0.0791512	0.288394		4.05053	0.607512			#DIV/0!	#DIV/0!			#DIV/0!	0.051653
4170	bdcR	b4251	transcriptional repressor for divergent bdcA	40.6667	65	2876.67	7317	6683.59	26998.6		0.168425	0.681437	0	0	0.175341	0.84388	0.632619	0.739291	0.0479726	0.229184		4.03954	0.606332			1.59836	0.203675			0.676593	0.166574
3818	frvA	b3900	putative enzyme IIA component of PTS	4	9.33333	85	153.667	33.9536	137.153		0.266223	0.821698	9.38293e-12	2.09179e-11	0.44521	1	8.51541e-12	1.46495e-10	0.0788378	0.289206		4.03943	0.606321			2.33333	0.367977			1.22239	0.085288
3854	yiiX	b3937	putative lipid binding hydrolase, DUF830 family protein	20.6667	37	589.333	1408	715.305	2888.13		0.155195	0.654793	1.144e-214	4.71674e-214	0.163347	0.806793	0.173795	0.404862	0.028387	0.175951		4.03762	0.606125			1.79032	0.252931			0.84022	0.183896
4118	ulaB	b4194	L-ascorbate-specific enzyme IIB component of PTS	0.666667	2	3.33333	18	1	4.02076		0.508436	0.934466	0.244349	0.324021	0.865998	1	0.47816	0.822969	0.0740741	0.280558		4.02076	0.604309			3	0.477121			1.58496	0.0294363
2825	recJ	b2892	ssDNA exonuclease, 5' --> 3'-specific	72.6667	111.333	1824.33	4992.67	2713.77	10910.7		0.122782	0.589554	0	0	0.132308	0.728221	0.849807	0.869716	0.0720454	0.275535		4.02049	0.604279			1.53211	0.18529			0.61552	0.229476
3563	pyrE	b3642	orotate phosphoribosyltransferase	19.3333	35.6667	630	1476.67	701.099	2818.17		0.136094	0.620366	1.44369e-208	5.90229e-208	0.181825	0.859103	0.0274958	0.0930408	0.0410215	0.211936		4.01965	0.604188			1.84483	0.265956			0.883486	0.207352
104	hofB	b0107	T2SE secretion family protein%3B P-loop ATPase superfamily protein	0.333333	2.33333	7.66667	39	1	4.01253		0.283964	0.827111	0.245333	0.325104	0.866004	1	0.47816	0.822969	0.0981306	0.310136		4.01253	0.603418			7	0.845098			2.80735	0.0824361
2906	glcG	b2977	DUF336 family protein	0.333333	1.33333	8	22.6667	1.3361	5.35411		0.514083	0.932423	0.179895	0.245414	0.566858	1	0.306413	0.609067	0.18695	0.418095		4.00726	0.602847			4	0.60206			2	0.0303869
1918	yedA	b1959	amino acid exporter for phenylalanine, threonine	0	1.33333	0	22.6667	1	4.00712		0.294788	0.842048	0.245982	0.325742	0.566853	1	0.47816	0.822969	0.18695	0.418095		4.00712	0.602833			#DIV/0!	#DIV/0!			#DIV/0!	0.074663
2505	b4441	b4441	Pseudo gene	4.33333	9	221.333	561.667	232.323	930.091		0.353222	0.887665	7.49285e-70	2.37233e-69	0.44523	1	1.21905e-07	1.22789e-06	0.0342936	0.195691		4.00343	0.602432			2.07692	0.31742			1.05445	0.0517509
4087	glyX	b4164	tRNA-Gly	10.6667	19.6667	509.667	1184	2586.28	10342.4		0.269002	0.827807	0	0	0.333037	1	0.791532	0.840381	0.0156817	0.131106		3.99896	0.601947			1.84375	0.265702			0.882643	0.082071
2526	yfiC	b2575	tRNA1(Val) (adenine(37)-N6)-methyltransferase	11.3333	21.6667	177.667	465.333	116.085	463.543		0.212119	0.756861	1.30403e-35	3.57298e-35	0.294875	1	0.000142957	0.000876682	0.0685231	0.267277		3.99313	0.601314			1.91176	0.281434			0.934905	0.120984
204	aspU	b0206	tRNA-Asp	7.33333	13.3333	245.333	524	820.088	3273.57		0.377116	0.853408	3.31845e-240	1.41782e-239	0.491664	1	0.0146919	0.0545579	0.0224544	0.155988		3.99172	0.60116			1.81818	0.259637			0.862496	0.0688431
1607	rnt	b1652	RNase T%3B exoribonuclease T%3B structured DNA 3' exonuclease%3B RNA processing%3B DNA repair	0.666667	2	3.66667	40	1.0502	4.18398		0.508436	0.934466	0.237237	0.315451	0.865998	1	0.47816	0.822969	0.1151	0.3415		3.98399	0.600318			3	0.477121			1.58496	0.0294363
665	kdpA	b0698	potassium translocating ATPase, subunit A	0.333333	2	1.66667	56	1	3.9839		0.343413	0.881753	0.248787	0.328896	0.865998	1	0.73889	0.824334	0.1262	0.351017		3.9839	0.600308			6	0.778151			2.58496	0.054653
1189	narG	b1224	nitrate reductase 1, alpha subunit	2.33333	2.33333	28.3333	98.3333	1	3.97776		0.833307	0.983198	0.249534	0.329547	0.758447	1	0.73889	0.824334	0.5	0.552935		3.97776	0.599639			1	0			0	0.00735891
1830	yecD	b1867	isochorismatase family protein	6.66667	10.3333	81.6667	266	39.3493	156.401		0.622833	0.92398	5.29721e-13	1.20231e-12	0.715958	1	8.05245e-13	1.49085e-11	0.12801	0.352192		3.97468	0.599303			1.55	0.190332			0.632268	0.0343373
1842	flhA	b1879	putative flagellar export pore protein	1.66667	2.33333	21	158	1.86379	7.3855		0.888608	1	0.117377	0.165769	0.865997	1	0.124586	0.311305	0.39022	0.484713		3.96262	0.597982			1.4	0.146128			0.485427	0
2787	yqeH	b2846	putative LuxR family transcriptional regulator	0.666667	1.66667	8.66667	39.6667	1.59709	6.32743		0.610795	0.919302	0.147274	0.2045	0.566858	1	0.195535	0.442001	0.274212	0.436997		3.96184	0.597897			2.5	0.39794			1.32193	0.0365417
1368	insD-2	b1402	IS2 transposase TnpB	2	4.33333	24.3333	48	3.06574	12.1239		0.492464	0.919399	0.045056	0.0676361	0.863787	1	0.0806878	0.223284	0.224928	0.423174		3.95463	0.597105			2.16667	0.335792			1.11548	0.0364958
366	yaiI	b0387	UPF0178 family protein	5.66667	8.33333	89	237.667	38.2836	151.359		0.725171	0.945051	1.43783e-12	3.24829e-12	0.836741	1	2.25397e-12	4.03846e-11	0.0538836	0.247819		3.95364	0.596997			1.47059	0.167491			0.556393	0.0245447
136	htrE	b0139	putative outer membrane usher protein	12.3333	17.3333	257.667	721.333	44.3384	175.237		0.695265	0.952566	2.59625e-14	6.03721e-14	0.824574	1	3.75255e-14	7.84405e-13	0.116377	0.336045		3.95227	0.596846			1.40541	0.147802			0.490986	0.021105
103	hofC	b0106	assembly protein in type IV pilin biogenesis, transmembrane protein	0	2	0	42.6667	1	3.94322		0.199444	0.750453	0.253779	0.334473	0.866005	1	0.73889	0.824334	0.0580583	0.257678		3.94322	0.595851			#DIV/0!	#DIV/0!			#DIV/0!	0.124676
14	dnaJ	b0015	chaperone Hsp40, DnaK co-chaperone	123.667	157	6194.33	18983.3	23002.8	90617.9		0.713472	0.944979	0	0	0.725287	1	0.725076	0.816183	0.0230582	0.157894		3.93944	0.595434			1.26954	0.103647			0.344308	0.0245777
3748	udp	b3831	uridine phosphorylase	61.3333	93.3333	3397	8784.67	9274.26	36516.1		0.169395	0.684693	0	0	0.193139	0.888224	0.867644	0.875753	0.044199	0.218915		3.93736	0.595205			1.52174	0.18234			0.605721	0.164504
4086	glyV	b4163	tRNA-Gly	10.6667	19.3333	442	1003.67	2225	8748.94		0.290847	0.833668	0	0	0.333037	1	0.203206	0.453019	0.0153123	0.130034		3.9321	0.594625			1.8125	0.258278			0.857981	0.0790071
2528	yfiE	b2577	putative DNA-binding transcriptional regulator	3.66667	9	70	158.667	13.8354	54.3928		0.246483	0.797027	2.31845e-05	4.33789e-05	0.265821	1	2.50124e-05	0.00017428	0.0528305	0.243755		3.93143	0.594551			2.45455	0.389971			1.29546	0.0985272
3681	aspT	b3760	tRNA-Asp	6.66667	12.3333	234	503.667	731.853	2877.1		0.378016	0.852648	5.00826e-208	2.04539e-207	0.440833	1	0.0691693	0.198766	0.0550599	0.250557		3.93125	0.594531			1.85	0.267172			0.887525	0.0692302
137	yadV	b0140	putative periplasmic pilin chaperone	2.33333	4.66667	38.6667	117.333	6.42363	25.216		0.529779	0.899776	0.00398944	0.00671179	0.863797	1	0.00551325	0.0230986	0.124594	0.349025		3.9255	0.593895			2	0.30103			1	0.0458658
2362	pdxK	b2418	pyridoxal-pyridoxamine kinase/hydroxymethylpyrimidine kinase	0.666667	2	8	33.6667	1	3.92194		0.508436	0.934466	0.256432	0.33774	0.865998	1	0.73889	0.824334	0.147128	0.372046		3.92194	0.593501			3	0.477121			1.58496	0.0294363
4221	yjhX	b4566	UPF0386 family protein	2.33333	6.33333	48	108.667	24.6449	96.588		0.280864	0.820393	1.8042e-08	3.71936e-08	0.429447	1	2.38143e-08	2.59356e-07	0.0635232	0.257798		3.91919	0.593196			2.71429	0.433656			1.44057	0.0859781
2639	srlE	b2703	glucitol/sorbitol-specific enzyme IIB component of PTS	0	1.66667	0	27.6667	1	3.91894		0.241463	0.792558	0.25681	0.338122	0.566853	1	0.73889	0.824334	0.118898	0.340362		3.91894	0.593168			#DIV/0!	#DIV/0!			#DIV/0!	0.100969
1125	ariR	b1166	RcsB connector protein for regulation of biofilm and acid-resistance	2	2	16	76.3333	4.93803	19.3482		0.845511	0.989977	0.0117566	0.0189903	0.758445	1	0.0115495	0.0446367	0.5	0.552935		3.9182	0.593086			1	0			0	0.00437475
3130	yrbL	b3207	Mg(2+)-starvation-stimulated protein	21.3333	35.6667	572.333	1582.33	775.565	3036.31		0.241152	0.792166	1.83235e-218	7.57892e-218	0.309391	1	0.860591	0.871348	0.13563	0.362295		3.91496	0.592727			1.67187	0.223204			0.741467	0.101184
60	araA	b0062	L-arabinose isomerase	1.33333	4.33333	20.3333	82	2.50271	9.74683		0.300988	0.831079	0.0746941	0.108931	0.495984	1	0.124505	0.317011	0.138044	0.366024		3.89451	0.590452			3.25	0.511883			1.70044	0.0803577
2708	ygcS	b2771	putative MFS sugar transporter%3B membrane protein	0.666667	1.66667	8.33333	33.3333	1	3.87995		0.610795	0.919302	0.261752	0.343815	0.566858	1	0.73889	0.824334	0.240909	0.440186		3.87995	0.588826			2.5	0.39794			1.32193	0.0365417
3595	tisB	b4618	toxic membrane persister formation peptide, LexA-regulated	3	7	67.3333	168	115.761	448.983		0.335627	0.873685	1.51694e-33	4.10715e-33	0.518856	1	1.12319e-05	8.38186e-05	0.0688637	0.268121		3.87855	0.588669			2.33333	0.367977			1.22239	0.058645
3381	rsmD	b3465	16S rRNA m(2)G966 methyltransferase, SAM-dependent	23	31.6667	416.667	1097.67	563.198	2183.31		0.647341	0.935199	5.04612e-156	1.91035e-155	0.809371	1	0.000998835	0.00519876	0.171089	0.40332		3.87662	0.588454			1.37681	0.138875			0.461331	0.0290961
3276	prkB	b3355	putative phosphoribulokinase	27.3333	48.3333	695.333	1526.67	757.288	2934.18		0.114468	0.568085	7.29754e-209	2.98661e-208	0.139708	0.740401	0.161595	0.381469	0.0108318	0.109434		3.87459	0.588225			1.76829	0.247554			0.822357	0.245587
3454	bcsF	b3537	DUF2636 family cellulose production small membrane protein	2.66667	5.33333	40.6667	101	24.4463	94.7072		0.501756	0.928371	3.02301e-08	6.20235e-08	0.61584	1	4.77291e-08	5.02901e-07	0.108958	0.329164		3.87409	0.58817			2	0.30103			1	0.0322782
462	copA	b0484	copper transporter	2.66667	7.33333	52.6667	209.333	6.37346	24.6512		0.240129	0.791948	0.00474331	0.00791841	0.294918	1	0.00796755	0.0321014	0.177815	0.41043		3.86779	0.587462			2.75	0.439333			1.45943	0.101303
309	yahJ	b0324	putative metallo-dependent hydrolase domain deaminase	0.666667	2.66667	4.66667	38	1	3.86602		0.356128	0.889031	0.263541	0.346047	0.866004	1	0.73889	0.824334	0.15625	0.386504		3.86602	0.587265			4	0.60206			2	0.051083
3205	smf	b4473	DNA recombination-mediator A family protein	13	27.6667	555	1024.33	214.374	828.462		0.0910863	0.498685	3.45524e-60	1.05696e-59	0.147277	0.767734	2.72005e-05	0.000187178	0.0074082	0.0931748		3.86456	0.5871			2.12821	0.328013			1.08964	0.302173
3751	yigP	b3834	aerobic ubiquinone synthesis protein, SCP2 family protein	24.3333	41.6667	905	1984.67	1203.24	4645.77		0.176239	0.703426	0	0	0.226787	0.963728	0.0235445	0.0818794	0.0077494	0.0957905		3.86104	0.586704			1.71233	0.233587			0.77596	0.152782
2814	xdhD	b2881	putative hypoxanthine oxidase, molybdopterin-binding/Fe-S binding	1.33333	4	17.3333	67.6667	1	3.85314		0.349691	0.885242	0.265208	0.348001	0.49599	1	0.73889	0.824334	0.0366942	0.203469		3.85314	0.585814			3	0.477121			1.58496	0.052938
187	yaeP	b4406	UPF0253 family protein	5.66667	8.33333	145.667	360	146.19	562.431		0.725171	0.945051	3.07978e-41	8.70848e-41	0.836741	1	0.213107	0.469173	0.233223	0.431257		3.84725	0.58515			1.47059	0.167491			0.556393	0.0245447
3774	yihD	b3858	DUF1040 protein YihD	9	14.6667	465.667	1105.33	532.821	2043.02		0.486163	0.930726	2.05961e-144	7.58311e-144	0.710772	1	0.0157304	0.0575352	0.0302629	0.180573		3.83435	0.583691			1.62963	0.212089			0.704544	0.0311783
1747	yeaM	b1790	putative DNA-binding transcriptional regulator	1.33333	2	17.6667	40	1.43712	5.50953		0.850086	0.991408	0.183976	0.250367	0.865991	1	0.306413	0.609067	0.289508	0.450554		3.83372	0.583621			1.5	0.176091			0.584963	0.00374749
2907	glcF	b4467	glycolate oxidase 4Fe-4S iron-sulfur cluster subunit	0.666667	4	14	44	1.44272	5.52473		0.18028	0.711322	0.183645	0.250091	0.495983	1	0.306413	0.609067	0.0445047	0.219672		3.8294	0.58313			6	0.778151			2.58496	0.147933
1629	ydhV	b1673	putative oxidoreductase subunit	0.666667	1.66667	4.66667	51	1	3.82908		0.610795	0.919302	0.268349	0.352004	0.566858	1	0.73889	0.824334	0.240909	0.440186		3.82908	0.583094			2.5	0.39794			1.32193	0.0365417
4220	yjhQ	b4307	GNAT family putative N-acetyltransferase	0	2	0	26.3333	1	3.82823		0.199444	0.750453	0.26846	0.352031	0.866005	1	0.73889	0.824334	0.0128607	0.118297		3.82823	0.582998			#DIV/0!	#DIV/0!			#DIV/0!	0.124676
1517	quuQ	b1559	Qin prophage%3B putative antitermination protein Q	0	0.666667	0	35	1	3.82474		0.458804	0.932249	0.268919	0.352277	1	1	0.73889	0.824334	0.18695	0.418095		3.82474	0.582602			#DIV/0!	#DIV/0!			#DIV/0!	0.0304682
1380	aldA	b1415	aldehyde dehydrogenase A, NAD-linked	0.666667	1	4	69	1	3.82467		0.893681	0.998905	0.268928	0.35217	0.566862	1	0.73889	0.824334	0.389025	0.488432		3.82467	0.582594			1.5	0.176091			0.584963	0.000475952
3876	argH	b3960	argininosuccinate lyase	47	76	1387	3296	1626.03	6218.16		0.121816	0.586957	0	0	0.145234	0.758035	0.761656	0.818496	0.00442792	0.0679788		3.82413	0.582533			1.61702	0.208716			0.693339	0.231393
2696	casA	b2760	CRISP RNA (crRNA) containing Cascade antiviral complex protein	3.33333	8.33333	216	217	18.5341	70.7914		0.255101	0.807852	2.00686e-06	3.92488e-06	0.374187	1	3.07432e-06	2.50586e-05	0.168276	0.400409		3.81952	0.582009			2.5	0.39794			1.32193	0.0926684
2809	yqeC	b2876	putative selenium-dependent hydroxylase accessory protein	2.66667	5	105.667	246.333	15.6315	59.6611		0.563975	0.923375	1.2925e-05	2.44895e-05	0.615848	1	1.77201e-05	0.000126647	0.151121	0.376189		3.81673	0.581691			1.875	0.273001			0.906891	0.0346217
753	ybhN	b0788	UPF0104 family inner membrane protein	1	1.33333	13.6667	55.3333	1.116	4.25912		0.943848	0.986761	0.243921	0.323564	0.566858	1	0.47816	0.822969	0.383822	0.487432		3.8164	0.581654			1.33333	0.124939			0.415037	0.00578801
3052	prlF	b3129	antitoxin of the SohA(PrlF)-YhaV toxin-antitoxin system	13.6667	23.6667	782.667	1745.33	1133.4	4315.34		0.294082	0.840613	0	0	0.356198	1	0.909347	0.909347	0.0508977	0.238148		3.80744	0.580633			1.73171	0.238474			0.792195	0.075404
144	ligT	b0147	2'-5' RNA ligase	4.66667	9.66667	67.3333	157	28.806	109.473		0.338001	0.874914	3.77456e-09	7.92842e-09	0.445221	1	4.27283e-09	5.19149e-08	0.135365	0.361813		3.80034	0.579822			2.07143	0.31627			1.05063	0.0580346
1849	tar	b1886	methyl-accepting chemotaxis protein II	1.33333	2	16.6667	80.3333	1.50374	5.70967		0.850086	0.991408	0.178516	0.243875	0.865991	1	0.306413	0.609067	0.357444	0.476078		3.79698	0.579438			1.5	0.176091			0.584963	0.00374749
3076	yhbQ	b3155	GIY-YIG nuclease superfamily protein	10.3333	15.3333	318.333	832.333	383	1454.13		0.618442	0.919113	2.98309e-102	1.01472e-101	0.751484	1	0.00161761	0.00799145	0.0692854	0.26952		3.79669	0.579405			1.48387	0.171396			0.569366	0.036631
1960	yeeA	b2008	putative transporter, FUSC family inner membrane protein	1	2	14.6667	31.3333	1.05126	3.98696		0.68082	0.946562	0.261234	0.343366	0.865998	1	0.73889	0.824334	0.259259	0.448994		3.79256	0.578932			2	0.30103			1	0.0238508
4004	yjcS	b4083	metallo-beta-lactamase superfamily protein	4.33333	10	111	172	8.01727	30.3722		0.256354	0.807495	0.00194211	0.00333079	0.328015	1	0.00373727	0.0166063	0.000803089	0.0317846		3.78835	0.57845			2.30769	0.363178			1.20645	0.0928604
191	yaeF	b0193	putative lipoprotein	1.33333	4	23.6667	110.667	4.5582	17.2653		0.349691	0.885242	0.0194774	0.0306095	0.49599	1	0.0249661	0.0854473	0.13982	0.367795		3.78773	0.57838			3	0.477121			1.58496	0.052938
4235	uxuA	b4322	mannonate hydrolase	20.3333	37.6667	664	1578.67	442.85	1677.36		0.122344	0.588814	2.42219e-117	8.46135e-117	0.163337	0.807708	0.0132487	0.049673	0.0398098	0.209694		3.78764	0.578369			1.85246	0.267749			0.889442	0.230022
414	clpP	b0437	proteolytic subunit of ClpA-ClpP and ClpX-ClpP ATP-dependent serine proteases	35	47.6667	712.667	1986	1368.64	5181.63		0.607212	0.917915	0	0	0.735066	1	0.0878241	0.237125	0.115366	0.334244		3.78597	0.578177			1.3619	0.134147			0.445626	0.0371976
3672	rbsB	b3751	D-ribose ABC transporter periplasmic binding protein%3B ribose chemotaxis receptor	50	77.6667	2182	5570.67	4369.22	16524.9		0.173886	0.696723	0	0	0.222253	0.947378	0.319038	0.616205	0.111379	0.334602		3.78211	0.577734			1.55333	0.191265			0.635367	0.15694
3386	tusA	b3470	mnm(5)-s(2)U34-tRNA 2-thiolation sulfurtransferase	2	4	52.3333	135.667	19.0903	72.1843		0.560747	0.92357	1.82017e-06	3.56335e-06	0.863795	1	3.05702e-06	2.497e-05	0.167426	0.399048		3.78121	0.577631			2	0.30103			1	0.0345301
3063	yraH	b3142	putative fimbrial-like adhesin protein	3.33333	8	205.333	292.667	35.8944	135.715		0.286957	0.829409	6.00651e-11	1.31865e-10	0.374195	1	6.95042e-11	1.08093e-09	0.021639	0.154044		3.78095	0.577601			2.4	0.380211			1.26303	0.0812311
1805	yobB	b1843	C-N hydrolase family protein	1	2.66667	24.3333	59.6667	2.38332	9.0096		0.491476	0.920461	0.0918317	0.132042	0.866004	1	0.124505	0.316596	0.0658888	0.26246		3.78027	0.577523			2.66667	0.425969			1.41504	0.0359944
1471	lsrD	b1515	autoinducer 2 import system permease protein	0	1	0	30.3333	1	3.77912		0.364241	0.887865	0.274994	0.359387	0.566857	1	0.73889	0.824334	0.18695	0.418095		3.77912	0.57739			#DIV/0!	#DIV/0!			#DIV/0!	0.051653
4268	opgB	b4359	OPG periplasmic biosynthetic phosphoglycerol transferases I (membrane-bound) and II (soluble)	60.6667	95.6667	1609.33	4185.33	1585.93	5982.14		0.110716	0.554787	0	0	0.125642	0.702745	0.0989673	0.26158	0.085707	0.287512		3.77201	0.576573			1.57692	0.197811			0.657112	0.255873
4081	yjeO	b4158	inner membrane protein	6.33333	14	239	489	204.808	772.39		0.204437	0.745518	8.71027e-55	2.60304e-54	0.255539	1	0.00240121	0.0113162	0.015648	0.131079		3.7713	0.576491			2.21053	0.344496			1.14439	0.127542
3652	atpC	b3731	F1 sector of membrane-bound ATP synthase, epsilon subunit	24.6667	42	340.667	775.667	702.975	2649.22		0.180996	0.712113	3.816e-183	1.5032e-182	0.189806	0.879739	0.075856	0.215276	0.00423655	0.0655071		3.76858	0.576178			1.7027	0.231139			0.767827	0.147451
2168	rcsC	b2218	hybrid sensory kinase in two-component regulatory system with RcsB and YojN	9.33333	15.3333	124.667	368.333	18.6983	70.4412		0.4654	0.913367	2.54271e-06	4.95293e-06	0.583552	1	3.07432e-06	2.50062e-05	0.180817	0.41055		3.76725	0.576025			1.64286	0.2156			0.716207	0.0393545
3263	tusB	b3343	mnm(5)-s(2)U34-tRNA synthesis 2-thiolation protein	2	3	28.3333	82.3333	8.22313	30.9738		0.816936	0.977536	0.00181203	0.00311734	0.827547	1	0.00373727	0.0166063	0.18695	0.418095		3.76667	0.575957			1.5	0.176091			0.584963	0.00986712
2118	fruK	b2168	fructose-1-phosphate kinase	27.3333	39	730.333	1927.33	740.202	2777.5		0.518364	0.925586	5.42209e-191	2.15333e-190	0.569363	1	0.0025262	0.0118051	0.137871	0.365792		3.75236	0.574304			1.42683	0.154372			0.512813	0.033583
325	cynX	b0341	putative cyanate transporter	0.666667	2	23	59.6667	2.01891	7.57469		0.508436	0.934466	0.123755	0.174144	0.865998	1	0.277751	0.565096	0.249434	0.439207		3.75187	0.574248			3	0.477121			1.58496	0.0294363
2948	ygiW	b3024	hydrogen peroxide and cadmium resistance periplasmic protein%3B stress-induced OB-fold protein	12	17	203	495.667	213.484	800.003		0.683084	0.942743	2.74681e-56	8.27876e-56	0.82457	1	0.000500009	0.00274194	0.133132	0.359858		3.74737	0.573726			1.41667	0.151268			0.5025	0.0256068
2295	intS	b2349	CPS-53 (KpLE1) prophage%3B putative prophage CPS-53 integrase	9.33333	17.6667	176.667	459	67.8767	253.314		0.269079	0.826813	7.03817e-19	1.72429e-18	0.377454	1	0	0	0.151255	0.376088		3.73197	0.571938			1.89286	0.277118			0.920566	0.0825928
3841	fpr	b3924	ferredoxin-NADP reductase%3B flavodoxin reductase	32.3333	53.6667	1552.33	3565.33	2333.87	8705.15		0.159089	0.665119	0	0	0.199974	0.912561	0.83601	0.86539	0.0367623	0.203063		3.72991	0.571699			1.65979	0.220054			0.731004	0.177101
1347	ydbH	b1381	putative membrane-anchored protein, function unknown	2.66667	6.66667	48.3333	100.333	2.56918	9.5597		0.308728	0.834634	0.0852461	0.123211	0.429447	1	0.124505	0.317011	0.0740741	0.280558		3.72092	0.57065			2.5	0.39794			1.32193	0.0785037
3469	yiaC	b3550	GNAT family putative N-acetyltransferase	11.6667	20.3333	204.333	490	206.826	768.526		0.323014	0.857573	1.21561e-53	3.61063e-53	0.367442	1	0.00435689	0.0189058	0.0634912	0.258154		3.71581	0.570053			1.74286	0.241262			0.801454	0.0667287
1478	b1522	b1522	putative membrane-bound diguanylate cyclase	2.33333	2.33333	121	520.333	11.5043	42.7388		0.833307	0.983198	0.000277273	0.000498169	0.758447	1	0.000427891	0.00236649	0.5	0.552935		3.71503	0.569962			1	0			0	0.00735891
82	ftsL	b0083	membrane bound cell division leucine zipper septum protein	2	3	25	58	5.70151	21.1025		0.816936	0.977536	0.0107963	0.0174973	0.827547	1	0.0116457	0.0449637	0.240909	0.439256		3.70121	0.568344			1.5	0.176091			0.584963	0.00986712
3057	agaS	b3136	tagatose-6-phosphate ketose/aldose isomerase	1.33333	4.33333	36.6667	83.3333	3.72391	13.7774		0.300988	0.831079	0.0394642	0.0597031	0.495984	1	0.0547225	0.162289	0.138044	0.366024		3.6997	0.568167			3.25	0.511883			1.70044	0.0803577
109	aroP	b0112	aromatic amino acid transporter	33.6667	53.3333	769	1785.67	637.5	2356.79		0.226273	0.772727	1.14746e-159	4.38674e-159	0.247975	1	0.0861049	0.233293	0.00834007	0.0954352		3.69693	0.567841			1.58416	0.199799			0.663717	0.111974
170	dxr	b0173	1-deoxy-D-xylulose 5-phosphate reductoisomerase	2	3	54	163.667	3.65836	13.4707		0.816936	0.977536	0.0422877	0.0637265	0.827547	1	0.0547224	0.162537	0.18695	0.418095		3.68217	0.566104			1.5	0.176091			0.584963	0.00986712
1496	dcp	b1538	dipeptidyl carboxypeptidase II	0.666667	2.66667	5.66667	46.3333	1	3.67726		0.356128	0.889031	0.289072	0.376393	0.866004	1	0.73889	0.824334	0.130287	0.35709		3.67726	0.565525			4	0.60206			2	0.051083
1337	tfaR	b1373	Rac prophage%3B putative tail fiber assembly protein	0	1.66667	0	34	1	3.67459		0.241463	0.792558	0.28945	0.37676	0.566853	1	0.73889	0.824334	0.0333833	0.192792		3.67459	0.565209			#DIV/0!	#DIV/0!			#DIV/0!	0.100969
3840	uspD	b3923	stress-induced protein	34	61	1349.33	3010.67	3948.34	14506.5		0.0666384	0.409223	0	0	0.0834522	0.546532	0.855671	0.868175	0.0214377	0.153116		3.67408	0.565149			1.79412	0.253851			0.843274	0.38804
3385	zntA	b3469	zinc, cobalt and lead efflux system	74.6667	116.333	3405.33	8551	4145.2	15224		0.0922754	0.503199	0	0	0.099686	0.595383	0.572536	0.690239	0.0893786	0.294111		3.67269	0.564984			1.55804	0.192577			0.639728	0.29826
2428	hyfB	b2482	hydrogenase 4, membrane subunit	0.666667	2.33333	5.66667	54.6667	1	3.65043		0.42483	0.898504	0.292903	0.380235	0.866004	1	0.73889	0.824334	0.133132	0.360762		3.65043	0.562344			3.5	0.544068			1.80735	0.0464798
1111	ymfM	b1148	e14 prophage%3B uncharacterized protein	0.666667	1.33333	42	96.3333	4.53926	16.5567		0.736976	0.953829	0.0251645	0.0391985	0.566858	1	0.036463	0.117067	0.15625	0.384959		3.64744	0.561988			2	0.30103			1	0.0205295
3078	yhbT	b3157	SCP-2 sterol transfer family protein	19	29.3333	800.333	1831.67	987.085	3595.92		0.41441	0.899919	1.8799e-238	8.01433e-238	0.528486	1	0.07741	0.218569	0.0615525	0.253617		3.64297	0.561456			1.54386	0.188608			0.626542	0.0457968
3856	metB	b3939	cystathionine gamma-synthase, PLP-dependent	62	97	3377	7938.33	6144.52	22373.1		0.118536	0.57856	0	0	0.138543	0.735166	0.329569	0.63246	0.00374522	0.0651487		3.64114	0.561238			1.56452	0.19438			0.645717	0.237651
4181	lptG	b4262	lipopolysaccharide export ABC permease	1	2	141.667	257.667	4.43788	16.1539		0.68082	0.946562	0.0271877	0.0421811	0.865998	1	0.036463	0.116874	0.0791512	0.288394		3.64	0.561101			2	0.30103			1	0.0238508
3684	yifE	b3764	UPF0438 family protein	24.3333	42.6667	1272.33	2725.33	3232.79	11744		0.146179	0.63822	0	0	0.189794	0.880671	0.173156	0.403857	0.047597	0.227895		3.63276	0.560237			1.75342	0.243887			0.810175	0.195029
1102	ymfE	b1138	e14 prophage%3B putative inner membrane protein	0.666667	2.33333	22.3333	46.6667	2.8151	10.2064		0.42483	0.898504	0.0798415	0.115916	0.866004	1	0.0825422	0.224737	0.182569	0.413441		3.62557	0.559377			3.5	0.544068			1.80735	0.0464798
2080	yehX	b2129	putative ABC transporter ATPase	0.333333	1.33333	2	45	1	3.6254		0.514083	0.932423	0.296523	0.384679	0.566858	1	0.73889	0.824334	0.143932	0.370038		3.6254	0.559356			4	0.60206			2	0.0303869
189	arfB	b0191	alternative stalled-ribosome rescue factor B%3B peptidyl-tRNA hydrolase, ribosome-attached	7	14.3333	143.667	313.667	99.1113	359.195		0.252082	0.808184	2.78517e-25	7.18087e-25	0.384783	1	3.33067e-15	7.70812e-14	0.0645481	0.260244		3.62416	0.559207			2.04762	0.311249			1.03395	0.0924896
837	poxB	b0871	pyruvate dehydrogenase, thiamine triphosphate-binding, FAD-binding	0.333333	1.33333	3.33333	83.3333	1	3.6239		0.514083	0.932423	0.296741	0.384833	0.566858	1	0.73889	0.824334	0.143932	0.370038		3.6239	0.559176			4	0.60206			2	0.0303869
2299	yfdK	b2354	CPS-53 (KpLE1) prophage%3B conserved protein	0.666667	0.666667	16	69.3333	3.12858	11.3349		0.91043	0.997689	0.0650166	0.095897	1	1	0.118213	0.304783	0.5	0.552935		3.62303	0.559073			1	0			0	0.00100476
2071	yehM	b2120	uncharacterized protein	0.333333	2	1.66667	43.3333	1	3.61877		0.343413	0.881753	0.29749	0.385676	0.865998	1	0.73889	0.824334	0.178005	0.41043		3.61877	0.55856			6	0.778151			2.58496	0.054653
3133	b4450	b4450	Pseudo gene	5	9.33333	125.667	256.333	191.384	691.749		0.43469	0.904111	5.61737e-47	1.63353e-46	0.659152	1	0.245264	0.521655	0.101388	0.316259		3.61445	0.558042			1.86667	0.271067			0.900464	0.0437783
176	lpxD	b0179	UDP-3-O-(3-hydroxymyristoyl)-glucosamine N-acyltransferase	2	2.66667	51.6667	155	4.58644	16.5607		0.920654	0.991824	0.0260277	0.0404782	0.758439	1	0.036463	0.117067	0.304327	0.452712		3.61079	0.557602			1.33333	0.124939			0.415037	0.00356538
1419	ansP	b1453	L-asparagine transporter	1.66667	2.33333	31	111.333	2.454	8.85522		0.888608	1	0.103742	0.147856	0.865997	1	0.186702	0.430799	0.342522	0.471788		3.60848	0.557325			1.4	0.146128			0.485427	0
3708	wzxE	b3792	O-antigen translocase	57.6667	89.3333	1432	3527.67	2392.74	8626.79		0.148881	0.644579	0	0	0.161206	0.802924	0.130834	0.324207	0.0696678	0.270033		3.6054	0.556954			1.54913	0.190089			0.631461	0.190724
1458	ydeN	b1498	putative Ser-type periplasmic non-aryl sulfatase	1.33333	4.33333	23.6667	82	2.57519	9.27785		0.300988	0.831079	0.0961571	0.137854	0.495984	1	0.124505	0.316596	0.125408	0.350394		3.60278	0.556638			3.25	0.511883			1.70044	0.0803577
545	cusA	b0575	copper/silver efflux system, membrane component	1.33333	3	10.6667	65	1	3.5927		0.547418	0.909945	0.301323	0.389995	0.758453	1	0.73889	0.824334	0.222807	0.421021		3.5927	0.555421			2.25	0.352183			1.16993	0.040985
1643	menI	b1686	1,4-dihydroxy-2-naphthoyl-CoA hydrolase	0.333333	1	2	19.6667	1	3.5913		0.640078	0.939129	0.301531	0.390134	0.566862	1	0.73889	0.824334	0.210824	0.412283		3.5913	0.555251			3	0.477121			1.58496	0.0272749
3913	rsd	b3995	stationary phase protein, binds sigma 70 RNA polymerase subunit	17	28	727.333	1569.67	885.725	3172.4		0.320167	0.852747	1.93205e-206	7.87403e-206	0.398489	1	0.931583	0.931583	0.00544985	0.0773377		3.58169	0.554089			1.64706	0.216709			0.719892	0.0691796
1977	hisH	b2023	imidazole glycerol phosphate synthase, glutamine amidotransferase subunit	0	1	0	27	1	3.58101		0.364241	0.887865	0.303058	0.391719	0.566857	1	0.73889	0.824334	0.0791512	0.288394		3.58101	0.554005			#DIV/0!	#DIV/0!			#DIV/0!	0.051653
3831	cpxP	b4484	inhibitor of the cpx response%3B periplasmic adaptor protein	11.6667	20	368.333	741.667	280.825	1005.08		0.347361	0.883667	1.1432e-66	3.57295e-66	0.367455	1	5.01485e-06	3.91521e-05	0.00186785	0.0482509		3.57902	0.553764			1.71429	0.234083			0.777608	0.0537113
4186	idnD	b4267	L-idonate 5-dehydrogenase, NAD-binding	3	3.66667	35.3333	87.3333	5.82977	20.8532		0.993717	0.996365	0.0130054	0.0209033	0.863787	1	0.0169036	0.0610792	0.419439	0.499437		3.57702	0.553521			1.22222	0.0871502			0.289507	0.0015815
4280	leuQ	b4370	tRNA-Leu	7.33333	10.3333	242.667	616.667	681.742	2434.55		0.758349	0.963711	2.44403e-158	9.30693e-158	0.931721	1	0.20944	0.462936	0.111491	0.334707		3.57108	0.552799			1.40909	0.148939			0.494765	0.0160534
3942	lysC	b4024	lysine-sensitive aspartokinase 3	48	85.3333	1184.33	2651.67	1605.1	5718.73		0.0336539	0.262323	0	0	0.04406	0.3507	0.851884	0.866368	0.0281543	0.175771		3.56284	0.551796			1.77778	0.249877			0.830075	0.581164
648	chiP	b0681	chitoporin, uptake of chitosugars	0.666667	1.66667	5.66667	31.6667	1	3.55946		0.610795	0.919302	0.306284	0.395494	0.566858	1	0.73889	0.824334	0.240909	0.440186		3.55946	0.551384			2.5	0.39794			1.32193	0.0365417
3536	waaH	b3615	LPS(HepIII)-glucuronic acid glycosyltransferase	30	45.3333	1792.67	4411.67	1839.35	6546.54		0.352597	0.887712	0	0	0.43498	1	0.290861	0.585033	0.0375257	0.204401		3.55915	0.551347			1.51111	0.179296			0.59561	0.051728
3674	rbsR	b3753	transcriptional repressor of ribose metabolism	73.6667	113.667	2899.33	6730.67	7355.31	26173.7		0.108801	0.551197	0	0	0.12231	0.694432	0.959985	0.959985	0.00377978	0.0641967		3.55848	0.551265			1.54299	0.188362			0.625725	0.258694
2255	hisM	b2307	histidine ABC transporter permease	1.66667	2	73	175	8.82541	31.3973		0.990704	0.997452	0.00238565	0.00407709	0.865991	1	0.00261833	0.0121191	0.42704	0.502249		3.5576	0.551157			1.2	0.0791812			0.263034	0.00110792
142	dksA	b0145	transcriptional regulator of rRNA transcription%3B DnaK suppressor protein	29.3333	41	829.667	2100.33	1809.54	6435.97		0.561399	0.922807	0	0	0.612919	1	0.763712	0.820025	0.0765154	0.284068		3.55669	0.551046			1.39773	0.145422			0.483083	0.034889
3015	sstT	b3089	sodium:serine/threonine symporter	64.6667	93.3333	2305	5761.33	4149.62	14754.9		0.285881	0.826877	0	0	0.305419	1	0.804326	0.846338	0.0431517	0.21621		3.55572	0.550927			1.4433	0.159356			0.52937	0.0825591
3330	feoC	b3410	putative DNA-binding transcriptional regulator	9.33333	14	370	819.333	507.043	1794.58		0.61701	0.917974	5.43544e-116	1.89364e-115	0.710806	1	0.107687	0.280808	0.157676	0.384086		3.53931	0.548919			1.5	0.176091			0.584963	0.0371695
3487	xylF	b3566	D-xylose transporter subunit	8.33333	23.6667	366.333	486	116.859	413.192		0.0298207	0.239201	4.8822e-28	1.2817e-27	0.0472459	0.367577	2.27004e-09	2.88428e-08	0.00896698	0.0989349		3.5358	0.548488			2.84	0.453318			1.50589	0.621236
3077	yhbS	b3156	GNAT family putative N-acetyltransferase	24	40.3333	1886.67	3932.33	3040.04	10744.2		0.205947	0.745769	0	0	0.269294	1	0.431988	0.774352	0.0317405	0.185792		3.53422	0.548294			1.68056	0.225453			0.748938	0.127396
2600	gabP	b2663	gamma-aminobutyrate transporter	2.66667	4	60	114	8.34251	29.4416		0.789238	0.98334	0.00342326	0.00578679	0.863805	1	0.00531471	0.0224117	0.386187	0.486		3.5291	0.547664			1.5	0.176091			0.584963	0.00729611
3898	nusG	b3982	transcription termination factor	1.66667	2.33333	36.3333	95	4.11793	14.5266		0.888608	1	0.0398376	0.0601976	0.865997	1	0.0764772	0.216723	0.15625	0.386504		3.52764	0.547484			1.4	0.146128			0.485427	0
210	gloB	b0212	hydroxyacylglutathione hydrolase	1	2.66667	9.33333	35.6667	1.26555	4.46168		0.491476	0.920461	0.254831	0.335744	0.866004	1	0.47816	0.832178	0.0658888	0.26246		3.52549	0.547219			2.66667	0.425969			1.41504	0.0359944
3268	slyX	b3348	phi X174 lysis protein	10	18	409.333	834.333	699.906	2465.98		0.315588	0.844903	8.97321e-158	3.41035e-157	0.415831	1	0.277136	0.572227	0.120026	0.341326		3.5233	0.546949			1.8	0.255273			0.847997	0.0731933
2439	yfgO	b2493	putative UPF0118 family inner membrane permease	10.3333	20.3333	310.333	546.667	103.173	362.757		0.202337	0.751095	1.17633e-24	3.01289e-24	0.263819	1	2.88658e-15	6.72037e-14	0.00972088	0.10329		3.516	0.546049			1.96774	0.293968			0.976541	0.124305
759	ybhF	b0794	putative ABC transporter ATPase	2	3	14	32.3333	1.05749	3.71511		0.816936	0.977536	0.299821	0.388179	0.827547	1	0.73889	0.824334	0.297321	0.453872		3.51313	0.545694			1.5	0.176091			0.584963	0.00986712
2989	ttdT	b3063	L-tartrate/succinate antiporte	2.66667	5	54.3333	163.333	4.97582	17.4499		0.563975	0.923375	0.0247941	0.0386836	0.615848	1	0.0249661	0.0853722	0.182478	0.413451		3.50694	0.544928			1.875	0.273001			0.906891	0.0346217
2780	lysR	b2839	transcriptional activator of lysA%3B autorepressor	17.6667	29.3333	247.333	643.667	201.299	704.219		0.297398	0.82891	5.33107e-46	1.54796e-45	0.332605	1	0.236906	0.507768	0.12371	0.347905		3.49838	0.543867			1.66038	0.220207			0.731511	0.0814927
3465	eptB	b3546	KDO phosphoethanolamine transferase, Ca(2+)-inducible	92.6667	141.667	4154.33	9694	7973.44	27859.6		0.0843984	0.474627	0	0	0.0942716	0.578917	0.66234	0.765283	0.0612867	0.253491		3.49405	0.543329			1.52878	0.184344			0.612378	0.323648
815	grxA	b0849	glutaredoxin 1, redox coenzyme for ribonucleotide reductase (RNR1a)	1	2.66667	50.3333	88.3333	11.0848	38.7054		0.491476	0.920461	0.000856303	0.00150036	0.866004	1	0.00170177	0.00836468	0.0945018	0.304694		3.49174	0.543042			2.66667	0.425969			1.41504	0.0359944
2928	yghZ	b3001	L-glyceraldehyde 3-phosphate reductase	1.33333	3.33333	22.3333	50.3333	1.84015	6.41804		0.471678	0.917853	0.174897	0.239437	0.758447	1	0.195535	0.439446	0.035242	0.198997		3.48779	0.54255			2.5	0.39794			1.32193	0.0372268
3178	yhdT	b3257	DUF997 family putative inner membrane protein	8.66667	14.3333	449.333	870.667	559.352	1942.85		0.471532	0.918002	1.44302e-122	5.11902e-122	0.539135	1	0.9948	0.9948	0.0886082	0.293591		3.4734	0.540755			1.65385	0.218495			0.725825	0.0371562
4261	yjiA	b4352	metal-binding GTPase	19.3333	31	404.333	1009.33	317.988	1103.57		0.33647	0.874781	2.26809e-70	7.19277e-70	0.382021	1	0.0025362	0.0118234	0.127068	0.35027		3.47047	0.540389			1.60345	0.205055			0.681178	0.0581008
3857	metL	b3940	Bifunctional aspartokinase/homoserine dehydrogenase 2	124	175.667	4656.67	11666	8272.48	28672		0.18911	0.728117	0	0	0.221859	0.946674	0.560238	0.679203	0.0348803	0.197731		3.46594	0.539822			1.41667	0.151268			0.5025	0.137799
1452	gadC	b1492	glutamate:gamma-aminobutyric acid antiporter	1.33333	1.66667	20.6667	69.6667	1.24683	4.31144		0.980359	0.99698	0.268758	0.352303	0.566863	1	0.47816	0.822969	0.404497	0.492799		3.45794	0.538817			1.25	0.09691			0.321928	0.00131377
2773	tas	b2834	putative NADP(H)-dependent aldo-keto reductase	16.6667	27	443.333	1031.33	265.337	916.531		0.353688	0.887758	2.03258e-58	6.17878e-58	0.371636	1	2.85588e-06	2.38276e-05	0.0650645	0.261592		3.45422	0.53835			1.62	0.209515			0.695994	0.0517054
2509	pgpC	b2560	phosphatidylglycerophosphatase C, membrane bound	0.666667	2.33333	4.33333	24	1	3.453		0.42483	0.898504	0.322747	0.414412	0.866004	1	0.73889	0.824334	0.0223543	0.156807		3.453	0.538197			3.5	0.544068			1.80735	0.0464798
2452	yfgI	b2506	nalidixic acid resistance protein, putative periplasmic protein	1	1.66667	8.66667	28	1.42082	4.90013		0.801744	0.988802	0.239179	0.317815	0.566858	1	0.47816	0.832178	0.304327	0.452712		3.44881	0.53767			1.66667	0.221849			0.736966	0.00489073
601	lipB	b0630	octanoyltransferase%3B octanoyl-[ACP]:protein N-octanoyltransferase	42	56.6667	884.333	2223.67	1999.18	6884.87		0.605899	0.917606	0	0	0.722517	1	0.0965789	0.257191	0.0377379	0.20504		3.44385	0.537044			1.34921	0.130078			0.432111	0.0373436
3138	gltF	b3214	periplasmic protein	4.66667	10.3333	144	281.333	38.2942	131.866		0.274493	0.819127	1.06071e-09	2.26472e-09	0.328007	1	1.88872e-09	2.41557e-08	0.0862242	0.289022		3.44349	0.536999			2.21429	0.345234			1.14684	0.086649
2155	napA	b2206	nitrate reductase, periplasmic, large subunit	0.666667	4.33333	46.6667	65.6667	1.28053	4.40756		0.152798	0.655369	0.264888	0.347699	0.495977	1	0.47816	0.832178	0.030255	0.180775		3.44198	0.536809			6.5	0.812913			2.70044	0.183514
3847	menA	b3930	1,4-dihydroxy-2-naphthoate octaprenyltransferase	69.3333	100.333	3515	8486	9064.58	31197		0.261588	0.81407	0	0	0.292559	1	0.985151	0.985151	0.0376111	0.204608		3.44164	0.536765			1.44712	0.160503			0.53318	0.0893383
356	sbmA	b0377	peptide antibiotic transporter	2.66667	4.66667	29.6667	49	2.29728	7.9021		0.632487	0.934617	0.13564	0.189701	0.863797	1	0.277751	0.565096	0.130287	0.357317		3.43977	0.536529			1.75	0.243038			0.807355	0.0293661
3244	gspC	b3324	general secretory pathway component, cryptic	3.33333	10.3333	84.6667	166.333	22.9285	78.7295		0.122986	0.589165	2.54086e-06	4.95181e-06	0.186584	0.872625	2.90748e-06	2.42062e-05	0.0585088	0.247701		3.43369	0.535761			3.1	0.491362			1.63227	0.229763
740	bioB	b0775	biotin synthase	0.666667	0.666667	5.66667	44.3333	1.0361	3.5569		0.91043	0.997689	0.317363	0.408308	1	1	0.73889	0.824334	0.5	0.552935		3.43299	0.535672			1	0			0	0.00100476
344	insD-1	b0361	IS2 transposase TnpB	1.66667	3.33333	17.6667	25	1.98026	6.75532		0.595387	0.944541	0.169944	0.233313	0.758447	1	0.195535	0.439446	0.281463	0.443312		3.41132	0.532923			2	0.30103			1	0.024779
3420	arsC	b3503	arsenate reductase	15	24.6667	317.333	784.667	455.256	1551.78		0.353092	0.887878	5.27944e-96	1.76952e-95	0.497284	1	0.00111661	0.00573498	0.0849676	0.289078		3.4086	0.532576			1.64444	0.216019			0.7176	0.0516466
658	potE	b0692	putrescine/proton symporter: putrescine/ornithine antiporter	1	1.66667	28	105.333	1.98643	6.76931		0.801744	0.988802	0.169788	0.233181	0.566858	1	0.195535	0.439446	0.304327	0.452712		3.40778	0.532472			1.66667	0.221849			0.736966	0.00489073
1170	prfA	b1211	peptide chain release factor RF-1	0.666667	1.33333	12	49	1	3.4033		0.736976	0.953829	0.330742	0.42328	0.566858	1	0.73889	0.824334	0.230025	0.428837		3.4033	0.531901			2	0.30103			1	0.0205295
3310	aroK	b3390	shikimate kinase I	20.3333	28	296.667	741	417.508	1420.58		0.666668	0.93347	7.53407e-88	2.48874e-87	0.733722	1	0.118647	0.305294	0.173585	0.405438		3.40251	0.5318			1.37705	0.138949			0.46158	0.0298995
3013	ygjR	b3087	putative NAD(P)-dependent dehydrogenase	4.33333	14.3333	146.333	205	31.8944	108.315		0.0568223	0.371544	4.26592e-08	8.72023e-08	0.0857784	0.555613	4.3481e-08	4.59386e-07	0.0196759	0.147364		3.39605	0.530974			3.30769	0.519525			1.72583	0.429989
3692	ilvY	b3773	transcriptional activator of ilvC%3B autorepressor	42.6667	64	2850	6451	4648.26	15771.8		0.284864	0.825668	0	0	0.295316	1	0.810623	0.850662	0.0434117	0.216757		3.39305	0.53059			1.5	0.176091			0.584963	0.0831947
600	ybeF	b0629	LysR family putative transcriptional regulator	1	2.33333	19.6667	103.333	2.76695	9.386		0.578287	0.935338	0.107004	0.151948	0.866004	1	0.124505	0.316182	0.20536	0.408825		3.39219	0.53048			2.33333	0.367977			1.22239	0.0290312
1687	ydjO	b1730	uncharacterized protein	16	24.3333	1031.67	2275	695.051	2357.54		0.484105	0.927214	6.22742e-144	2.28849e-143	0.619929	1	0.0047267	0.0202172	0.00374522	0.0651487		3.39189	0.530442			1.52083	0.182082			0.604862	0.0328201
1950	insD-3	b1996	IS2 transposase TnpB	2.66667	4.33333	23	57	3.77691	12.7637		0.707534	0.948035	0.0607978	0.089879	0.863797	1	0.0806878	0.223125	0.281463	0.44315		3.3794	0.52884			1.625	0.210853			0.70044	0.0231754
4162	mgtL	b4702	regulatory leader peptide for mgtA	8.33333	11	440.667	1233	2765	9327.72		0.856376	0.993147	0	0	0.971025	1	0.471015	0.824542	0.29959	0.448606		3.3735	0.528081			1.32	0.120574			0.400538	0.00298661
2577	yfjK	b2627	radiation resistance protein%3B DEAD/H helicase-like protein%3B CP4-57 putative defective prophage	2	3.66667	41.6667	87.3333	2.25584	7.60992		0.637251	0.936641	0.148155	0.205577	0.827555	1	0.277751	0.565096	0.244125	0.438085		3.37343	0.528072			1.83333	0.263241			0.874469	0.028427
3787	glnL	b3869	sensory histidine kinase in two-component regulatory system with GlnG	41	64	1085.33	2320.67	1444.39	4872.48		0.208675	0.752357	3.28871e-293	1.49725e-292	0.246399	1	0.0398052	0.126337	0.0114605	0.112878		3.37339	0.528066			1.56098	0.193396			0.642448	0.123576
4240	yjiE	b4327	hypochlorite-responsive transcription factor	8.33333	16.3333	174.667	297	57.1254	192.67		0.25654	0.806853	3.45541e-13	7.87955e-13	0.337857	1	6.33826e-13	1.19627e-11	0.0828711	0.28396		3.37275	0.527984			1.96	0.292256			0.970854	0.0932057
769	ybiX	b0804	Fe(II)-dependent oxygenase superfamily protein	2	3	32	67	4.43912	14.9711		0.816936	0.977536	0.0425669	0.064048	0.827547	1	0.0764772	0.216723	0.240909	0.439256		3.37254	0.527957			1.5	0.176091			0.584963	0.00986712
441	acrR	b0464	transcriptional repressor	46.3333	58.6667	1579.33	4365.67	4005.97	13507.1		0.832836	0.983203	0	0	0.928106	1	0.199409	0.446088	0.164796	0.394742		3.37175	0.527856			1.26619	0.102498			0.340491	0.007357
608	ybeB	b0637	ribosomal silencing factor	4.33333	10.3333	200	308.333	103.234	347.828		0.22973	0.779388	1.53261e-22	3.87943e-22	0.328007	1	0	0	0.0326608	0.190147		3.36931	0.527541			2.38462	0.377418			1.25376	0.108246
3849	hslV	b3932	peptidase component of the HslUV protease	46.6667	63.6667	2861.67	6990.67	8557.26	28829.8		0.54656	0.909615	0	0	0.601134	1	0.792227	0.84089	0.159884	0.387713		3.36904	0.527506			1.36429	0.134905			0.448146	0.0411422
2531	ung	b2580	uracil-DNA-glycosylase	9	11.6667	209.667	496.333	94.3879	317.96		0.883543	1	9.7476e-21	2.42629e-20	0.832874	1	0	0	0.307962	0.454671		3.36865	0.527456			1.2963	0.112704			0.374396	0
2722	rumA	b2785	23S rRNA m(5)U1939 methyltransferase, SAM-dependent	23.3333	37	578.667	1283	363.459	1224.1		0.311911	0.840494	5.57141e-75	1.78579e-74	0.351496	1	0.187027	0.431039	0.05596	0.253584		3.36793	0.527362			1.58571	0.200225			0.665133	0.0754652
420	fadM	b0443	long-chain acyl-CoA thioesterase III	0	1	0	22	1	3.36779		0.364241	0.887865	0.33658	0.429762	0.566857	1	0.73889	0.824334	0.0791512	0.288394		3.36779	0.527345			#DIV/0!	#DIV/0!			#DIV/0!	0.051653
3344	glpD	b3426	sn-glycerol-3-phosphate dehydrogenase, aerobic, FAD/NAD(P)-binding	54.6667	100.667	1390.67	2517.33	1737	5836.52		0.0125948	0.135755	0	0	0.014881	0.174483	0.557149	0.677995	0.00612581	0.0831029		3.36011	0.526353			1.84146	0.265163			0.880853	0.867244
68	b4577	b4577	Pseudo gene	0.333333	0.666667	4	12	1.26263	4.24244		0.812278	0.987957	0.281527	0.367431	1	1	0.47816	0.822969	0.352	0.479485		3.36001	0.52634			2	0.30103			1	0.00526186
2715	ygcG	b2778	TPM domain protein, putative phosphatase	1.33333	3.33333	14	38	1.83392	6.16049		0.471678	0.917853	0.194462	0.263439	0.758447	1	0.195535	0.438432	0.130287	0.35709		3.3592	0.526235			2.5	0.39794			1.32193	0.0372268
526	arrD	b0555	DLP12 prophage%3B putative lysozyme	0.333333	1	6.66667	36.3333	1.12118	3.76488		0.640078	0.939129	0.310549	0.400602	0.566862	1	0.73889	0.824334	0.210824	0.412283		3.35797	0.526077			3	0.477121			1.58496	0.0272749
205	dkgB	b0207	2,5-diketo-D-gluconate reductase B	0.333333	2.33333	1.66667	31.6667	1	3.3567		0.283964	0.827111	0.338424	0.431974	0.866004	1	0.73889	0.824334	0.0128607	0.118297		3.3567	0.525913			7	0.845098			2.80735	0.0824361
3802	yihW	b3884	putative transcriptional regulator for sulphoquinovose utilization	31.3333	47.6667	1090.67	2420.33	1485.42	4978.55		0.326786	0.863708	5.03736e-297	2.30686e-296	0.39745	1	0.0306374	0.102423	0.063602	0.257633		3.3516	0.525253			1.52128	0.182208			0.605282	0.063633
98	mutT	b0099	dGTP-preferring nucleoside triphosphate pyrophosphohydrolase	18.3333	23.6667	542	1401.67	864.339	2896.53		0.84501	0.989951	1.22052e-173	4.77401e-173	0.996943	1	0.0122332	0.0470919	0.0247761	0.163682		3.35115	0.525194			1.29091	0.110896			0.368387	0.00438643
4184	idnT	b4265	L-idonate and D-gluconate transporter	2.33333	6.33333	47.6667	51.6667	3.0757	10.2753		0.280864	0.820393	0.0949948	0.136237	0.429447	1	0.171838	0.402232	0.0935818	0.302633		3.3408	0.523851			2.71429	0.433656			1.44057	0.0859781
1221	yciE	b1257	putative rubrerythrin/ferritin-like metal-binding protein	0	0.666667	0	20	1	3.34002		0.458804	0.932249	0.341219	0.435113	1	1	0.73889	0.824334	0.18695	0.418095		3.34002	0.523749			#DIV/0!	#DIV/0!			#DIV/0!	0.0304682
4144	tamB	b4221	translocation and assembly module for autotransporter export, inner membrane subunit	138.333	217	3899.67	8737.67	5110.35	17058.9		0.0183473	0.173775	0	0	0.0200354	0.205264	0.652047	0.755861	0.0665567	0.262455		3.33811	0.523501			1.56867	0.195533			0.649546	0.760013
3458	yhjV	b3539	putative transporter	88.3333	146.667	5129.33	10376.7	12189.3	40591.9		0.0197483	0.182451	0	0	0.0241459	0.23296	0.525224	0.856215	0.00603089	0.0831222		3.33012	0.522461			1.66038	0.220207			0.731511	0.738854
2774	lplT	b2835	lysophospholipid transporter	28	43.3333	627.667	1499	562.231	1870.07		0.316629	0.846593	1.03104e-111	3.56961e-111	0.396085	1	0.17347	0.404348	0.0694414	0.269883		3.32615	0.521942			1.54762	0.189664			0.63005	0.0723253
3347	glgC	b3430	glucose-1-phosphate adenylyltransferase	29.6667	51	841	2113.67	840.406	2793.84		0.130587	0.602562	8.39152e-166	3.24639e-165	0.136793	0.72962	0.158302	0.374379	0.11297	0.337035		3.3244	0.521713			1.7191	0.235301			0.781654	0.219999
2848	serA	b2913	D-3-phosphoglycerate dehydrogenase	22	32.6667	556	1213.33	347.78	1154.8		0.465833	0.913783	1.48096e-69	4.68127e-69	0.606744	1	0.0102132	0.0400293	0.0626773	0.255809		3.32049	0.521202			1.48485	0.171682			0.570316	0.0391571
2888	yggM	b2956	DUF1202 family putative secreted protein	1	2.33333	33.3333	34.6667	1.35063	4.48199		0.578287	0.935338	0.272306	0.355994	0.866004	1	0.47816	0.832178	0.16473	0.396566		3.31843	0.520933			2.33333	0.367977			1.22239	0.0290312
62	araC	b0064	ara regulon transcriptional activator%3B autorepressor	7	11	111.667	268	38.4588	127.334		0.593368	0.944959	5.14738e-09	1.07713e-08	0.766365	1	6.90579e-09	8.11169e-08	0.16473	0.396566		3.31091	0.519947			1.57143	0.196295			0.652077	0.0245869
3098	secG	b3175	preprotein translocase membrane subunit	23.3333	39	1927	4039.33	4869.63	16121.1		0.220671	0.764957	0	0	0.251367	1	0.424745	0.76525	0.0890713	0.293547		3.31055	0.5199			1.67143	0.223088			0.741082	0.116363
2445	purM	b2499	phosphoribosylaminoimidazole synthetase	32.6667	49	956.333	2153.67	1036.48	3424.95		0.349418	0.885094	3.53109e-201	1.42416e-200	0.363081	1	0.36938	0.689793	0.112797	0.337453		3.30441	0.519094			1.5	0.176091			0.584963	0.0530108
3731	uvrD	b3813	DNA-dependent ATPase I and helicase II	191	246.333	7661.67	19602.7	23034.9	76102.9		0.534109	0.900846	0	0	0.575836	1	0.588874	0.704258	0.0208929	0.151228		3.30381	0.519015			1.2897	0.11049			0.367039	0.0453496
12	yaaI	b0013	UPF0412 family protein	1.33333	3	35.6667	64.6667	6.30248	20.8069		0.547418	0.909945	0.0184189	0.0290518	0.758453	1	0.0332475	0.108173	0.163082	0.393257		3.30139	0.518697			2.25	0.352183			1.16993	0.040985
1503	tfaQ	b1546	Qin prophage%3B putative tail fibre assembly protein	0	2	0	21.6667	1	3.30116		0.199444	0.750453	0.347821	0.442806	0.866005	1	0.73889	0.813135	0.0128607	0.118297		3.30116	0.518666			#DIV/0!	#DIV/0!			#DIV/0!	0.124676
402	panE	b0425	2-dehydropantoate reductase, NADPH-specific	8	13.6667	115.333	256.333	42.512	139.691		0.441468	0.913618	1.14312e-09	2.43666e-09	0.666764	1	1.66203e-09	2.16119e-08	0.12319	0.346893		3.28592	0.516657			1.70833	0.232573			0.77259	0.0392351
4298	ytjB	b4387	SMP_2 family putative membrane-anchored periplasmic protein	25	35.3333	672.333	1577	895.93	2942.49		0.561924	0.922572	1.02119e-171	3.97039e-171	0.679718	1	0.00883409	0.0351555	0.0273846	0.175538		3.28429	0.516441			1.41333	0.150245			0.499102	0.0349995
2698	b4701	b4701	Pseudo gene	0.333333	0.666667	9	16	6.16442	20.2142		0.812278	0.987957	0.0207413	0.032517	1	1	0.0332476	0.108082	0.352	0.479485		3.27918	0.515765			2	0.30103			1	0.00526186
2365	cysM	b2421	cysteine synthase B (O-acetylserine sulfhydrolase B)	3	8.33333	63.6667	97.6667	10.7999	35.4101		0.206304	0.745758	0.00220891	0.00378003	0.374178	1	0.00248312	0.0116598	0.0950171	0.30567		3.27874	0.515706			2.77778	0.443697			1.47393	0.127402
2794	ygeI	b2853	uncharacterized protein	1	1.66667	10.3333	59.6667	5.47293	17.9331		0.801744	0.988802	0.0294706	0.0454328	0.566858	1	0.0501749	0.152287	0.33509	0.47303		3.27668	0.515434			1.66667	0.221849			0.736966	0.00489073
676	ybgJ	b0711	putative allophanate hydrolase, subunit 1	9	14	218.333	472	106.892	350.134		0.561704	0.922576	6.7191e-22	1.68759e-21	0.710787	1	0	0	0.0518021	0.241072		3.27558	0.515289			1.55556	0.191886			0.63743	0.0349976
1840	yecT	b1877	uncharacterized protein	0	0.333333	0	37.6667	1	3.27541		0.600392	0.943083	0.352269	0.447588	1	1	0.73889	0.813135	0.18695	0.418095		3.27541	0.515265			#DIV/0!	#DIV/0!			#DIV/0!	0.0254501
4054	cadC	b4133	cadBA operon transcriptional activator	20.6667	34.3333	714	1376.67	329.314	1076.53		0.258825	0.809121	1.20301e-63	3.73585e-63	0.288387	1	5.22043e-05	0.000341701	0.093266	0.302746		3.26902	0.514418			1.66129	0.220446			0.732304	0.0919864
3839	yiiS	b3922	UPF0381 family protein	20.3333	30.6667	354.333	751.333	846.948	2752.76		0.448358	0.921885	1.59549e-158	6.08164e-158	0.555196	1	0.496249	0.834523	0.0895247	0.294367		3.25021	0.511912			1.5082	0.178458			0.592825	0.0353231
735	ybhI	b0770	putative DASS family tricarboxylate or dicarboxylate transporter	2.33333	4.33333	43.3333	97	3.98142	12.9294		0.598384	0.942074	0.0661697	0.0974869	0.863797	1	0.0806878	0.223125	0.15625	0.384959		3.24743	0.51154			1.85714	0.268845			0.893085	0.025915
4125	priB	b4201	primosomal protein N	0	1.33333	0	17.6667	1	3.24734		0.294788	0.842048	0.357184	0.452798	0.566853	1	0.73889	0.813135	0.00806504	0.0958474		3.24734	0.511527			#DIV/0!	#DIV/0!			#DIV/0!	0.074663
123	can	b0126	carbonic anhydrase	1.66667	2.66667	38	69.3333	4.06808	13.2088		0.779586	0.978087	0.0633357	0.0935598	0.865997	1	0.109622	0.285091	0.240909	0.439256		3.24694	0.511475			1.6	0.20412			0.678072	0.00962266
3087	b4449	b4449	Pseudo gene	5.33333	9.33333	158	312.667	188.349	611.383		0.498831	0.924199	1.43501e-36	3.9654e-36	0.659166	1	0.232223	0.500767	0.126644	0.350894		3.24602	0.511351			1.75	0.243038			0.807355	0.0342343
551	ybdK	b0581	weak gamma-glutamyl:cysteine ligase	0	1.33333	0	30.3333	1	3.24478		0.294788	0.842048	0.357635	0.453222	0.566853	1	0.73889	0.813135	0.102553	0.318055		3.24478	0.511185			#DIV/0!	#DIV/0!			#DIV/0!	0.074663
3711	rffM	b3794	UDP-N-acetyl-D-mannosaminuronic acid transferase	37.6667	72.6667	2104.33	3663.67	3803.53	12332.6		0.0200651	0.184965	0	0	0.0241037	0.233096	0.257751	0.540235	0.0283916	0.175727		3.24242	0.510869			1.9292	0.285378			0.948005	0.73291
1214	kch	b1250	voltage-gated potassium channel	0.666667	2	24	74.3333	1.96637	6.37154		0.508436	0.934466	0.197822	0.267711	0.865998	1	0.195535	0.439446	0.193456	0.39553		3.24025	0.510579			3	0.477121			1.58496	0.0294363
4136	cpdB	b4213	2':3'-cyclic-nucleotide 2'-phosphodiesterase	13.3333	22	197.333	422	50.556	162.995		0.375682	0.852026	8.54158e-11	1.86362e-10	0.434028	1	1.32544e-10	1.95202e-09	0.0797432	0.278102		3.22405	0.508402			1.65	0.217484			0.722466	0.0695474
3280	argD	b3359	bifunctional acetylornithine aminotransferase and succinyldiaminopimelate aminotransferase	71.6667	101.667	3489.67	8129.33	7113.79	22927.1		0.313826	0.841818	0	0	0.344978	1	0.945823	0.945823	0.0378232	0.204729		3.22291	0.508249			1.4186	0.151861			0.504473	0.0747819
1395	tehB	b1430	tellurite, selenium methyltransferase, SAM-dependent%3B tellurite, selenium resistance protein	0.333333	0.666667	2	22.3333	1	3.22145		0.812278	0.987957	0.361778	0.458025	1	1	0.73889	0.813135	0.352	0.479485		3.22145	0.508052			2	0.30103			1	0.00526186
460	ybaP	b0482	TraB family protein	1.33333	5	56.3333	105	7.50148	24.1497		0.222949	0.767708	0.0125663	0.0202477	0.321243	1	0.0157384	0.0575104	0.0279643	0.176889		3.21932	0.507764			3.75	0.574031			1.90689	0.114804
2803	ygeW	b2870	putative carbamoyltransferase	3	6.66667	72.3333	116.333	6.98759	22.4724		0.377763	0.853473	0.0161335	0.0256029	0.705748	1	0.0164353	0.0598318	0.0126932	0.118269		3.21604	0.507322			2.22222	0.346787			1.152	0.0688103
633	ubiF	b0662	2-octaprenyl-3-methyl-6-methoxy-1,4-benzoquinol oxygenase	3	6.66667	28.3333	69.6667	4.41959	14.2034		0.377763	0.853473	0.0559108	0.0830651	0.705748	1	0.0764772	0.216407	0.0900759	0.295055		3.21373	0.50701			2.22222	0.346787			1.152	0.0688103
3900	rplA	b3984	50S ribosomal subunit protein L1	4.33333	6.66667	78	151	16.7546	53.8071		0.701164	0.946857	0.000199936	0.000360887	0.992307	1	0.000262619	0.00152625	0.100673	0.316087		3.21148	0.506706			1.53846	0.187087			0.621488	0.0237154
656	pgm	b0688	phosphoglucomutase	97.6667	122.333	2281.33	5904.67	4612.79	14797		0.821208	0.975597	0	0	0.851039	1	0.795588	0.843766	0.0797504	0.277903		3.20783	0.506211			1.25256	0.0977984			0.324879	0.0107297
1494	ydeI	b1536	hydrogen peroxide resistance OB fold protein%3B putative periplasmic protein	0	1	0	16.3333	1	3.20471		0.364241	0.887865	0.364783	0.461378	0.566857	1	0.73889	0.813135	0.0791512	0.288394		3.20471	0.505789			#DIV/0!	#DIV/0!			#DIV/0!	0.051653
2015	wza	b2062	colanic acid export protein%3B outer membrane auxillary lipoprotein	0.666667	1.66667	4	34	1	3.19704		0.610795	0.919302	0.366168	0.462829	0.566858	1	0.73889	0.813135	0.143932	0.370038		3.19704	0.504748			2.5	0.39794			1.32193	0.0365417
4133	ytfF	b4210	DMT transporter family inner membrane protein	10	16	148.667	300	53.62	171.24		0.493	0.918742	3.87914e-11	8.54995e-11	0.625204	1	4.56226e-11	7.29962e-10	0.0676881	0.265219		3.19358	0.504278			1.6	0.20412			0.678072	0.0368062
2672	ygbJ	b2736	putative dehydrogenase	0	1	0	45	1	3.19247		0.364241	0.887865	0.366995	0.463573	0.566857	1	0.73889	0.813135	0.0791512	0.288394		3.19247	0.504127			#DIV/0!	#DIV/0!			#DIV/0!	0.051653
4068	efp	b4147	polyproline-specific translation elongation factor EF-P	3	6.33333	112.667	191	22.992	73.2994		0.4245	0.898724	1.57167e-05	2.96634e-05	0.705748	1	1.51047e-05	0.000109771	0.0250754	0.164151		3.18804	0.503524			2.11111	0.324511			1.078	0.0463737
67	sgrR	b0069	transcriptional DNA-binding transcriptional activator of sgrS sRNA	43	62.6667	1217.67	2700.67	1086.07	3457.6		0.357031	0.885942	5.65372e-193	2.25453e-192	0.443154	1	0.594355	0.706466	0.0251911	0.164161		3.18359	0.502917			1.45736	0.163568			0.543362	0.0525945
228	yafN	b0232	antitoxin of the YafO-YafN toxin-antitoxin system	9	12	246.667	592	264.012	838.777		0.832644	0.983256	4.19538e-48	1.2246e-47	0.993657	1	0.00655927	0.0271014	0.104	0.31797		3.17704	0.502022			1.33333	0.124939			0.415037	0.00733343
3521	mtlR	b3601	mannitol operon repressor	47.6667	66.3333	1885	4368.33	5295.99	16816.9		0.473642	0.919083	0	0	0.505503	1	0.506021	0.832943	0.10915	0.329052		3.17539	0.501797			1.39161	0.143517			0.476753	0.0366451
2488	hcaC	b2540	3-phenylpropionate dioxygenase, ferredoxin subunit	0	0.333333	0	23.6667	1	3.16789		0.600392	0.943083	0.371481	0.468327	1	1	0.73889	0.813135	0.18695	0.418095		3.16789	0.50077			#DIV/0!	#DIV/0!			#DIV/0!	0.0254501
3360	insA-6	b3444	IS1 repressor TnpA	2.66667	4.66667	25.6667	73	13.6754	43.3104		0.632487	0.934617	0.000953667	0.00166645	0.863797	1	0.00111907	0.00574004	0.210824	0.412283		3.16703	0.500652			1.75	0.243038			0.807355	0.0293661
3324	envZ	b3404	sensory histidine kinase in two-component regulatory system with OmpR	53	85.3333	1195.67	2416.33	1658.47	5250.63		0.105926	0.545989	1.09573e-289	4.96525e-289	0.131691	0.726758	0.178155	0.413778	0.0633503	0.258311		3.16595	0.500504			1.61006	0.206843			0.687117	0.262816
3641	bglH	b3720	carbohydrate-specific outer membrane porin, cryptic	17.6667	40.6667	2858.67	3907.67	1057.72	3348.57		0.0224954	0.200233	1.75172e-185	6.9144e-185	0.0283415	0.259525	0.642963	0.749128	0.000163211	0.0190295		3.16584	0.500488			2.30189	0.362084			1.20282	0.698463
3618	yidB	b3698	DUF937 family protein	31.3333	44.3333	1487.33	3407.67	4020.42	12723.6		0.512969	0.932855	0	0	0.583296	1	0.342197	0.652506	0.0182357	0.141491		3.16474	0.500337			1.41489	0.150724			0.500694	0.0301857
3382	yhhL	b3466	DUF1145 family protein	17	26.3333	910.333	1905	1991.27	6299.27		0.433446	0.903341	0	0	0.557202	1	0.290298	0.584202	0.0318057	0.185921		3.16344	0.50016			1.54902	0.190057			0.631355	0.0441484
3320	hslR	b3400	ribosome-associated heat shock protein Hsp15	26	37.6667	1298.67	2894.33	2907.72	9192.81		0.489053	0.918416	0	0	0.62224	1	0.0815128	0.224927	0.0633599	0.258106		3.16152	0.499896			1.44872	0.160984			0.534777	0.0369606
4308	creA	b4397	putative periplasmic protein	22	34.3333	682	1556.67	1204.23	3801.63		0.357618	0.886868	1.85117e-209	7.58413e-209	0.454474	1	0.018806	0.0673274	0.124154	0.348924		3.1569	0.499261			1.56061	0.193293			0.642106	0.0521411
3166	aaeR	b3243	transcriptional regulator for aaeXAB operon	19.3333	28.3333	405.667	968	309.23	975.088		0.523999	0.930031	4.70197e-55	1.40733e-54	0.613846	1	3.05242e-06	2.49849e-05	0.138044	0.366024		3.15328	0.498762			1.46552	0.165991			0.55141	0.0315027
2804	ygeX	b2871	2,3-diaminopropionate ammonia lyase, PLP-dependent	0.666667	2.33333	41	101	2.99214	9.41779		0.42483	0.898504	0.125081	0.175819	0.866004	1	0.124505	0.316182	0.168276	0.400409		3.14751	0.497968			3.5	0.544068			1.80735	0.0464798
4262	yjiX	b4353	DUF466 family protein	1	1.33333	7.33333	15	2.32527	7.30646		0.943848	0.986761	0.177235	0.242296	0.566858	1	0.277752	0.56421	0.397628	0.489685		3.1422	0.497233			1.33333	0.124939			0.415037	0.00578801
1708	ydjY	b1751	putative ferrodoxin-like lipoprotein	0	0.666667	0	24.6667	1	3.13682		0.458804	0.932249	0.377232	0.474193	1	1	0.73889	0.813135	0.18695	0.418095		3.13682	0.496489			#DIV/0!	#DIV/0!			#DIV/0!	0.0304682
467	qmcA	b0489	PHB domain membrane-anchored putative protease	0.666667	1.66667	4.66667	31.3333	1	3.13126		0.610795	0.919302	0.378269	0.475189	0.566858	1	0.73889	0.813135	0.18695	0.418095		3.13126	0.49572			2.5	0.39794			1.32193	0.0365417
106	nadC	b0109	quinolinate phosphoribosyltransferase	29.6667	42.6667	859.667	1877.67	1011.18	3165.32		0.479373	0.922849	1.21821e-172	4.74591e-172	0.541816	1	0.0211478	0.0744771	0.120866	0.34281		3.13034	0.495591			1.4382	0.15782			0.524267	0.0348692
167	tsf	b0170	translation elongation factor EF-Ts	1	1.66667	6	48	1	3.12342		0.801744	0.988802	0.379739	0.476574	0.566858	1	0.73889	0.813135	0.245884	0.43473		3.12342	0.49463			1.66667	0.221849			0.736966	0.00489073
2920	hybF	b2991	protein involved with the maturation of hydrogenases 1 and 2	2	4.33333	19.6667	67.6667	12.3682	38.5424		0.492464	0.919399	0.00206737	0.00354094	0.863787	1	0.00315206	0.0143001	0.251881	0.440817		3.11625	0.493632			2.16667	0.335792			1.11548	0.0364958
3251	gspJ	b3331	putative general secretory pathway component, cryptic	1	4.33333	14.3333	32.6667	3.14469	9.79683		0.220487	0.766887	0.120496	0.169865	0.495977	1	0.247383	0.524442	0.0877617	0.292358		3.11536	0.493508			4.33333	0.636822			2.11548	0.115269
3411	yhiQ	b3497	16S rRNA m(2)G1516 methyltransferase, SAM-dependent	34	50.3333	1223	2678.33	1945.33	6056.43		0.372117	0.848123	0	0	0.452249	1	0.40114	0.7336	0.00869232	0.0971468		3.11332	0.493224			1.48039	0.170377			0.565979	0.0715411
4207	yjhF	b4296	putative transporter	22	36.6667	713.333	1297	396.582	1233.48		0.238846	0.790234	7.93504e-68	2.48802e-67	0.330416	1	0.046954	0.143859	0.0716361	0.274457		3.11028	0.492799			1.66667	0.221849			0.736966	0.102244
3653	atpD	b3732	F1 sector of membrane-bound ATP synthase, beta subunit	103	161.667	2318.33	4525	5898.72	18339.3		0.0413949	0.304322	0	0	0.0520082	0.397162	0.373079	0.692709	0.0106894	0.108504		3.10903	0.492625			1.56958	0.195783			0.650378	0.516666
2503	qseG	b2555	putative outer membrane protein modulating the QseEF response	0.333333	1.66667	1.66667	20.6667	1	3.10853		0.418228	0.902527	0.382546	0.479477	0.566858	1	0.73889	0.813135	0.126644	0.350669		3.10853	0.492556			5	0.69897			2.32193	0.0445397
132	yadC	b0135	putative fimbrial-like adhesin protein	33.6667	66.6667	6473.67	10060.7	5916.88	18293.6		0.0195532	0.181459	0	0	0.0236652	0.23211	0.22298	0.485957	0.000435413	0.0260885		3.09177	0.490206			1.9802	0.296709			0.985645	0.741221
332	mhpB	b0348	2,3-dihydroxyphenylpropionate 1,2-dioxygenase	0	1.66667	0	40.3333	1	3.08496		0.241463	0.792558	0.387034	0.483699	0.566853	1	0.73889	0.813135	0.00374522	0.0667639		3.08496	0.48925			#DIV/0!	#DIV/0!			#DIV/0!	0.100969
1174	kdsA	b1215	3-deoxy-D-manno-octulosonate 8-phosphate synthase	1.33333	2.66667	44	91.6667	3.82851	11.8095		0.634801	0.937033	0.0905914	0.130355	0.865997	1	0.118213	0.304581	0.15625	0.384959		3.08461	0.4892			2	0.30103			1	0.0282449
2912	b2983	b2983	putative inner membrane polysaccharide flippase	0.666667	1.33333	29.6667	46	1.55565	4.79411		0.736976	0.953829	0.281264	0.367212	0.566858	1	0.47816	0.832178	0.270735	0.435153		3.08173	0.488795			2	0.30103			1	0.0205295
3634	chrR	b3713	chromate reductase, Class I, flavoprotein	36.6667	54.6667	1352	2805.67	2986.98	9199.06		0.336286	0.87485	0	0	0.380824	1	0.309899	0.605472	0.0111366	0.110955		3.07972	0.488511			1.49091	0.173451			0.576192	0.0580664
2425	gcvR	b2479	transcriptional repressor, regulatory protein accessory to GcvA	18.6667	29	853.333	1658.33	938.967	2889.16		0.405832	0.893953	7.52263e-154	2.83961e-153	0.425041	1	0.281039	0.5694	0.0285353	0.175859		3.07695	0.488121			1.55357	0.191331			0.635589	0.0486855
3940	rluF	b4022	23S rRNA pseudouridine(2604) synthase	39.6667	59	1102.67	2351.33	1743.61	5356.4		0.323113	0.856737	8.18533e-283	3.70053e-282	0.334993	1	0.204434	0.454193	0.0369273	0.203454		3.07201	0.487423			1.48739	0.172426			0.572788	0.0671527
3623	rpmH	b3703	50S ribosomal subunit protein L34	0	0.333333	0	10	1	3.07163		0.600392	0.943083	0.389596	0.486432	1	1	0.73889	0.813135	0.18695	0.418095		3.07163	0.487369			#DIV/0!	#DIV/0!			#DIV/0!	0.0254501
3180	prmA	b3259	methyltransferase for 50S ribosomal subunit protein L11	35	57	1506.33	3019	2145	6584.22		0.170573	0.688783	0	0	0.20566	0.929286	0.0411418	0.129417	0.0400384	0.208858		3.06956	0.487077			1.62857	0.211807			0.703607	0.161917
457	ushA	b0480	bifunctional UDP-sugar hydrolase/5'-nucleotidase	9.66667	17	298.333	551.667	63.2223	194.056		0.3556	0.890397	8.21569e-12	1.83367e-11	0.377466	1	1.13916e-11	1.92567e-10	0.0179139	0.141023		3.06942	0.487056			1.75862	0.245172			0.814444	0.0504161
4115	ulaR	b4191	transcriptional repressor for the L-ascorbate utilization divergent operon	27.3333	41	932.667	1935	1163.17	3568.64		0.392051	0.87195	9.57358e-189	3.79044e-188	0.435007	1	0.43085	0.773382	0.0168856	0.138225		3.06804	0.486861			1.5	0.176091			0.584963	0.0595084
2500	hmp	b2552	fused nitric oxide dioxygenase/dihydropteridine reductase 2	2	6.33333	69	100	8.00537	24.5162		0.219821	0.766503	0.0153009	0.0243412	0.429438	1	0.0289181	0.0972609	0.0937183	0.302847		3.06247	0.486072			3.16667	0.500602			1.66297	0.115486
2703	ygcN	b2766	putative oxidoreductase	5.33333	9	284.667	535.333	44.6488	136.732		0.54567	0.90923	1.02086e-08	2.11685e-08	0.659178	1	1.37235e-08	1.55108e-07	0.117466	0.338283		3.06239	0.48606			1.6875	0.227244			0.754888	0.0413264
1776	manX	b1817	fused mannose-specific PTS enzymes: IIA component/IIB component	10	16	276.333	540.333	98.7349	302.122		0.493	0.918742	1.76557e-17	4.25312e-17	0.625204	1	0	0	0.0106558	0.108932		3.05993	0.485712			1.6	0.20412			0.678072	0.0368062
468	ybbL	b0490	iron export ABC transporter ATPase%3B peroxide resistance protein	5.33333	6.66667	56.6667	128.667	15.4217	47.1665		0.960729	0.985492	0.000778029	0.00136939	0.777358	1	0.00100983	0.00524898	0.262288	0.42522		3.05844	0.4855			1.25	0.09691			0.321928	0.00634704
957	cspH	b0989	stress protein, member of the CspA-family	4.66667	5	536.667	1566.33	420.14	1284.41		0.845246	0.989947	8.29285e-69	2.61074e-68	0.770062	1	0.150118	0.363877	0.410147	0.495345		3.05709	0.485309			1.07143	0.0299632			0.0995357	0.00438822
2523	rseA	b2572	anti-sigma factor	19.3333	30.3333	671.333	1259	676.124	2066.71		0.377911	0.852876	1.52315e-109	5.24536e-109	0.451179	1	0.834498	0.864056	0.0675516	0.265166		3.05671	0.485254			1.56897	0.195613			0.649814	0.0691142
49	apaH	b0049	diadenosine tetraphosphatase	37.3333	53.6667	1013.67	2149.67	1518.19	4634.03		0.428877	0.899252	1.29582e-242	5.56085e-242	0.50636	1	0.0876777	0.236894	0.042408	0.212978		3.05233	0.484632			1.4375	0.157608			0.523562	0.0461187
3466	yhjX	b3547	pyruvate-inducible inner membrane protein, putative transporter	49.3333	70	722.333	1647	1072.77	3273.71		0.402703	0.888479	6.15795e-172	2.39661e-171	0.4357	1	0.0783385	0.220072	0.0756575	0.282341		3.05165	0.484535			1.41892	0.151958			0.504792	0.0513527
728	modA	b0763	molybdate ABC transporter periplasmic binding protein%3B chlorate resistance protein	13.6667	20.3333	284	662.333	212.265	644.578		0.561435	0.922501	4.51938e-35	1.23394e-34	0.624284	1	0.3127	0.608497	0.208457	0.411571		3.03666	0.482396			1.4878	0.172546			0.573185	0.0350332
1659	fadK	b1701	short chain acyl-CoA synthetase, anaerobic	1	3	66	80.6667	3.28915	9.97581		0.418001	0.902977	0.124617	0.175293	0.758445	1	0.247383	0.524442	0.177616	0.41063		3.03294	0.481864			3	0.477121			1.58496	0.0443231
329	lacI	b0345	lactose-inducible lac operon transcriptional repressor	18	26.6667	254	498.667	145.667	440.676		0.514493	0.922254	2.26648e-24	5.78979e-24	0.678784	1	2.49299e-09	3.147e-08	0.0804511	0.279666		3.02523	0.480759			1.48148	0.170696			0.567041	0.0351494
4208	yjhG	b4297	putative dehydratase	5	10	144	186	13.6168	41.178		0.357667	0.886458	0.00185176	0.00318005	0.509004	1	0.00215256	0.0103323	0.113811	0.338608		3.02405	0.480589			2	0.30103			1	0.0523419
840	ybjE	b0874	putative transporter	0.333333	2.33333	2	33.6667	1	3.02313		0.283964	0.827111	0.399065	0.496819	0.866004	1	0.73889	0.813135	0.0128607	0.118297		3.02313	0.480457			7	0.845098			2.80735	0.0824361
2707	ygcR	b2770	putative flavoprotein	2.33333	1.66667	58	80.3333	6.00419	18.1426		0.596276	0.943419	0.0389151	0.0589872	0.865997	1	0.0656644	0.190099	0.382403	0.486777		3.02166	0.480246			0.714286	-0.146128			-0.485427	0.0252953
3915	hemE	b3997	uroporphyrinogen decarboxylase	3	4.33333	130.667	272.333	12.7926	38.6327		0.817411	0.974723	0.0025943	0.00442396	0.796599	1	0.00315206	0.0142835	0.137288	0.364918		3.01992	0.479995			1.44444	0.159701			0.530515	0.0111188
3397	nikR	b3481	transcriptional repressor, Ni-binding	10.3333	11.6667	223.333	691	230.029	693.547		0.863946	0.99385	3.24814e-37	9.00125e-37	0.993654	1	0.893423	0.893423	0.392774	0.485926		3.01504	0.479293			1.12903	0.0527064			0.175087	0.00267911
3005	ygjJ	b3079	putative periplasmic protein	1.33333	3	19	37	1.35884	4.09144		0.547418	0.909945	0.328071	0.420554	0.758453	1	0.47816	0.822969	0.145987	0.369811		3.01099	0.478709			2.25	0.352183			1.16993	0.040985
3784	hemN	b3867	coproporphyrinogen III oxidase, SAM and NAD(P)H dependent, oxygen-independent	70.3333	113.333	3926	7353	6814.36	20503.8		0.0617065	0.389929	0	0	0.0715011	0.485949	0.678518	0.777506	0.000554766	0.0284912		3.00892	0.47841			1.61137	0.207196			0.688292	0.409015
2958	nudF	b3034	ADP-ribose pyrophosphatase	23	31	626.333	1452.67	819.896	2466.95		0.705468	0.948337	2.53779e-127	9.02737e-127	0.809396	1	0.000874242	0.00459953	0.0853091	0.289327		3.00886	0.478402			1.34783	0.129634			0.430634	0.0230372
38	caiB	b0038	crotonobetainyl CoA:carnitine CoA transferase	0	2.33333	0	40	1	3.00864		0.165763	0.679973	0.401941	0.500079	0.866011	1	0.73889	0.813135	0.00109606	0.0378274		3.00864	0.47837			#DIV/0!	#DIV/0!			#DIV/0!	0.167509
3160	argR	b3237	l-arginine-responsive arginine metabolism regulon transcriptional regulator	31.3333	43.3333	819.667	1814	1918.03	5767.29		0.579875	0.933529	1.19034e-294	5.42562e-294	0.655035	1	0.370038	0.689696	0.119918	0.34147		3.00689	0.478117			1.38298	0.140815			0.467779	0.0298721
330	mhpR	b0346	mhp operon transcriptional activator	0.333333	1.66667	2	17.6667	1	3.00151		0.418228	0.902527	0.403362	0.501366	0.566858	1	0.73889	0.813135	0.180025	0.412662		3.00151	0.47734			5	0.69897			2.32193	0.0445397
4296	yjjJ	b4385	putative protein kinase	41.6667	60.3333	1699.67	3717.33	1868.97	5607.7		0.382495	0.859006	1.31766e-285	5.96396e-285	0.411852	1	0.888431	0.888431	0.112936	0.337166		3.00042	0.477182			1.448	0.160769			0.534062	0.0660039
3158	degS	b3235	serine endoprotease, periplasmic	2.66667	5	34	84.6667	4.79411	14.3614		0.563975	0.923375	0.0679895	0.100054	0.615848	1	0.0764772	0.21625	0.234853	0.433158		2.99563	0.476488			1.875	0.273001			0.906891	0.0346217
804	dacC	b0839	D-alanyl-D-alanine carboxypeptidase%3B penicillin-binding protein 6a	3.66667	4.66667	50.3333	83.3333	6.39682	19.1536		0.94673	0.979384	0.0351227	0.053657	0.796588	1	0.0468801	0.143746	0.373245	0.485578		2.99424	0.476287			1.27273	0.104735			0.347923	0.00904693
3979	yjcB	b4060	putative inner membrane protein	20	37	2152	3348.67	5098.29	15245.3		0.126751	0.593463	0	0	0.163335	0.808664	0.283576	0.573942	0.0127905	0.118919		2.99028	0.475712			1.85	0.267172			0.887525	0.226606
2379	amiA	b2435	N-acetylmuramoyl-l-alanine amidase I	12	19.3333	272	510.667	135.309	404.598		0.440707	0.912955	3.90721e-22	9.83888e-22	0.588945	1	7.60392e-13	1.41455e-11	0.0377379	0.20504		2.99019	0.475698			1.61111	0.207125			0.688056	0.0395505
1047	rne	b1084	endoribonuclease%3B RNA-binding protein%3BRNA degradosome binding protein	54.3333	71	1603.67	3586.33	926.98	2766.35		0.685318	0.943937	9.46215e-141	3.45111e-140	0.727334	1	0.606043	0.716416	0.0435099	0.216996		2.98426	0.474836			1.30675	0.116192			0.385981	0.0250568
4255	symE	b4347	toxic peptide regulated by antisense sRNA symR	1.33333	4	27.3333	91.3333	11.5088	34.3114		0.349691	0.885242	0.00494702	0.00825139	0.49599	1	0.00640695	0.0265285	0.147128	0.372046		2.98132	0.474408			3	0.477121			1.58496	0.052938
415	clpX	b0438	ATPase and specificity subunit of ClpX-ClpP ATP-dependent serine protease	68.6667	83	2134	5292.33	3906.72	11637.3		0.975717	0.993723	0	0	0.958092	1	0.156275	0.371164	0.0834788	0.285362		2.97878	0.474039			1.20874	0.0823321			0.273501	0.00273455
4009	alsB	b4088	D-allose ABC transporter periplasmic binding protein	11.6667	18.6667	541	978.333	223.257	664.995		0.459008	0.90641	4.08155e-35	1.11518e-34	0.55195	1	0.437645	0.78125	0.00779265	0.09605		2.97861	0.474013			1.6	0.20412			0.678072	0.0426755
1264	puuP	b1296	putrescine importer	0.666667	1.33333	7.66667	54	1	2.97648		0.736976	0.953829	0.408397	0.506814	0.566858	1	0.884017	0.884017	0.230025	0.428837		2.97648	0.473703			2	0.30103			1	0.0205295
3376	livJ	b3460	branched-chain amino acid ABC transporter periplasmic binding protein	47	65.6667	2473.33	5428.33	3678.06	10917		0.463539	0.911876	0	0	0.559812	1	0.200026	0.446954	0.0845663	0.288167		2.96815	0.472486			1.39716	0.145247			0.4825	0.0400642
3669	rbsD	b3748	D-ribose pyranase	44	55.3333	2448.33	5979	9021.54	26738.6		0.863775	0.99393	0	0	0.967698	1	0.504677	0.831434	0.15001	0.374504		2.96386	0.471857			1.25758	0.0995342			0.330645	0.00264427
3697	rhlB	b3780	ATP-dependent RNA helicase	118	157	7843.67	17419	24836.2	73528.9		0.454565	0.926364	0	0	0.491958	1	0.5554	0.676503	0.0220254	0.155766		2.96055	0.471373			1.33051	0.124018			0.411978	0.0332183
577	ybdO	b0603	putative DNA-binding transcriptional regulator	2.33333	2.66667	22	85.3333	2.43716	7.21312		0.94573	0.98031	0.200117	0.270252	0.758447	1	0.277752	0.56421	0.41262	0.495144		2.95964	0.471239			1.14286	0.0579919			0.192645	0.00863671
1974	hisD	b2020	bifunctional histidinal dehydrogenase/ histidinol dehydrogenase	0.333333	1	2.33333	58.6667	1	2.95874		0.640078	0.939129	0.412006	0.510477	0.566862	1	0.884017	0.884017	0.210824	0.412283		2.95874	0.471106			3	0.477121			1.58496	0.0272749
4260	mrr	b4351	methylated adenine and cytosine restriction protein	35	51	1077.33	2261.33	1455.68	4302.59		0.406429	0.891002	1.49553e-214	6.15954e-214	0.4704	1	0.798646	0.845165	0.0428486	0.21494		2.95573	0.470665			1.45714	0.163502			0.543142	0.0501214
31	dapB	b0031	dihydrodipicolinate reductase	0.666667	0.666667	4.66667	27.6667	1	2.95052		0.91043	0.997689	0.413688	0.512399	1	1	0.884017	0.884017	0.5	0.552935		2.95052	0.469898			1	0			0	0.00100476
2529	eamB	b2578	cysteine and O-acetylserine exporter	1	1.66667	17.3333	36	2.12659	6.26906		0.801744	0.988802	0.233778	0.311598	0.566858	1	0.408693	0.743565	0.304327	0.452712		2.94794	0.469519			1.66667	0.221849			0.736966	0.00489073
3736	rarD	b3819	putative chloramphenical resistance permease	126.667	169.667	5546.33	12068.7	26770.8	78905.5		0.404703	0.891942	0	0	0.432957	1	0.783917	0.834575	0.0364233	0.202487		2.94744	0.469445			1.33947	0.126934			0.421666	0.0496636
3002	ebgA	b3076	evolved beta-D-galactosidase, alpha subunit	5	12	138.333	331.667	16.24	47.8212		0.192182	0.731103	0.00101756	0.0017773	0.288936	1	0.0017809	0.00869866	0.097764	0.309885		2.94465	0.469034			2.4	0.380211			1.26303	0.136021
1713	ynjD	b1756	putative ABC transporter ATPase	0.333333	0.666667	9	25.6667	1.13416	3.33312		0.812278	0.987957	0.386458	0.48329	1	1	0.73889	0.813135	0.352	0.479485		2.93884	0.468176			2	0.30103			1	0.00526186
1819	znuA	b1857	zinc ABC transporter periplasmic binding protein	28.6667	34.3333	1537	3642	1610.37	4731.99		0.955364	0.982423	1.39009e-233	5.90674e-233	0.899648	1	0.0689042	0.198297	0.13522	0.361647		2.93844	0.468117			1.19767	0.0783388			0.260236	0.00770157
2431	hyfE	b2485	hydrogenase 4, membrane subunit	0	0.666667	0	21.6667	1	2.92912		0.458804	0.932249	0.418102	0.516386	1	1	0.884017	0.884017	0.18695	0.418095		2.92912	0.466736			#DIV/0!	#DIV/0!			#DIV/0!	0.0304682
535	ompT	b0565	DLP12 prophage%3B outer membrane protease VII%3B outer membrane protein 3b	3.66667	4.66667	56.3333	140.667	8.66217	25.3458		0.94673	0.979384	0.0173198	0.0273959	0.796588	1	0.0208174	0.0735133	0.297321	0.454838		2.92603	0.466278			1.27273	0.104735			0.347923	0.00904693
481	gcl	b0507	glyoxylate carboligase	3	4	61.6667	224.667	8.13105	23.7167		0.902901	0.994176	0.0216628	0.0338934	0.79659	1	0.0399329	0.126639	0.401241	0.490772		2.9168	0.464907			1.33333	0.124939			0.415037	0.00253661
2507	mltF	b2558	membrane-bound lytic transglycosylase F, murein hydrolase	32.6667	50	853	1603	616.842	1799.05		0.303079	0.831307	5.64034e-89	1.87113e-88	0.315299	1	0.000100431	0.000631841	0.0135556	0.120575		2.91656	0.46487			1.53061	0.184865			0.614109	0.0802386
1340	uspF	b1376	stress-induced protein, ATP-binding protein	0	0.666667	0	14.3333	1	2.90597		0.458804	0.932249	0.422931	0.521355	1	1	0.884017	0.884017	0.18695	0.418095		2.90597	0.463291			#DIV/0!	#DIV/0!			#DIV/0!	0.0304682
308	yahI	b0323	carbamate kinase-like protein	0	0.666667	0	31.3333	1	2.9053		0.458804	0.932249	0.423071	0.521363	1	1	0.884017	0.884017	0.18695	0.418095		2.9053	0.463191			#DIV/0!	#DIV/0!			#DIV/0!	0.0304682
1948	cobU	b1993	cobinamide kinase and cobinamide phosphate guanylyltransferase	0	0.666667	0	18	1	2.90152		0.458804	0.932249	0.423865	0.522175	1	1	0.884017	0.884017	0.18695	0.418095		2.90152	0.462626			#DIV/0!	#DIV/0!			#DIV/0!	0.0304682
2241	yfbT	b2293	sugar phosphatas	12.3333	19	225.667	416	146.102	423.617		0.514834	0.922067	4.56053e-22	1.14766e-21	0.588981	1	1.52041e-11	2.54799e-10	0.127527	0.351087		2.89946	0.462318			1.54054	0.187673			0.623437	0.0352374
733	ybhD	b0768	putative DNA-binding transcriptional regulator	0.333333	1	5	33.6667	1	2.89747		0.640078	0.939129	0.424718	0.522895	0.566862	1	0.884017	0.884017	0.210824	0.412283		2.89747	0.462019			3	0.477121			1.58496	0.0272749
2028	ibsA	b4667	toxic membrane protein	0.666667	1.66667	6.66667	28.3333	8.20816	23.7557		0.610795	0.919302	0.0223971	0.0350141	0.566858	1	0.0399329	0.126639	0.18695	0.418095		2.89416	0.461522			2.5	0.39794			1.32193	0.0365417
3620	recF	b3700	gap repair protein	87.6667	120.667	5789.67	12137.7	16172.4	46763.6		0.372722	0.848568	0	0	0.404619	1	0.753554	0.812259	0.0150439	0.12826		2.89157	0.461134			1.37643	0.138753			0.460927	0.0713132
715	nadA	b0750	quinolinate synthase, subunit A	0.333333	1.33333	2.66667	39.3333	1	2.88942		0.514083	0.932423	0.426419	0.524159	0.566858	1	0.884017	0.884017	0.143932	0.370038		2.88942	0.460811			4	0.60206			2	0.0303869
2572	intA	b2622	CP4-57 prophage%3B integrase	32.6667	50.6667	549	1056	504.552	1457.56		0.274832	0.818368	2.37713e-71	7.55706e-71	0.31528	1	0.887597	0.887597	0.0194251	0.147018		2.88882	0.460721			1.55102	0.190618			0.633218	0.0870515
416	lon	b0439	DNA-binding ATP-dependent protease La	143	175	5813	13552.3	12154.1	35077.2		0.947614	0.979075	0	0	0.992566	1	0.40818	0.743328	0.193554	0.394051		2.88604	0.460303			1.22378	0.087702			0.29134	0.00918404
4049	yjdO	b4559	toxin of GhoTS toxin-antitoxin pair%3B membrane-lytic protein%3B stimulator of persister cell formation	6.33333	12.6667	205.667	335.333	308.433	889.599		0.30056	0.831008	3.86866e-44	1.11088e-43	0.440833	1	0.00987695	0.0389864	0.046641	0.225066		2.88426	0.460034			2	0.30103			1	0.0803946
3326	greB	b3406	transcript cleavage factor	17.6667	25.6667	570.333	1153.67	731.776	2107.38		0.562063	0.922434	8.40598e-102	2.85187e-101	0.649901	1	0.534662	0.868323	0.118076	0.33936		2.87981	0.459364			1.45283	0.162215			0.538866	0.0350646
2775	aas	b2836	fused 2-acylglycerophospho-ethanolamine acyl transferase/acyl-acyl carrier protein synthetase	54.3333	73.6667	1074.33	2488.33	1004.79	2892.56		0.538623	0.90772	6.38756e-139	2.31452e-138	0.612128	1	0.99558	0.99558	0.149282	0.373119		2.87876	0.459205			1.35583	0.132205			0.439174	0.0420481
1857	insA-5	b1894	IS1 repressor TnpA	0.666667	1.66667	4.33333	12.6667	1	2.87859		0.610795	0.919302	0.428717	0.526818	0.566858	1	0.884017	0.884017	0.0791512	0.288394		2.87859	0.45918			2.5	0.39794			1.32193	0.0365417
2779	lysA	b2838	diaminopimelate decarboxylase, PLP-binding	48.3333	62	2245	5095	2950.13	8489.32		0.776414	0.975585	0	0	0.82308	1	0.314651	0.61107	0.120327	0.341731		2.87761	0.459032			1.28276	0.108145			0.35925	0.0107348
4056	yjdC	b4135	putative transcriptional regulator	21	30	501.667	950	622.123	1789.56		0.568309	0.927536	1.40863e-86	4.6374e-86	0.667315	1	0.000191853	0.00114405	0.138044	0.366024		2.87654	0.45887			1.42857	0.154902			0.514573	0.0326694
3785	yshB	b4686	uncharacterized protein	10	15.6667	799	1414.33	2453.93	7040.23		0.52851	0.899837	0	0	0.751464	1	0.237622	0.508462	0.0418234	0.210532		2.86895	0.457724			1.56667	0.194977			0.647698	0.045836
443	ybaM	b0466	DUF2496 family protein	1	2.33333	22	40	9.11969	26.1499		0.578287	0.935338	0.017427	0.0275432	0.866004	1	0.0267053	0.0906023	0.16473	0.396566		2.86741	0.457489			2.33333	0.367977			1.22239	0.0290312
145	hrpB	b0148	putative ATP-dependent helicase	69	94.3333	1759.67	3579	1698.38	4859.51		0.455174	0.927148	1.06556e-229	4.49825e-229	0.518792	1	0.12908	0.320474	0.109149	0.32928		2.86127	0.456558			1.36715	0.135816			0.451171	0.0328508
607	rlmH	b0636	23S rRNA m(3)Psi1915 pseudouridine methyltransferase, SAM-dependent	7.33333	9.33333	383.333	895.333	214.549	613.756		0.924719	0.992587	1.3786e-30	3.6587e-30	0.889829	1	0.0362784	0.116571	0.0981306	0.310591		2.86068	0.456469			1.27273	0.104735			0.347923	0.00323158
3495	yiaJ	b3574	transcriptional repressor for the yiaKLMNO-lyxK-sgbHUE operon	45.6667	72.3333	1862	3507.33	3505.57	10025.2		0.158955	0.665234	0	0	0.173307	0.836035	0.474822	0.828222	0.0321644	0.18751		2.8598	0.456336			1.58394	0.199739			0.663519	0.177026
290	ykgI	b0303	reactive chlorine species (RCS) stress resistance periplasmic protein	0.333333	1.33333	10.6667	36.6667	2.19621	6.26157		0.514083	0.932423	0.246908	0.326746	0.566858	1	0.408693	0.743565	0.0791512	0.288394		2.85108	0.455009			4	0.60206			2	0.0303869
2293	yfdC	b2347	putative inner membrane protein	0.666667	0.666667	4.33333	30	1	2.85091		0.91043	0.997689	0.434648	0.533263	1	1	0.884017	0.884017	0.5	0.552935		2.85091	0.454984			1	0			0	0.00100476
1933	mtfA	b1976	anti-repressor for DgsA(Mlc)	0.333333	0.666667	1.66667	25.6667	1	2.85034		0.812278	0.987957	0.434772	0.533247	1	1	0.884017	0.884017	0.352	0.479485		2.85034	0.454897			2	0.30103			1	0.00526186
2761	recC	b2822	exonuclease V (RecBCD complex), gamma chain	1.33333	4.66667	9.33333	30.6667	1	2.84855		0.259046	0.809202	0.435158	0.533552	0.495984	1	0.884017	0.884017	0.160396	0.388736		2.84855	0.454624			3.5	0.544068			1.80735	0.0919432
659	speF	b0693	ornithine decarboxylase isozyme, inducible	0.666667	2	3.66667	47.6667	1	2.84795		0.508436	0.934466	0.435289	0.533545	0.865998	1	0.884017	0.884017	0.193456	0.39553		2.84795	0.454532			3	0.477121			1.58496	0.0294363
704	tolA	b0739	membrane anchored protein in TolA-TolQ-TolR complex	32	43.3333	505.667	1043.33	434.212	1236.1		0.6409	0.929136	2.28263e-59	6.9771e-59	0.751587	1	0.00365834	0.0162742	0.0740207	0.280602		2.84677	0.454353			1.35417	0.131672			0.437405	0.0319207
1022	solA	b1059	N-methyltryptophan oxidase, FAD-binding	4	8	84.3333	134.333	11.6467	33.1515		0.410676	0.897458	0.00779974	0.0127955	0.594272	1	0.00883416	0.0351199	0.0935818	0.303087		2.84643	0.4543			2	0.30103			1	0.0469857
163	glnD	b0167	uridylyltransferase	2.66667	3.33333	23.3333	52.3333	1.61915	4.60784		0.972226	0.991388	0.321318	0.412851	0.827545	1	0.47816	0.832178	0.410785	0.493903		2.84584	0.45421			1.25	0.09691			0.321928	0.00375627
22	insA-1	b0022	IS1 repressor TnpA	0.666667	2.33333	3.33333	14.3333	1.48772	4.22841		0.42483	0.898504	0.342609	0.436599	0.866004	1	0.47816	0.822969	0.0854544	0.288685		2.84221	0.453657			3.5	0.544068			1.80735	0.0464798
3279	yhfK	b3358	putative transporter, FUSC superfamily inner membrane protein	87.3333	132.333	3789	7372.67	5600.86	15912.5		0.107947	0.552279	0	0	0.122013	0.693698	0.558606	0.678706	0.0777207	0.286815		2.84109	0.453484			1.51527	0.180489			0.599572	0.257841
4031	pmrR	b4703	putative membrane-bound BasS regulator	6.33333	8.66667	285.667	666.667	776.684	2205.85		0.819643	0.975698	4.52826e-104	1.54438e-103	0.923516	1	0.911597	0.911597	0.223418	0.421436		2.84008	0.45333			1.36842	0.13622			0.452512	0.0106846
3803	yihX	b3885	alpha-D-glucose-1-phosphate phosphatase, anomer-specific	23	37	693.333	1490	1096.61	3114		0.28848	0.831491	4.49577e-146	1.66155e-145	0.351475	1	0.12043	0.308249	0.111118	0.334285		2.83966	0.453266			1.6087	0.206474			0.685891	0.0801426
305	yahE	b0319	DUF2877 family protein	4	4.66667	131	337.333	23.084	65.5485		0.952728	0.981419	0.000188752	0.000341175	0.936488	1	0.000323134	0.00183945	0.354799	0.476081		2.83957	0.453252			1.16667	0.0669468			0.222392	0.00814554
2339	alaX	b2396	tRNA-Ala	3.33333	5	107.333	182.333	175.922	499.169		0.765053	0.969255	7.28252e-25	1.86894e-24	0.936509	1	2.3343e-06	1.97299e-05	0.178005	0.409554		2.83745	0.452928			1.5	0.176091			0.584963	0.0135621
3184	yhdU	b3263	putative membrane protein	23.6667	36.6667	3545.33	6414	16016.2	45437.1		0.35498	0.889922	0	0	0.411392	1	0.852764	0.866583	0.0289298	0.176525		2.83695	0.452851			1.5493	0.190134			0.631613	0.0506481
4195	yjhC	b4280	GFO/IDH/MOCA family putative oxidoreductase. NAD(P)-dependent	4.33333	5.66667	88.3333	228	16.3985	46.5172		0.908005	0.997938	0.00167491	0.00288655	0.770072	1	0.00242238	0.0113884	0.302643	0.45161		2.83667	0.452809			1.30769	0.116506			0.387023	0.000896626
3006	ygjK	b3080	alpha-glucosidase	2.33333	4	40	76	1.60837	4.56125		0.674317	0.941632	0.325198	0.417284	0.863805	1	0.47816	0.832178	0.1262	0.35034		2.83595	0.452699			1.71429	0.234083			0.777608	0.0261186
1413	ydcZ	b1447	DUF606 family inner membrane protein	0	0.666667	0	14.3333	1	2.83391		0.458804	0.932249	0.438333	0.536599	1	1	0.884017	0.884017	0.18695	0.418095		2.83391	0.452387			#DIV/0!	#DIV/0!			#DIV/0!	0.0304682
761	ybiH	b0796	DUF1956 domain-containing tetR family putative transcriptional regulator	5.66667	7	132.667	309	36.6618	103.664		0.976326	0.993855	2.88977e-06	5.6065e-06	0.962144	1	3.74773e-06	3.01057e-05	0.268019	0.432399		2.82759	0.451416			1.23529	0.0917704			0.304855	0.00267713
2760	ptrA	b2821	protease III	81.3333	111.333	1974.67	4018.33	1886.99	5334.45		0.412421	0.899847	6.37318e-247	2.74407e-246	0.451333	1	0.206644	0.458057	0.0732723	0.278991		2.82696	0.45132			1.36885	0.136357			0.452967	0.0458313
1618	ribC	b1662	riboflavin synthase, alpha subunit	1	2	25	27	1.77636	5.01872		0.68082	0.946562	0.303625	0.39232	0.865998	1	0.306413	0.600774	0.217665	0.416597		2.82528	0.451061			2	0.30103			1	0.0238508
143	sfsA	b0146	sugar fermentation stimulation protein A	17.3333	30	521.333	880	455.933	1287.75		0.238124	0.788476	5.60618e-61	1.72307e-60	0.275339	1	0.0232399	0.0811103	0.0291384	0.177296		2.82442	0.450929			1.73077	0.238239			0.791413	0.103211
2174	atoB	b2224	acetyl-CoA acetyltransferase	0.666667	0.666667	4	37.6667	1	2.8231		0.91043	0.997689	0.440695	0.53932	1	1	0.884017	0.884017	0.5	0.552935		2.8231	0.450726			1	0			0	0.00100476
2040	ogrK	b2082	orphan Ogr protein, positive regulator of P2 growth	0.333333	1.33333	3.66667	8.33333	1.23515	3.48583		0.514083	0.932423	0.39171	0.4886	0.566858	1	0.73889	0.824334	0.18695	0.418095		2.82219	0.450587			4	0.60206			2	0.0303869
726	modE	b0761	transcriptional repressor for the molybdenum transport operon modABC	17.6667	26	528.333	1227.67	490.908	1380.78		0.533064	0.900184	8.39812e-65	2.61424e-64	0.557244	1	0.274092	0.568661	0.168681	0.400491		2.81271	0.449124			1.4717	0.167819			0.557482	0.0456686
3121	kdsC	b3198	3-deoxy-D-manno-octulosonate 8-phosphate phosphatase	7	9.66667	193	382	87.6046	246.377		0.795967	0.98579	6.9974e-13	1.5845e-12	0.889846	1	8.54428e-13	1.56699e-11	0.17071	0.40353		2.81237	0.449073			1.38095	0.140179			0.465664	0.00621574
2117	fruA	b2167	fused fructose-specific PTS enzymes: IIBcomponent/IIC components	17.3333	26.6667	167.333	310.667	66.5847	187.105		0.442749	0.915353	4.05038e-10	8.75368e-10	0.557225	1	4.62203e-10	6.39519e-09	0.19397	0.39471		2.81003	0.44871			1.53846	0.187087			0.621488	0.0384112
581	uspG	b0607	universal stress protein UP12	14.6667	21.6667	638.667	1298	768.18	2155.53		0.562178	0.922258	1.03945e-99	3.51423e-99	0.658018	1	0.589171	0.704396	0.100673	0.316317		2.80603	0.448092			1.47727	0.169461			0.562936	0.0351477
2218	yfbK	b2270	Von Willebrand factor domain putative lipoprotein	1.33333	1.66667	11.6667	38	1.23591	3.4671		0.980359	0.99698	0.395418	0.492752	0.566863	1	0.73889	0.824334	0.428383	0.503143		2.80529	0.447978			1.25	0.09691			0.321928	0.00131377
40	caiT	b0040	putative transporter	4.66667	7.33333	67.3333	149.333	10.1558	28.4815		0.662857	0.947364	0.0148872	0.0237609	0.777358	1	0.0245543	0.0844096	0.239294	0.438164		2.80445	0.447847			1.57143	0.196295			0.652077	0.0234832
3608	yidQ	b3688	DUF1375 family outer membrane protein	17	27	572.667	1096	1109.53	3111.24		0.385093	0.862968	6.92442e-143	2.53743e-142	0.473334	1	0.191914	0.439436	0.12441	0.348964		2.80411	0.447795			1.58824	0.200915			0.667425	0.0640054
3735	yigG	b3818	PRK11371 family inner membrane protein	4.33333	6.33333	116.333	192.667	75.103	210.507		0.766394	0.968878	3.66328e-11	8.08333e-11	0.992307	1	5.99882e-11	9.48107e-10	0.356579	0.475806		2.80291	0.447609			1.46154	0.16481			0.547488	0.0137311
2876	yggI	b2944	Zn-dependent metalloprotease-related protein	13.6667	22	344.333	597.667	340.132	953.198		0.412096	0.899613	5.11142e-45	1.47866e-44	0.434028	1	0.0016287	0.00803601	0.184519	0.41698		2.80243	0.447535			1.60976	0.20676			0.686842	0.0459444
3404	yhiJ	b3488	DUF4049 family protein	10	18.3333	346.667	536	73.9291	206.972		0.291669	0.834868	5.57779e-11	1.22592e-10	0.415818	1	6.85267e-11	1.07001e-09	0.00228879	0.0536621		2.7996	0.447097			1.83333	0.263241			0.874469	0.0783824
3656	atpH	b3735	F1 sector of membrane-bound ATP synthase, delta subunit	35	52.3333	566	1056	1268.96	3546.73		0.340432	0.877911	1.04876e-161	4.02128e-161	0.41507	1	0.259311	0.542336	0.00782795	0.0945932		2.79499	0.446381			1.49524	0.17471			0.580375	0.0565494
4157	nrdG	b4237	anaerobic ribonucleotide reductase activating protein	2	5.33333	50	69.6667	9.61531	26.874		0.330586	0.863277	0.0183513	0.028957	0.61583	1	0.0267053	0.0906813	0.100975	0.315658		2.79492	0.446369			2.66667	0.425969			1.41504	0.06385
3410	dtpB	b3496	dipeptide and tripeptide permease B	63.3333	102.333	2481.33	4344.33	3688.39	10301.8		0.0732723	0.440166	0	0	0.0851529	0.555036	0.809976	0.850212	0.00383562	0.0638875		2.79304	0.446078			1.61579	0.208385			0.692239	0.356384
4168	yjgH	b4248	UPF0131 family protein	0	1.66667	0	17	1	2.79279		0.241463	0.792558	0.44738	0.546985	0.566853	1	0.884017	0.884017	0.00374522	0.0667639		2.79279	0.446039			#DIV/0!	#DIV/0!			#DIV/0!	0.100969
3919	yjaH	b4001	DUF1481 family putative lipoprotein	45.3333	65.6667	2171	4208.33	4815.39	13447		0.361289	0.889045	0	0	0.424541	1	0.615077	0.724014	0.0321584	0.187728		2.79251	0.445995			1.44853	0.160927			0.534589	0.051076
2510	yfhH	b2561	putative DNA-binding transcriptional regulator	32.3333	47.6667	1330.67	2455	1713.35	4780.81		0.39465	0.874911	1.21007e-216	4.99972e-216	0.473506	1	0.0270274	0.0915352	0.0291039	0.177337		2.79032	0.445655			1.47423	0.168564			0.559958	0.0580363
677	ybgK	b0712	putative allophanate hydrolase, subunit 2	12.3333	16.6667	246.333	463	111.336	309.484		0.776513	0.975413	1.64261e-15	3.89182e-15	0.956846	1	2.33147e-15	5.49379e-14	0.167552	0.399128		2.77973	0.444002			1.35135	0.130768			0.434403	0.0108115
2900	yghD	b2968	putative membrane-anchored secretion pathway M-type protein	1	1	8.33333	17.3333	1.4255	3.95495		0.890415	1	0.368666	0.465381	0.566862	1	0.73889	0.824334	0.5	0.552935		2.77443	0.443173			1	0			0	0
3712	yifK	b3795	putative APC family amino acid transporter	99	134	6180	12668	14926.9	41361		0.413855	0.899183	0	0	0.45249	1	0.495021	0.833178	0.0241273	0.161123		2.77092	0.442623			1.35354	0.13147			0.436733	0.0461519
349	tauC	b0367	taurine ABC transporter permease	0.333333	1	3.33333	28.6667	1	2.76838		0.640078	0.939129	0.452842	0.552968	0.566862	1	0.884017	0.884017	0.210824	0.412283		2.76838	0.442225			3	0.477121			1.58496	0.0272749
3884	murI	b3967	glutamate racemase	0.333333	1	2.33333	17.6667	1	2.76353		0.640078	0.939129	0.453934	0.554127	0.566862	1	0.884017	0.884017	0.289508	0.450554		2.76353	0.441465			3	0.477121			1.58496	0.0272749
23	rpsT	b0023	30S ribosomal subunit protein S20	0	0.666667	0	18.3333	1	2.76276		0.458804	0.932249	0.454109	0.554167	1	1	0.884017	0.884017	0.0580583	0.254795		2.76276	0.441343			#DIV/0!	#DIV/0!			#DIV/0!	0.0304682
162	dapD	b0166	2,3,4,5-tetrahydropyridine-2-carboxylate N-succinyltransferase	0.666667	1	5.66667	38.3333	1.13255	3.12866		0.893681	0.998905	0.425717	0.523793	0.566862	1	0.73889	0.813135	0.389025	0.488432		2.76248	0.441299			1.5	0.176091			0.584963	0.000475952
2594	ypjA	b2647	adhesin-like autotransporter	10	17	340	567	28.8812	79.7344		0.396797	0.877789	5.84488e-05	0.000108111	0.513124	1	6.90334e-05	0.000444374	0.0917834	0.299511		2.76077	0.441031			1.7	0.230449			0.765535	0.0566097
2571	b2621	b2621	Pseudo gene	8.66667	11	124	252.667	97.7627	269.75		0.923043	0.991558	1.48357e-13	3.41107e-13	0.971025	1	1.85629e-13	3.68228e-12	0.217125	0.415931		2.75924	0.440789			1.26923	0.103541			0.343954	0.00368183
3742	pldB	b3825	lysophospholipase L2	83	116.333	4677	9314.67	13000.9	35850.6		0.3187	0.849935	0	0	0.365295	1	0.997139	0.997139	0.0449737	0.219974		2.75754	0.440522			1.40161	0.146626			0.487081	0.0706145
3733	corA	b3816	magnesium/nickel/cobalt transporter	66	100.667	1212	2350	3135.02	8641.6		0.149635	0.647168	0	0	0.187241	0.871754	0.119255	0.306252	0.0815737	0.282204		2.75648	0.440355			1.52525	0.183342			0.609048	0.188983
3734	yigF	b3817	DUF2628 family putative inner membrane protein	34.3333	51	4130.33	7406	12272.1	33729.2		0.36125	0.889478	0	0	0.397786	1	0.930306	0.930306	0.0129257	0.116656		2.74845	0.439087			1.48544	0.171854			0.570887	0.0508648
3438	yhjB	b3520	putative DNA-binding transcriptional response regulator	2	4.66667	29	70.3333	8.26024	22.687		0.431779	0.903505	0.0328449	0.0504348	0.863787	1	0.0547873	0.162358	0.176392	0.409997		2.74653	0.438784			2.33333	0.367977			1.22239	0.0440693
2621	emrB	b2686	multidrug efflux system protein	52.6667	71.3333	2345.67	4879.67	2772.44	7613.45		0.548795	0.909313	0	0	0.582072	1	0.538098	0.869184	0.0311846	0.182786		2.74612	0.438719			1.35443	0.131757			0.437686	0.0412865
47	kefC	b0047	potassium:proton antiporter	2.33333	8	120	88.6667	5.90706	16.2034		0.144833	0.636374	0.0716363	0.104944	0.200349	0.911257	0.0712398	0.203962	0.0513267	0.239118		2.74306	0.438236			3.42857	0.535113			1.77761	0.196287
300	betT	b0314	choline transporter of high affinity	16.3333	21	150	295	41.2081	112.881		0.863339	0.993704	2.04535e-06	3.99815e-06	0.945723	1	3.52764e-06	2.84553e-05	0.134333	0.361068		2.7393	0.43764			1.28571	0.109144			0.36257	0.00274291
3696	gpp	b3779	guanosine pentaphosphatase/exopolyphosphatase	111.667	161.667	8638.67	16305	22034.8	60325.4		0.153045	0.654393	0	0	0.167815	0.820057	0.647374	0.752238	0.0195699	0.146825		2.73774	0.437392			1.44776	0.160697			0.533824	0.184161
279	ecpC	b0291	ECP production outer membrane protein	2.66667	4.33333	54.3333	91.3333	2.46893	6.75355		0.707534	0.948035	0.246009	0.325667	0.863797	1	0.408693	0.743913	0.241724	0.43577		2.73542	0.437024			1.625	0.210853			0.70044	0.0231754
2855	ygfI	b2921	putative DNA-binding transcriptional regulator	1.33333	2.66667	57.3333	63	4.6732	12.7726		0.634801	0.937033	0.110888	0.156947	0.865997	1	0.155811	0.370289	0.270735	0.435153		2.73316	0.436665			2	0.30103			1	0.0282449
4303	slt	b4392	lytic murein transglycosylase, soluble	42	59.3333	1055	2114	816.046	2229.89		0.453546	0.930242	1.78705e-98	6.03129e-98	0.534801	1	0.808425	0.849731	0.113741	0.338633		2.73256	0.43657			1.4127	0.150049			0.498454	0.0314039
78	ilvH	b0078	acetolactate synthase 3, small subunit, valine-sensitive	0.666667	1	7.33333	30.3333	1.68016	4.58244		0.893681	0.998905	0.34055	0.434402	0.566862	1	0.47816	0.815031	0.389025	0.488432		2.72738	0.435746			1.5	0.176091			0.584963	0.000475952
495	purK	b0522	N5-carboxyaminoimidazole ribonucleotide synthase	19.6667	27.6667	308.667	652.667	213.452	581.927		0.618415	0.919404	6.86105e-27	1.79273e-26	0.706727	1	0.00167635	0.00825018	0.0958722	0.308191		2.72626	0.435568			1.40678	0.148226			0.492396	0.0364938
3328	feoA	b3408	ferrous iron transporter, protein A	23.6667	36.3333	1486.67	2794.33	5531.16	15076.6		0.374278	0.85024	0	0	0.411392	1	0.984967	0.984967	0.0545468	0.249804		2.72575	0.435486			1.53521	0.186168			0.618437	0.0704586
1541	ynfF	b1588	S- and N-oxide reductase, A subunit, periplasmic	0.666667	1	12	49	1	2.72433		0.893681	0.998905	0.46287	0.563267	0.566862	1	0.884017	0.884017	0.389025	0.488432		2.72433	0.43526			1.5	0.176091			0.584963	0.000475952
1432	narU	b1469	nitrate/nitrite transporter	0	1	0	28	1	2.71752		0.364241	0.887865	0.464441	0.564826	0.566857	1	0.884017	0.884017	0.18695	0.418095		2.71752	0.434173			#DIV/0!	#DIV/0!			#DIV/0!	0.051653
4082	mscM	b4159	mechanosensitive channel protein, miniconductance	136.667	180.667	4798.67	9951.33	6815.62	18513		0.45521	0.926765	0	0	0.484513	1	0.226999	0.492231	0.0874077	0.291629		2.71627	0.433972			1.32195	0.121215			0.402669	0.0330303
19	nhaA	b0019	sodium-proton antiporter	75	98.6667	4428	9093	9921.68	26938.7		0.602555	0.915892	0	0	0.689627	1	0.474362	0.827792	0.145596	0.369688		2.71514	0.433792			1.31556	0.119109			0.395672	0.0381556
2352	yfeR	b2409	transcriptional regulator of yefH	1	1	5.66667	30	1	2.71506		0.890415	1	0.465009	0.565339	0.566862	1	0.884017	0.884017	0.5	0.552935		2.71506	0.43378			1	0			0	0
2057	thiM	b2104	hydoxyethylthiazole kinase	1.33333	1.33333	22.3333	36.6667	1.81221	4.9195		0.873595	1	0.325441	0.417458	0.566863	1	0.47816	0.815031	0.5	0.552935		2.71464	0.433712			1	0			0	0
3060	agaC	b3139	N-acetylgalactosamine-specific enzyme IIC component of PTS	2	3	64	116	6.12695	16.6215		0.816936	0.977536	0.0708536	0.103915	0.827547	1	0.125879	0.313728	0.18695	0.418095		2.71285	0.433426			1.5	0.176091			0.584963	0.00986712
989	pgaC	b1022	biofilm PGA synthase PgaCD, catalytic subunit%3B poly-beta-1,6-N-acetyl-D-glucosamine synthase	4.33333	5.66667	49	103	5.55096	15.0584		0.908005	0.997938	0.0855561	0.123613	0.770072	1	0.100398	0.264641	0.126644	0.35112		2.71275	0.43341			1.30769	0.116506			0.387023	0.000896626
4089	yjeV	b4670	uncharacterized protein	1.33333	2	20.6667	30	18.241	49.2083		0.850086	0.991408	0.00198623	0.00340497	0.865991	1	0.00280198	0.012862	0.210824	0.412283		2.69767	0.43099			1.5	0.176091			0.584963	0.00374749
936	yccA	b0970	Modulator of FtsH protease, inner membrane protein	51	65.6667	3581	7508	9417.6	25394.5		0.754973	0.962079	0	0	0.870092	1	0.374697	0.695049	0.0373061	0.20372		2.69649	0.430799			1.28758	0.109775			0.364664	0.0167893
576	ybdN	b0602	PAPS reductase-like domain protein	0	2	0	28.3333	1	2.69563		0.199444	0.750453	0.469528	0.570476	0.866005	1	0.884017	0.884017	0.0580583	0.257678		2.69563	0.43066			#DIV/0!	#DIV/0!			#DIV/0!	0.124676
342	yaiO	b0358	outer membrane protein	2.66667	3.66667	53.6667	106.333	6.59718	17.7729		0.877558	0.997313	0.0634415	0.0936804	0.827545	1	0.0912948	0.244965	0.18695	0.418095		2.69401	0.4304			1.375	0.138303			0.459432	0.00116873
3415	dinQ	b4613	UV-inducible membrane toxin, DinQ-AgrB type I toxin-antitoxin system	3	5	114.667	174.333	147.223	396.256		0.66363	0.947814	2.00899e-18	4.88795e-18	0.936497	1	1.11022e-15	2.69784e-14	0.0981306	0.310136		2.69154	0.43			1.66667	0.221849			0.736966	0.023277
1285	ycjU	b1317	beta-phosphoglucomutase	0	0.666667	0	19.6667	1	2.68916		0.458804	0.932249	0.471041	0.572137	1	1	0.884017	0.884017	0.18695	0.418095		2.68916	0.429616			#DIV/0!	#DIV/0!			#DIV/0!	0.0304682
539	nfrB	b0569	bacteriophage N4 receptor, inner membrane subunit	1	2	15.3333	76.3333	1	2.68902		0.68082	0.946562	0.471074	0.571997	0.865998	1	0.884017	0.884017	0.18695	0.418095		2.68902	0.429594			2	0.30103			1	0.0238508
991	pgaA	b1024	biofilm adhesin polysaccharide PGA secretin%3B OM porin%3B poly-beta-1,6-N-acetyl-D-glucosamine export protein	3.33333	5	95.6667	144.333	10.6704	28.6248		0.765053	0.969255	0.0189572	0.0298403	0.936509	1	0.0245544	0.0843351	0.391286	0.485339		2.68264	0.428563			1.5	0.176091			0.584963	0.0135621
1831	yecE	b1868	UPF0759 family protein	1.66667	1.66667	38.3333	73	3.1376	8.4146		0.858824	0.99487	0.203438	0.274356	0.566863	1	0.351865	0.667016	0.5	0.552935		2.68186	0.428436			1	0			0	0.00223365
3523	yibL	b3602	ribosome-associated DUF2810 family protein	20	33.3333	1227.67	2073.33	2407.45	6453.74		0.261418	0.814151	1.16328e-271	5.19867e-271	0.343625	1	0.0595603	0.17477	0.0391318	0.207389		2.68073	0.428254			1.66667	0.221849			0.736966	0.0892948
3972	tyrB	b4054	tyrosine aminotransferase, tyrosine-repressible, PLP-dependent	71.3333	101	2675.33	5241.33	5604.33	14993.3		0.321176	0.854336	0	0	0.345007	1	0.292508	0.587737	0.0776474	0.28679		2.67531	0.427373			1.41589	0.151029			0.501707	0.0683713
2496	yphF	b2548	putative sugar ABC transporter periplasmic binding protein	3.33333	3	54.6667	176.333	7.67608	20.5114		0.705235	0.949257	0.0478189	0.0715077	0.863805	1	0.0601161	0.176002	0.441731	0.510755		2.67212	0.426856			0.9	-0.0457575			-0.152003	0.022616
1968	yeeY	b2015	LysR family putative transcriptional regulator	2	3.33333	86.3333	162	8.18831	21.8721		0.722516	0.944267	0.0410658	0.0620054	0.827555	1	0.0746387	0.212442	0.16473	0.396566		2.67114	0.426697			1.66667	0.221849			0.736966	0.024905
2651	ascF	b2715	cellobiose/arbutin/salicin-specific PTS enzymes, IIB and IC components	0.666667	0.666667	39	73.6667	1.53578	4.09655		0.91043	0.997689	0.377262	0.474078	1	1	0.47816	0.822969	0.5	0.552935		2.66741	0.42609			1	0			0	0.00100476
247	ykfA	b0253	CP4-6 prophage%3B putative GTP-binding protein	0.666667	2	5.33333	15.3333	1.08542	2.89131		0.508436	0.934466	0.458796	0.559009	0.865998	1	0.884017	0.884017	0.249434	0.439207		2.66376	0.425496			3	0.477121			1.58496	0.0294363
4102	nsrR	b4178	nitric oxide-sensitive repressor for NO regulon	22	31.3333	730.667	1373.33	1278.88	3404.46		0.566874	0.925924	2.02202e-142	7.38874e-142	0.692907	1	0.0128112	0.0491223	0.0233635	0.159226		2.66206	0.425217			1.42424	0.153584			0.510195	0.0334245
2232	nuoF	b2284	NADH:ubiquinone oxidoreductase, chain F	54	78.3333	1242	2272.67	1696.92	4511.08		0.314953	0.843748	1.38748e-187	5.48782e-187	0.372184	1	0.536811	0.870359	0.000436945	0.0254727		2.6584	0.42462			1.45062	0.161553			0.536667	0.0737871
571	cstA	b0598	carbon starvation protein involved in peptide utilization%3B APC peptide transporter family protein	6.33333	12.3333	94.6667	251.667	19.2939	51.2756		0.329843	0.861882	0.00185162	0.00318122	0.440833	1	0.00258109	0.0119896	0.197354	0.398403		2.65761	0.424491			1.94737	0.289448			0.961526	0.0645524
2422	purC	b2476	phosphoribosylaminoimidazole-succinocarboxamide synthetase	13.6667	20	294.667	637.333	228.851	607.531		0.595107	0.94482	9.67088e-27	2.52352e-26	0.624302	1	0.00508418	0.0215565	0.208861	0.411992		2.6547	0.424016			1.46341	0.165367			0.549339	0.0246509
146	mrcB	b0149	fused glycosyl transferase and transpeptidase	105	137.667	3066	6104	4313.73	11444.8		0.555436	0.917378	0	0	0.626271	1	0.693346	0.78961	0.0851533	0.289253		2.65311	0.423755			1.31111	0.117639			0.39079	0.0374515
1464	ydeS	b1504	putative fimbrial-like adhesin protein	0	1	0	10.3333	1	2.65165		0.364241	0.887865	0.47992	0.580743	0.566857	1	0.884017	0.884017	0.18695	0.418095		2.65165	0.423515			#DIV/0!	#DIV/0!			#DIV/0!	0.051653
2834	bglA	b2901	6-phospho-beta-glucosidase A	69.3333	90	3678.33	7565	6054.76	16048.3		0.677838	0.944319	0	0	0.714948	1	0.673593	0.775291	0.00701236	0.0897665		2.65052	0.423331			1.29808	0.1133			0.376376	0.0248811
3327	yhgF	b3407	putative transcriptional accessory protein	149.667	192.667	6447	13505	14304.7	37914.7		0.594087	0.94465	0	0	0.62659	1	0.700334	0.795006	0.138817	0.366273		2.65051	0.423329			1.28731	0.109681			0.364354	0.0247289
3676	yieP	b3755	putative transcriptional regulator	58	77.6667	3271	6432.33	9307.77	24650.8		0.574186	0.929432	0	0	0.671016	1	0.979015	0.979015	0.0198353	0.146774		2.64841	0.422985			1.33908	0.126807			0.421243	0.0317826
703	tolR	b0738	membrane spanning protein in TolA-TolQ-TolR complex	21.6667	29.3333	614	1125	1054.77	2790.99		0.701769	0.94644	8.2107e-116	2.85794e-115	0.759775	1	0.0166005	0.0601515	0.107061	0.323887		2.64606	0.422599			1.35385	0.131569			0.437064	0.0239071
3659	atpB	b3738	F0 sector of membrane-bound ATP synthase, subunit a	78	104.333	2126	4103	6852.17	18130.4		0.519468	0.924368	0	0	0.583777	1	0.222921	0.486373	0.0237485	0.159333		2.64593	0.422578			1.33761	0.126328			0.419654	0.0341551
857	lolA	b0891	lipoprotein chaperone	0.333333	0.666667	8.66667	21.3333	1.14795	3.03607		0.812278	0.987957	0.450816	0.550667	1	1	0.73889	0.813135	0.352	0.479485		2.64477	0.422388			2	0.30103			1	0.00526186
4059	dcuA	b4138	C4-dicarboxylate antiporter	99	124.333	5633.67	11858.3	14573.4	38470.8		0.804596	0.983817	0	0	0.872824	1	0.716321	0.808435	0.0648517	0.26098		2.63981	0.421572			1.25589	0.0989524			0.328713	0.00708559
4284	yjjG	b4374	dUMP phosphatase	42.3333	59.3333	2523.67	4811	5486.1	14476.9		0.476563	0.922589	0	0	0.534835	1	0.453091	0.8011	0.0827224	0.283676		2.63883	0.421411			1.40157	0.146616			0.487049	0.034992
2759	recB	b2820	exonuclease V (RecBCD complex), beta subunit	1	4.66667	6	41.3333	1	2.63327		0.188274	0.727604	0.484331	0.584988	0.495977	1	0.884017	0.884017	0.0463263	0.224805		2.63327	0.420496			4.66667	0.669007			2.22239	0.138105
3281	pabA	b3360	aminodeoxychorismate synthase, subunit II	26.6667	33	801.333	1761.67	1402.58	3691.52		0.94319	0.986572	5.04921e-151	1.88763e-150	0.970907	1	0.203623	0.453429	0.240454	0.439541		2.63196	0.420279			1.2375	0.0925452			0.307429	0.0058714
3706	rffC	b3790	TDP-fucosamine acetyltransferase	35.6667	48.6667	1270.33	2374.67	2277.31	5991.35		0.597676	0.942751	1.14884e-243	4.94103e-243	0.6629	1	0.252616	0.532632	0.070419	0.271481		2.63089	0.420103			1.36449	0.134969			0.448358	0.0256029
756	ybhQ	b0791	inner membrane protein	2.33333	4.66667	34.3333	68	10.0729	26.4872		0.529779	0.899776	0.0267574	0.0415301	0.863797	1	0.0451222	0.138794	0.170432	0.403315		2.62955	0.419882			2	0.30103			1	0.0458658
2320	yfdY	b2377	DUF2545 family putative inner membrane protein	2.66667	4	67.6667	78.3333	25.1969	66.1999		0.789238	0.98334	0.000467098	0.000830017	0.863805	1	0.000662725	0.00354914	0.22558	0.423848		2.62731	0.419511			1.5	0.176091			0.584963	0.00729611
2336	nupC	b2393	nucleoside (except guanosine) transporter	44.3333	64	2576.33	4701.33	3249.06	8527.18		0.376335	0.852573	0	0	0.40958	1	0.957017	0.957017	0.014775	0.126971		2.62451	0.419048			1.44361	0.15945			0.52968	0.0692685
1196	tyrT	b1231	tRNA-Tyr	4	5.66667	184.333	410.333	372.07	974.337		0.813668	0.975035	7.74992e-41	2.18821e-40	0.770085	1	0.00768747	0.0311019	0.236714	0.435472		2.61869	0.418084			1.41667	0.151268			0.5025	0.0109798
651	uof	b4637	ryhB-regulated fur leader peptide	3	4.66667	98.3333	220.333	154.52	404.148		0.737602	0.946352	7.42935e-18	1.79412e-17	0.796599	1	2.33147e-15	5.49379e-14	0.157648	0.384886		2.61551	0.417557			1.55556	0.191886			0.63743	0.0239471
292	ykgD	b0305	reactive chlorine species (RCS)-specific activator of the rcl genes	4.33333	4	65.3333	161.333	11.9418	31.2183		0.691174	0.94916	0.0167915	0.0266036	0.936509	1	0.0165608	0.0601761	0.43086	0.50509		2.61419	0.417337			0.923077	-0.0347621			-0.115477	0.0226606
2260	purF	b2312	amidophosphoribosyltransferase	38.3333	51.3333	1416.67	2550.67	1221.57	3191.79		0.647719	0.935092	4.67994e-129	1.66932e-128	0.7196	1	0.58284	0.699623	0.122316	0.345561		2.61285	0.417114			1.33913	0.126823			0.421296	0.0291458
3832	fieF	b3915	ferrous iron and zinc transporter	55.6667	81.6667	3535	6642.67	7762.13	20279.5		0.276687	0.819175	0	0	0.308651	1	0.965393	0.965393	0.0776033	0.286873		2.61262	0.417077			1.46707	0.16645			0.552934	0.0866233
2973	yqiK	b3051	PHB family membrane protein, function unknown	1	2.33333	24.6667	106	2.17749	5.68259		0.578287	0.935338	0.30843	0.398133	0.866004	1	0.592116	0.706181	0.20536	0.408825		2.6097	0.416591			2.33333	0.367977			1.22239	0.0290312
2332	glk	b2388	glucokinase	4.33333	5.66667	48	86	7.99269	20.8535		0.908005	0.997938	0.0510946	0.0761426	0.770072	1	0.0601161	0.176002	0.302643	0.45161		2.60908	0.416487			1.30769	0.116506			0.387023	0.000896626
1043	flgI	b1080	putative flagellar basal body protein	3	3	109	229	15.3782	40.0991		0.811383	0.988612	0.00686274	0.0113109	0.863795	1	0.00871585	0.0347561	0.5	0.552935		2.60753	0.41623			1	0			0	0.00497402
2375	yfeX	b2431	porphyrinogen oxidase, cytoplasmic	38	47.3333	1546	3064.33	2215.24	5757.57		0.90828	0.996916	7.48987e-229	3.155e-228	0.978988	1	0.121367	0.310035	0.116322	0.336111		2.59907	0.414818			1.24561	0.0953835			0.316857	0.0013414
3029	yhaH	b3103	DUF805 family inner membrane protein	45.3333	57.6667	2940.33	6085.33	12475.9	32422.3		0.816299	0.977057	0	0	0.912088	1	0.437712	0.780653	0.052137	0.242109		2.5988	0.414772			1.27206	0.104507			0.347165	0.0100803
2203	arnD	b2256	undecaprenyl phosphate-alpha-L-ara4FN deformylase	0	1	0	27.3333	1	2.59865		0.364241	0.887865	0.492757	0.593323	0.566857	1	0.884017	0.884017	0.0791512	0.288394		2.59865	0.414747			#DIV/0!	#DIV/0!			#DIV/0!	0.051653
2495	yphE	b2547	putative sugar ABC transporter ATPase	0	1.33333	0	32.6667	1	2.59807		0.294788	0.842048	0.4929	0.593311	0.566853	1	0.884017	0.884017	0.102553	0.318055		2.59807	0.41465			#DIV/0!	#DIV/0!			#DIV/0!	0.074663
2853	scpB	b2919	methylmalonyl-CoA decarboxylase, biotin-independent	0	0.666667	0	22.3333	1	2.59358		0.458804	0.932249	0.494002	0.594453	1	1	0.884017	0.884017	0.18695	0.418095		2.59358	0.4139			#DIV/0!	#DIV/0!			#DIV/0!	0.0304682
1379	ydcF	b1414	DUF218 superfamily protein, SAM-binding	0	1.33333	0	26.6667	1	2.59264		0.294788	0.842048	0.494233	0.594548	0.566853	1	0.884017	0.884017	0.0580583	0.254795		2.59264	0.413743			#DIV/0!	#DIV/0!			#DIV/0!	0.074663
2479	trmJ	b2532	tRNA mC32,mU32 2'-O-methyltransferase, SAM-dependent	36.3333	48.3333	2192.33	4241.33	3653.25	9466.12		0.678902	0.945165	0	0	0.754256	1	0.8343	0.86408	0.0635232	0.258041		2.59115	0.413493			1.33028	0.123942			0.411725	0.0244922
3064	yraI	b3143	putative periplasmic pilin chaperone	2.33333	5.33333	146.333	116.667	17.1256	44.3509		0.412864	0.898919	0.00473937	0.00791863	0.61584	1	0.00729773	0.0297417	0.178693	0.410481		2.58974	0.413257			2.28571	0.359022			1.19265	0.0462793
2387	yffL	b2443	CPZ-55 prophage%3B uncharacterized protein	0	1	0	25	1	2.58795		0.364241	0.887865	0.495389	0.595754	0.566857	1	0.884017	0.884017	0.0791512	0.288394		2.58795	0.412956			#DIV/0!	#DIV/0!			#DIV/0!	0.051653
4248	yjiM	b4335	putative 2-hydroxyglutaryl-CoA dehydratase	0	2.66667	0	20	1	2.58298		0.138436	0.62553	0.496619	0.596864	0.866011	1	0.884017	0.884017	0.0453666	0.221393		2.58298	0.412121			#DIV/0!	#DIV/0!			#DIV/0!	0.203752
4143	tamA	b4220	translocation and assembly module for autotransporter export, outer membrane subunit	65	86	1842.67	3869	2564.15	6612.4		0.603013	0.914574	1.48854e-258	6.56172e-258	0.661184	1	0.11085	0.287324	0.187436	0.385782		2.57878	0.411415			1.32308	0.121585			0.403897	0.0387812
321	codA	b0337	cytosine/isoguanine deaminase	29	38	682.333	1472.33	571.15	1470.82		0.75859	0.963722	7.59361e-59	2.31198e-58	0.85357	1	0.243716	0.518648	0.239378	0.438132		2.5752	0.41081			1.31034	0.117386			0.389947	0.0160484
2832	yqfA	b2899	hemolysin III family HylIII inner membrane protein	29.6667	37.6667	993.667	2237.33	1671.52	4303.11		0.857035	0.993076	2.12166e-168	8.22433e-168	0.940811	1	0.0217849	0.0763748	0.218487	0.415955		2.57437	0.41067			1.26966	0.103688			0.344446	0.0030174
1879	sdiA	b1916	quorum-sensing transcriptional activator	53.6667	67.6667	2908.67	6254	7683.28	19778		0.838417	0.984736	0	0	0.900402	1	0.886339	0.886339	0.171906	0.405026		2.57416	0.410635			1.26087	0.10067			0.334419	0.00668035
2830	ygfY	b2897	flavinator of succinate dehydrogenase%3B antitoxin of CptAB toxin-antitoxin pair	12	16.6667	340	666.333	530.131	1364.43		0.723238	0.943424	1.16247e-54	3.46867e-54	0.956824	1	0.0153272	0.0565389	0.0539694	0.247949		2.57375	0.410567			1.38889	0.142668			0.473931	0.0252931
3573	gltS	b3653	glutamate transporter	55.3333	80.3333	2028.67	3663.33	3203.33	8243.27		0.306731	0.831408	0	0	0.345321	1	0.105636	0.276573	0.0154825	0.130964		2.57335	0.410498			1.45181	0.161909			0.53785	0.0801858
505	sfmD	b0532	putative outer membrane export usher protein	7.66667	8.66667	185.667	363.667	18.5595	47.6562		0.884607	1	0.00369571	0.00623652	0.887456	1	0.00501229	0.0212981	0.274212	0.435229		2.56775	0.409553			1.13043	0.0532455			0.176878	0
2729	yqcC	b2792	DUF446 family protein	13	18	308.667	569.333	419.073	1075.4		0.718942	0.94138	3.25593e-43	9.30129e-43	0.857621	1	0.000306671	0.00176121	0.0553936	0.251545		2.56615	0.409282			1.38462	0.141329			0.469485	0.026235
1110	ymfL	b1147	e14 prophage%3B putative DNA-binding transcriptional regulator	4.33333	4.66667	144	249.667	41.6976	106.394		0.856652	0.993188	1.6307e-05	3.07626e-05	0.936499	1	1.90127e-05	0.000134893	0.437859	0.508322		2.55156	0.406805			1.07692	0.0321847			0.106915	0.00296843
973	wrbA	b1004	NAD(P)H:quinone oxidoreductase	0	1.33333	0	31	1	2.55154		0.294788	0.842048	0.504461	0.604607	0.566853	1	0.884017	0.884017	0.00806504	0.0958474		2.55154	0.406803			#DIV/0!	#DIV/0!			#DIV/0!	0.074663
2896	nupG	b2964	nucleoside transporter	10.6667	15.6667	113	238.333	40.202	102.359		0.631897	0.934079	2.45742e-05	4.59127e-05	0.751484	1	3.57269e-05	0.000239907	0.220784	0.419217		2.54613	0.40588			1.46875	0.166948			0.554589	0.0296162
3447	yhjK	b3529	cyclic-di-GMP phosphodiesterase	118	159.667	7348.67	13920.3	14982.3	38136.5		0.37372	0.849906	0	0	0.427259	1	0.822679	0.858448	0.0653953	0.261703		2.54544	0.405763			1.35311	0.131332			0.436276	0.0706292
3345	glgP	b3428	glycogen phosphorylase	111.333	162	4057.33	7396.33	6553.57	16657.8		0.141724	0.628048	0	0	0.152255	0.782839	0.764989	0.82049	0.103159	0.316296		2.54179	0.40514			1.45509	0.16289			0.541108	0.202007
948	etk	b0981	tyrosine-protein kinase, role in O-antigen capsule formation	1	2.66667	26.3333	45.3333	1.01416	2.57528		0.491476	0.920461	0.504553	0.604531	0.866004	1	0.884017	0.884017	0.0333833	0.192792		2.53933	0.404719			2.66667	0.425969			1.41504	0.0359944
712	lysY	b0747	tRNA-Lys	12.3333	13.6667	248.333	569.333	1445.7	3667.86		0.814943	0.975716	9.60533e-140	3.48373e-139	0.932075	1	0.0256259	0.0875515	0.312143	0.457399		2.53708	0.404333			1.10811	0.0445821			0.148099	0.0106766
370	yaiE	b0391	UPF0345 family protein	39.6667	52	2711	5392.67	13237.6	33507.8		0.717657	0.942979	0	0	0.737959	1	0.791452	0.840525	0.0851419	0.289442		2.53125	0.403336			1.31092	0.117578			0.390584	0.0254982
3792	yihN	b3874	MFS transporter family protein	11.3333	19	303	483	101.757	257.339		0.388628	0.867132	3.06687e-11	6.78271e-11	0.452963	1	3.41462e-11	5.50874e-10	0.097144	0.309284		2.52896	0.402942			1.67647	0.224396			0.745427	0.0619146
3453	bcsE	b3536	cellulose production protein	104	170.333	8237.33	12713.7	18498.9	46767		0.015873	0.159462	0	0	0.0195781	0.206193	0.59452	0.706447	0.00347693	0.0635572		2.52809	0.402792			1.63782	0.214266			0.711777	0.797342
3325	ompR	b3405	response regulator in two-component regulatory system with EnvZ	37.3333	52.3333	641.667	1157.67	1139.65	2873.15		0.503375	0.930535	1.66041e-108	5.70291e-108	0.567293	1	0.00932632	0.0368878	0.0215556	0.153704		2.52109	0.401589			1.40179	0.146682			0.487266	0.0312672
134	yadL	b0137	putative fimbrial-like adhesin protein	5.33333	9	250.667	374.667	79.714	200.432		0.54567	0.90923	5.60049e-09	1.17005e-08	0.659178	1	6.51865e-09	7.75062e-08	0.0417599	0.210705		2.51439	0.400432			1.6875	0.227244			0.754888	0.0413264
650	fur	b0683	ferric iron uptake regulon transcriptional repressor%3B autorepressor	13.3333	18	197.333	385	206.905	519.308		0.770045	0.97112	7.66322e-21	1.90869e-20	0.857644	1	3.0152e-07	2.84541e-06	0.105985	0.321987		2.50989	0.399655			1.35	0.130334			0.432959	0.0127271
2869	loiP	b2936	Phe-Phe periplasmic metalloprotease, OM lipoprotein%3B low salt-inducible%3B Era-binding heat shock protein	13.6667	21.3333	413.667	614.333	257.06	644.967		0.468002	0.915869	1.76916e-25	4.57043e-25	0.523378	1	0.00892763	0.0353469	0.182392	0.41369		2.50902	0.399504			1.56098	0.193396			0.642448	0.0381668
2504	qseE	b2556	sensor protein kinase regulating glmY sRNA in two-component system with response regulator GlrR	6.66667	11	216.667	321	35.1031	87.8924		0.531062	0.900109	0.000121671	0.000222511	0.566611	1	0.000212726	0.00125696	0.0654021	0.261487		2.50383	0.398606			1.65	0.217484			0.722466	0.0457051
2723	barA	b2786	hybrid sensory histidine kinase, in two-component regulatory system with UvrY	104.333	148.333	3065.67	5592.33	4105.16	10255.3		0.217451	0.760161	0	0	0.23971	0.999156	0.269267	0.560145	0.0736485	0.279437		2.49814	0.397617			1.42173	0.152816			0.507643	0.119094
1664	ydiU	b1706	UPF0061 family protein	22.3333	32	377	707.333	218.668	546.248		0.548779	0.90965	1.21142e-21	3.03675e-21	0.606793	1	5.01237e-06	3.92115e-05	0.118827	0.340384		2.49807	0.397605			1.43284	0.156196			0.518873	0.0411257
515	ybcL	b0545	inactive polymorphonuclear leukocyte migration suppressor%3B DLP12 prophage%3B UPF0098 family secreted protein	2	3.33333	99.3333	117.333	18.6789	46.5584		0.722516	0.944267	0.00537437	0.00893354	0.827555	1	0.00666436	0.0273901	0.32877	0.468091		2.49257	0.396647			1.66667	0.221849			0.736966	0.024905
3738	pldA	b3821	outer membrane phospholipase A	89.3333	120	7215.67	13465.3	25385.4	63144.7		0.471277	0.917936	0	0	0.498538	1	0.645604	0.750856	0.0175635	0.140313		2.48744	0.395752			1.34328	0.128168			0.425764	0.0371874
819	ybjN	b0853	negative regulator of motility%3B multicopy suppressor of coaA(Ts)	25	29.6667	892.333	1797	1581.55	3932.22		0.931327	0.993752	1.23799e-143	4.54514e-143	0.974271	1	0.389613	0.716225	0.252704	0.441541		2.48631	0.395556			1.18667	0.0743287			0.246915	0.00272202
421	queC	b0444	7-cyano-7-deazaguanine (preQ0) synthase%3B queuosine biosynthesis	21.6667	29.6667	479	945	561.566	1395.76		0.671635	0.93852	3.72329e-52	1.09751e-51	0.759775	1	0.0122833	0.047238	0.211266	0.408151		2.48548	0.39541			1.36923	0.136477			0.453366	0.0275563
3522	yibT	b4554	uncharacterized protein	9.33333	13.3333	338.667	645.667	641.188	1591.22		0.703695	0.947802	5.06231e-59	1.5425e-58	0.852697	1	0.709967	0.802428	0.247083	0.435602		2.48167	0.394744			1.42857	0.154902			0.514573	0.0232824
3842	glpX	b3925	fructose 1,6-bisphosphatase II	59.6667	78.6667	2756.67	5220.33	5557.72	13789.1		0.633082	0.93483	0	0	0.685528	1	0.82462	0.857252	0.0379447	0.204873		2.48108	0.394641			1.31844	0.120059			0.398827	0.0292676
2248	yfcE	b2300	phosphodiesterase activity on bis-pNPP	18.3333	26.3333	1014.67	1677.67	1147.46	2842.73		0.581206	0.934218	1.31711e-103	4.48417e-103	0.67881	1	0.00289579	0.0132301	0.15698	0.384343		2.47742	0.393999			1.43636	0.157264			0.522421	0.0295519
2278	prmB	b2330	N5-glutamine methyltransferase	16	27.6667	283.667	504.667	209.081	517.788		0.258388	0.809589	2.96194e-20	7.3444e-20	0.371602	1	1.10642e-07	1.12025e-06	0.0966445	0.309062		2.47649	0.393837			1.72917	0.237837			0.790077	0.0917356
4071	sugE	b4148	multidrug efflux system protein	15.3333	19.6667	425.333	849.667	721.464	1785.45		0.87321	1	1.25846e-65	3.92688e-65	0.959205	1	0.151753	0.36264	0.235408	0.433624		2.47476	0.393533			1.28261	0.108094			0.359081	0
4092	tsaE	b4168	tRNA(ANN) t(6)A37 threonylcarbamoyladenosine modification protein%3B ADP binding protein	1.66667	1.66667	41.6667	63	7.17077	17.7341		0.858824	0.99487	0.0884047	0.127397	0.566863	1	0.152426	0.363802	0.5	0.552935		2.47311	0.393243			1	0			0	0.00223365
359	yaiZ	b0380	DUF2754 family putative inner membrane protein	3.66667	4.33333	71.3333	150.667	52.5575	129.848		0.969099	0.990151	4.11359e-06	7.92548e-06	0.796588	1	5.73459e-06	4.46815e-05	0.399483	0.490151		2.47059	0.3928			1.18182	0.0725507			0.241008	0.00429869
1375	ynbC	b1410	putative esterase	0	1.66667	0	42.3333	1	2.46993		0.241463	0.792558	0.52542	0.625868	0.566853	1	0.884017	0.884017	0.0658888	0.261976		2.46993	0.392685			#DIV/0!	#DIV/0!			#DIV/0!	0.100969
265	insA-3	b0275	IS1 repressor TnpA	0	1.33333	0	8.66667	1	2.46806		0.294788	0.842048	0.52591	0.62626	0.566853	1	0.884017	0.884017	0.0580583	0.254795		2.46806	0.392356			#DIV/0!	#DIV/0!			#DIV/0!	0.074663
3051	garD	b3128	D-galactarate dehydrogenase	1	2.33333	16.3333	21.3333	1.28588	3.17232		0.578287	0.935338	0.472285	0.57311	0.866004	1	0.73889	0.813135	0.273358	0.436119		2.46704	0.392177			2.33333	0.367977			1.22239	0.0290312
1099	rluE	b1135	23S rRNA pseudouridine(2457) synthase	3	4	39	63.3333	7.41503	18.2886		0.902901	0.994176	0.0844663	0.122129	0.79659	1	0.112747	0.291657	0.338934	0.473652		2.46643	0.392068			1.33333	0.124939			0.415037	0.00253661
175	skp	b0178	periplasmic chaperone	27.6667	32.3333	711.333	1538.33	1462.65	3604.48		0.881281	0.999622	2.08471e-129	7.44979e-129	0.97088	1	0.0304657	0.101937	0.339687	0.469231		2.46435	0.391702			1.16867	0.0676936			0.224873	0.000164117
3067	rsmI	b3146	16S rRNA C1402 2'-O-ribose methyltransferase, SAM-dependent	37.3333	52.6667	1771	3160.33	2611.83	6427.64		0.48403	0.9275	1.55288e-228	6.53419e-228	0.567293	1	0.484181	0.820974	0.102083	0.317509		2.46097	0.391106			1.41071	0.149439			0.496426	0.0326862
786	ybiU	b0821	DUF1479 family protein	13.6667	18.3333	251.667	464	97.318	239.388		0.781186	0.978611	4.83349e-10	1.04288e-09	0.857625	1	6.59029e-10	8.9279e-09	0.142604	0.373524		2.45985	0.390909			1.34146	0.127579			0.423808	0.00938992
1602	ydhF	b1647	putative oxidoreductase	0.333333	1	2	28	1	2.45812		0.640078	0.939129	0.528526	0.628797	0.566862	1	0.884017	0.884017	0.210824	0.412283		2.45812	0.390603			3	0.477121			1.58496	0.0272749
2112	rihB	b2162	ribonucleoside hydrolase 2	1.66667	1.66667	21.6667	38	2.39552	5.85322		0.858824	0.99487	0.333905	0.426907	0.566863	1	0.592116	0.706181	0.5	0.552935		2.44341	0.387995			1	0			0	0.00223365
262	yagI	b0272	CP4-6 prophage%3B putative DNA-binding transcriptional regulator	23	28.6667	484.333	1048.67	548.299	1337.45		0.926839	0.993059	3.75013e-48	1.09545e-47	0.894221	1	0.000554265	0.00301396	0.276117	0.437607		2.43928	0.387261			1.24638	0.0956494			0.31774	0.00302512
303	yahC	b0317	putative inner membrane protein	0	1	0	15.3333	1	2.43925		0.364241	0.887865	0.533526	0.633583	0.566857	1	0.884017	0.884017	0.0791512	0.288394		2.43925	0.387257			#DIV/0!	#DIV/0!			#DIV/0!	0.051653
602	ybeD	b0631	UPF0250 family protein	3.33333	4.66667	47	53.3333	22.2015	54.0617		0.842979	0.988691	0.00343659	0.0058068	0.796588	1	0.00459267	0.0198183	0.302643	0.45083		2.43505	0.386508			1.4	0.146128			0.485427	0.00493943
3095	argG	b3172	argininosuccinate synthetase	72.3333	96	3551.33	6538.33	6630.53	16134.9		0.569375	0.924174	0	0	0.602872	1	0.254418	0.534979	0.0891127	0.29346		2.43343	0.386218			1.32719	0.122933			0.408374	0.0342463
3249	gspH	b3329	putative general secretory pathway component, cryptic	0.333333	2	11	15.3333	1.40023	3.40098		0.343413	0.881753	0.464303	0.564834	0.865998	1	0.73889	0.824334	0.103076	0.316941		2.42886	0.385403			6	0.778151			2.58496	0.054653
2985	plsY	b3059	putative glycerol-3-phosphate acyltransferase	23	29	757.333	1451	1001.05	2430.68		0.893819	0.987855	3.50441e-85	1.14786e-84	0.995312	1	0.610517	0.720173	0.263273	0.426496		2.42812	0.38527			1.26087	0.10067			0.334419	0.00530702
327	lacY	b0343	lactose permease	2.33333	3.33333	35.6667	166	5.81133	14.1072		0.849183	0.991193	0.136357	0.190498	0.827545	1	0.140292	0.34392	0.368124	0.482409		2.42754	0.385166			1.42857	0.154902			0.514573	0.0038419
2124	yeiR	b2173	Zn-stimulated GTPase involved in zinc homeostasis%3B mutants are cadmium and EDTA sensitive%3B Zn(2+) binding protein	16	22.3333	321	567.333	195.81	474.969		0.671114	0.938426	5.84428e-18	1.41397e-17	0.830209	1	9.83862e-11	1.48266e-09	0.175683	0.409012		2.42566	0.384831			1.39583	0.144834			0.481127	0.0275998
2236	nuoA	b2288	NADH:ubiquinone oxidoreductase, membrane subunit A	18.6667	21.3333	280	578	415.818	1003.64		0.847314	0.989569	9.04698e-36	2.48233e-35	0.971975	1	0.0391324	0.124608	0.309897	0.456122		2.41366	0.382676			1.14286	0.0579919			0.192645	0.00455393
1476	yneE	b1520	bestrophin family putative inner membrane protein	0	1.33333	0	17.3333	1	2.41092		0.294788	0.842048	0.541127	0.64202	0.566853	1	0.884017	0.884017	0.102553	0.318055		2.41092	0.382183			#DIV/0!	#DIV/0!			#DIV/0!	0.074663
1272	pspA	b1304	regulatory protein for phage-shock-protein operon	16.6667	23.3333	705	1273.33	623.068	1500.7		0.657792	0.944691	2.21078e-52	6.5266e-52	0.721141	1	0.0763784	0.216601	0.169224	0.401338		2.40856	0.381757			1.4	0.146128			0.485427	0.0247101
4216	sgcC	b4304	putative PTS system EIIC permease component	2.66667	4.33333	42.3333	82.6667	4.87259	11.7288		0.707534	0.948035	0.178457	0.243881	0.863797	1	0.219266	0.479744	0.261211	0.424271		2.40711	0.381495			1.625	0.210853			0.70044	0.0231754
1704	astA	b1747	arginine succinyltransferase	0	1.66667	0	25	1	2.40542		0.241463	0.792558	0.542615	0.64359	0.566853	1	0.884017	0.884017	0.0333833	0.192792		2.40542	0.381191			#DIV/0!	#DIV/0!			#DIV/0!	0.100969
3072	yraQ	b3151	putative inner membrane permease	32.3333	42.6667	791.667	1558	957.809	2303.84		0.722448	0.944476	3.3178e-79	1.07586e-78	0.831217	1	0.0837735	0.227452	0.208835	0.412129		2.40533	0.381174			1.31959	0.120438			0.400087	0.0248091
1616	ydhC	b1660	putative arabinose efflux transporter	19.3333	22.6667	355.667	865	228.737	550.139		0.908755	0.997173	3.36106e-20	8.32873e-20	0.996943	1	1.7428e-06	1.4958e-05	0.343348	0.472624		2.40512	0.381137			1.17241	0.0690809			0.229482	0.00122965
797	gsiD	b0832	glutathione ABC transporter permease	0.333333	1	2.33333	25.3333	1	2.40489		0.640078	0.939129	0.54276	0.643565	0.566862	1	0.884017	0.884017	0.210824	0.412283		2.40489	0.381095			3	0.477121			1.58496	0.0272749
334	mhpD	b0350	2-keto-4-pentenoate hydratase	0	1.66667	0	25.6667	1	2.4008		0.241463	0.792558	0.54387	0.644096	0.566853	1	0.884017	0.884017	0.00374522	0.0667639		2.4008	0.380355			#DIV/0!	#DIV/0!			#DIV/0!	0.100969
3644	bglG	b3723	transcriptional antiterminator of the bgl operon	6	9	220.333	348.667	53.6227	128.73		0.688451	0.946677	8.81813e-06	1.68642e-05	0.887453	1	1.15052e-05	8.53665e-05	0.060502	0.252667		2.40066	0.38033			1.5	0.176091			0.584963	0.023798
951	gfcD	b0984	putative O-antigen capsule production periplasmic protein	0.333333	2.66667	3.66667	29.6667	1	2.39436		0.236099	0.789986	0.545623	0.645189	0.866004	1	0.884017	0.884017	0.135184	0.362227		2.39436	0.379189			8	0.90309			3	0.102381
196	metI	b0198	DL-methionine transporter subunit	29.3333	39	1151.67	2032.33	1744.19	4173.23		0.711646	0.949855	2.87548e-140	1.04485e-139	0.769365	1	0.798644	0.845393	0.101068	0.31572		2.39264	0.378878			1.32955	0.123703			0.410933	0.0223425
1224	trpA	b1260	tryptophan synthase, alpha subunit	1	1	9	18	1.22683	2.93534		0.890415	1	0.503761	0.604327	0.566862	1	0.884017	0.884017	0.5	0.552935		2.39262	0.378873			1	0			0	0
1215	yciI	b1251	putative DGPF domain-containing enzyme	19.6667	24	3189.33	6453.33	7168.47	17140.5		0.987963	0.996146	0	0	0.979253	1	0.443128	0.787423	0.215612	0.41432		2.39109	0.378596			1.22034	0.0864805			0.287282	0.00167692
2154	napG	b2205	ferredoxin-type protein	0	0.666667	0	17.6667	1	2.39061		0.458804	0.932249	0.546645	0.646004	1	1	0.884017	0.884017	0.18695	0.418095		2.39061	0.378509			#DIV/0!	#DIV/0!			#DIV/0!	0.0304682
1596	slyB	b1641	outer membrane lipoprotein	21.3333	22.6667	856.333	1983.67	1379.58	3298		0.656809	0.944263	4.76416e-111	1.64649e-110	0.73955	1	0.599206	0.710062	0.410308	0.49388		2.39059	0.378505			1.0625	0.0263289			0.0874628	0.0249072
3332	bioH	b3412	pimeloyl-ACP methyl ester carboxylesterase	35	47.6667	1616	2915.67	2583.03	6170.39		0.607212	0.917915	1.05101e-205	4.27441e-205	0.735066	1	0.208416	0.461196	0.0569542	0.257009		2.38882	0.378184			1.3619	0.134147			0.445626	0.0371976
2497	yphG	b2549	DUF4380 domain-containing TPR repeat protein	1.66667	3	20.3333	96	1	2.38844		0.68204	0.943504	0.547238	0.646312	0.758453	1	0.884017	0.884017	0.0740741	0.280558		2.38844	0.378114			1.8	0.255273			0.847997	0.0252563
1304	abgB	b1337	p-aminobenzoyl-glutamate hydrolase, B subunit	1	0.666667	11	36.6667	1	2.38696		0.700092	0.957278	0.547641	0.646593	0.566862	1	0.884017	0.884017	0.383822	0.487432		2.38696	0.377845			0.666667	-0.176091			-0.584963	0.0189619
798	yliE	b0833	putative membrane-anchored cyclic-di-GMP phosphodiesterase	17.6667	29.6667	1201.67	1621	307.9	734.155		0.279111	0.817002	6.10164e-26	1.58577e-25	0.332605	1	0.120198	0.307858	0.0423275	0.212822		2.38439	0.377378			1.67925	0.225114			0.747813	0.0877771
4010	rpiR	b4089	d-allose-inducible als operon transcriptional repressor%3B autorepressor%3B repressor of rpiR	78	112	6129.67	10331	18642.1	44277.1		0.25599	0.809428	0	0	0.287784	1	0.864272	0.87371	0.0556004	0.252219		2.37512	0.375685			1.4359	0.157123			0.521953	0.0918217
2822	idi	b2889	isopentenyl diphosphate isomerase	3.66667	6.33333	190.667	260	45.3107	107.59		0.58975	0.941371	5.99514e-05	0.000110785	0.70576	1	8.60442e-05	0.00055023	0.174529	0.406984		2.37449	0.37557			1.72727	0.237361			0.788496	0.0262393
3165	aaeX	b3242	DUF1656 family putative inner membrane efflux pump associated protein	1	1.66667	7.66667	18	2.3806	5.64517		0.801744	0.988802	0.358713	0.45444	0.566858	1	0.592116	0.706181	0.245884	0.43473		2.37132	0.37499			1.66667	0.221849			0.736966	0.00489073
3253	gspL	b3333	general secretory pathway component, cryptic	4.33333	7.33333	49	109.667	9.99644	23.6942		0.582512	0.935591	0.06019	0.0890144	0.777358	1	0.0672805	0.194199	0.208433	0.412089		2.37026	0.374796			1.69231	0.228479			0.758992	0.0289137
2963	zupT	b3040	zinc transporter	44.6667	62.3333	1768.33	3190.67	3643.08	8633.21		0.478691	0.922393	7.33736e-282	3.30564e-281	0.511746	1	0.632374	0.739449	0.142056	0.372315		2.36976	0.374704			1.39552	0.144737			0.480805	0.0350838
1450	yddV	b1490	diguanylate cyclase, cold- and stationary phase-induced oxygen-dependent biofilm regulator	1.33333	1.66667	40.6667	98	2.31853	5.49335		0.980359	0.99698	0.365717	0.462409	0.566863	1	0.592116	0.706181	0.377812	0.489013		2.36933	0.374625			1.25	0.09691			0.321928	0.00131377
3412	prlC	b3498	oligopeptidase A	139.667	180	8867	16717	21164.7	50136.2		0.599514	0.942419	0	0	0.609753	1	0.833425	0.863864	0.107969	0.326403		2.36886	0.374539			1.28878	0.11018			0.366009	0.0257558
2806	hyuA	b2873	D-stereospecific phenylhydantoinase	0	2	0	20.6667	1	2.3635		0.199444	0.750453	0.554097	0.653421	0.866005	1	0.884017	0.884017	0.0791512	0.288394		2.3635	0.373556			#DIV/0!	#DIV/0!			#DIV/0!	0.124676
674	dtpD	b0709	dipeptide and tripeptide permease D	0.666667	1.33333	4.33333	41	1	2.36096		0.736976	0.953829	0.554801	0.653855	0.566858	1	0.884017	0.884017	0.230025	0.428837		2.36096	0.373088			2	0.30103			1	0.0205295
4301	nadR	b4390	trifunctional protein: nicotinamide mononucleotide adenylyltransferase, ribosylnicotinamide kinase, transcriptional repressor	71	81.3333	3110.33	6375	6088.2	14360.8		0.717817	0.9408	0	0	0.760568	1	0.559177	0.679188	0.160597	0.388785		2.35878	0.372688			1.14554	0.0590102			0.196028	0.0265029
836	ltaE	b0870	L-allo-threonine aldolase, PLP-dependent	6.33333	10	87.6667	168	26.3329	62.1132		0.604565	0.91592	0.00247853	0.00423025	0.715971	1	0.00313539	0.0142411	0.204848	0.408182		2.35877	0.372685			1.57895	0.198368			0.658963	0.0381423
2353	yfeH	b2410	putative inorganic ion transporter	38	49	1191	2155.33	1556.56	3660.25		0.782351	0.97918	1.50594e-118	5.2844e-118	0.866178	1	0.152827	0.364535	0.184256	0.416604		2.3515	0.371344			1.28947	0.110412			0.366782	0.0091373
4292	deoC	b4381	2-deoxyribose-5-phosphate aldolase, NAD(P)-linked	26.6667	34.6667	881.667	1628.33	1069.54	2514.33		0.79224	0.982938	5.55562e-82	1.80907e-81	0.878123	1	0.657015	0.760034	0.213877	0.411536		2.35085	0.371225			1.3	0.113943			0.378512	0.00747396
1175	ldrA	b4419	toxic polypeptide, small	1	0.333333	10	21.3333	3.11664	7.3155		0.488572	0.934042	0.301803	0.390356	0.566862	1	0.492899	0.831407	0.0580583	0.260899		2.34724	0.370557			0.333333	-0.477121			-1.58496	0.0296335
2732	queF	b2794	7-cyano-7-deazaguanine reductase (NADPH-dependent)	32.3333	41	1447.33	2709.67	1893	4440.45		0.855123	0.992528	1.36155e-142	4.98466e-142	0.91372	1	0.437688	0.780968	0.170721	0.403115		2.34572	0.370276			1.26804	0.103133			0.342602	0.00325717
34	caiF	b0034	cai operon transcriptional activator	0	1.66667	0	16	1	2.34507		0.241463	0.792558	0.559225	0.65827	0.566853	1	0.884017	0.884017	0.00374522	0.0667639		2.34507	0.370155			#DIV/0!	#DIV/0!			#DIV/0!	0.100969
2455	xseA	b2509	exonuclease VII, large subunit	66.3333	80.3333	3443.33	7076.33	5928.42	13898.5		0.985335	0.994708	0	0	0.944095	1	0.69173	0.788925	0.173154	0.40553		2.34439	0.37003			1.21106	0.083164			0.276265	0.00230455
2190	glpC	b2243	anaerobic sn-glycerol-3-phosphate dehydrogenase, C subunit, 4Fe-4S iron-sulfur cluster	2.33333	2.66667	30.6667	52	2.18702	5.1244		0.94573	0.98031	0.388449	0.485312	0.758447	1	0.592117	0.705099	0.377812	0.48828		2.3431	0.36979			1.14286	0.0579919			0.192645	0.00863671
1520	hokD	b1562	Qin prophage%3B small toxic polypeptide	0.333333	0.666667	1.66667	4	1.03027	2.41198		0.812278	0.987957	0.554455	0.653645	1	1	0.884017	0.884017	0.352	0.479485		2.34111	0.369422			2	0.30103			1	0.00526186
2340	alaW	b2397	tRNA-Ala	2.66667	4	64	98.3333	82.1968	192.391		0.789238	0.98334	1.30671e-07	2.6283e-07	0.863805	1	1.84678e-07	1.80409e-06	0.0740741	0.280558		2.34062	0.369331			1.5	0.176091			0.584963	0.00729611
1293	mpaA	b1326	murein peptide amidase A	0	0.666667	0	37.6667	1	2.34026		0.458804	0.932249	0.56057	0.659255	1	1	0.884017	0.884017	0.0580583	0.254795		2.34026	0.369264			#DIV/0!	#DIV/0!			#DIV/0!	0.0304682
376	phoB	b0399	response regulator in two-component regulatory system with PhoR	0.666667	2.33333	8.33333	30.6667	1.48772	3.48125		0.42483	0.898504	0.477867	0.578979	0.866004	1	0.73889	0.824334	0.0854544	0.288685		2.34	0.369215			3.5	0.544068			1.80735	0.0464798
710	lysW	b0745	tRNA-Lys	11	13.6667	289	589.333	1518.62	3547.79		0.955652	0.982475	2.96838e-113	1.03045e-112	0.890221	1	0.567458	0.685179	0.144739	0.368162		2.33619	0.368509			1.24242	0.0942699			0.313158	0.00767836
4090	queG	b4166	epoxyqueuosine reductase, cobalamine-stimulated%3B queosine biosynthesis	64.3333	80.3333	2002.33	3700.33	3830.61	8945.47		0.869082	0.99754	2.79595e-282	1.26256e-281	0.930789	1	0.22736	0.492465	0.0573668	0.25833		2.33526	0.368335			1.2487	0.0964597			0.320432	0.00106976
3963	yjbJ	b4045	stress-induced protein, UPF0337 family	17.6667	22.3333	633.667	1228.33	1922.64	4488.26		0.900358	0.992432	1.65787e-142	6.0638e-142	0.971975	1	0.353094	0.668044	0.21993	0.417963		2.33442	0.368179			1.26415	0.101799			0.338169	0.00329909
3008	higA	b3082	antitoxinof the HigB-HigA toxin-antitoxin system	5.33333	6.33333	289.667	476.667	127.955	298.48		0.969201	0.988791	5.83829e-11	1.28244e-10	0.777358	1	6.18647e-11	9.73806e-10	0.338934	0.473652		2.3327	0.367858			1.1875	0.0746336			0.247928	0.00489566
3843	glpK	b3926	glycerol kinase	116.333	160	6355.33	10815.3	16707.6	38937.5		0.307516	0.832989	0	0	0.32581	1	0.946929	0.946929	0.0269982	0.173319		2.33053	0.367455			1.37536	0.138416			0.459807	0.0793608
1056	fabD	b1092	malonyl-CoA-[acyl-carrier-protein] transacylase	1.66667	2.33333	168	282.333	11.3745	26.4877		0.888608	1	0.0515831	0.0767822	0.865997	1	0.0722681	0.206147	0.230025	0.428837		2.32869	0.367112			1.4	0.146128			0.485427	0
2743	fucR	b2805	l-fucose operon activator	3.66667	5.33333	77.3333	174.667	21.0512	48.9401		0.7903	0.982298	0.00827236	0.0135423	0.936499	1	0.0146261	0.0543655	0.325562	0.467224		2.32481	0.366387			1.45455	0.162727			0.540568	0.00775656
1294	ycjY	b1327	S9 homolog non-peptidase family protein	1	1.33333	12	58.3333	1.99302	4.63171		0.943848	0.986761	0.416769	0.515229	0.566858	1	0.47816	0.815031	0.420798	0.500502		2.32396	0.366229			1.33333	0.124939			0.415037	0.00578801
2754	metW	b2815	tRNA-Met	10.3333	16	1492.67	2201.33	6861.27	15929.9		0.54213	0.905153	0	0	0.625223	1	0.410786	0.744585	0.028344	0.17619		2.32171	0.365809			1.54839	0.18988			0.630766	0.0432779
3020	exuR	b3094	hexuronate regulon transcriptional repressor%3B autorepressor	40	51.3333	1876.67	3527	3462.22	8036.83		0.794483	0.985425	2.90419e-250	1.26021e-249	0.901352	1	0.385562	0.710795	0.238009	0.436923		2.3213	0.365731			1.28333	0.108339			0.359896	0.0063764
3617	yidA	b3697	sugar phosphate phosphatase	86.3333	105.333	4542.67	8795.67	16600.6	38529.7		0.975955	0.993722	0	0	0.969806	1	0.622054	0.730458	0.0882457	0.293291		2.32098	0.365672			1.22008	0.0863873			0.286972	0.00273518
1061	yceG	b1097	septation protein, ampicillin sensitivity	31.3333	38	709.333	1316.67	746.077	1729.84		0.994587	0.996272	3.27946e-55	9.82323e-55	0.933387	1	0.92124	0.92124	0.161073	0.389502		2.31859	0.365223			1.21277	0.083777			0.278301	0.00162208
2827	xerD	b2894	site-specific tyrosine recombinase	3	5.66667	25	42.3333	4.67852	10.837		0.533077	0.89984	0.215989	0.289974	0.936488	1	0.304937	0.607998	0.196564	0.396992		2.31634	0.364803			1.88889	0.276206			0.917538	0.0458349
1283	ycjS	b1315	putative NADH-binding oxidoreductase	0.333333	1.66667	3.33333	26.3333	1	2.31595		0.418228	0.902527	0.567421	0.666103	0.566858	1	0.884017	0.884017	0.126644	0.350669		2.31595	0.36473			5	0.69897			2.32193	0.0445397
2694	casC	b2758	CRISP RNA (crRNA) containing Cascade antiviral complex protein	0.333333	1.33333	3	19.3333	1	2.31512		0.514083	0.932423	0.567657	0.666179	0.566858	1	0.884017	0.884017	0.18695	0.418095		2.31512	0.364574			4	0.60206			2	0.0303869
1179	ldrC	b4423	toxic polypeptide, small	1	0.333333	10	21	3.11664	7.21161		0.488572	0.934042	0.313437	0.404059	0.566862	1	0.492899	0.831407	0.0580583	0.260899		2.31391	0.364346			0.333333	-0.477121			-1.58496	0.0296335
3556	mutM	b3635	formamidopyrimidine/5-formyluracil/ 5-hydroxymethyluracil DNA glycosylase	76	93.6667	5280.33	10163.3	17078.1	39398.9		0.925302	0.992439	0	0	0.976173	1	0.991407	0.991407	0.106892	0.32383		2.30698	0.363044			1.23246	0.0907715			0.301536	0.00329598
3340	rtcB	b3421	RNA-splicing ligase	6	16.3333	158.333	217.667	52.453	120.836		0.082456	0.467514	4.05293e-05	7.53241e-05	0.141283	0.747787	5.76505e-05	0.000374199	0.0876257	0.292131		2.30371	0.362427			2.72222	0.434924			1.44478	0.330205
3515	yibA	b3594	putative immunity protein for polymorphic toxin RhsA%3B HEAT-domain protein%3B lethality reduction protein	9	15.6667	230.333	347.333	102.441	235.8		0.387117	0.866095	1.01653e-08	2.109e-08	0.583535	1	1.4291e-08	1.61053e-07	0.0928421	0.301597		2.30182	0.362071			1.74074	0.240734			0.799701	0.0624344
2726	gudP	b2789	putative D-glucarate transporter	0	2.33333	0	17	1	2.29797		0.165763	0.679973	0.572544	0.670296	0.866011	1	0.884017	0.884017	0.0775081	0.286767		2.29797	0.361345			#DIV/0!	#DIV/0!			#DIV/0!	0.167509
1711	ynjB	b1754	putative ABC transporter periplasmic binding protein	0	1	0	18.6667	1	2.29408		0.364241	0.887865	0.57366	0.670996	0.566857	1	0.884017	0.884017	0.18695	0.418095		2.29408	0.360609			#DIV/0!	#DIV/0!			#DIV/0!	0.051653
644	nagA	b0677	N-acetylglucosamine-6-phosphate deacetylase	54.6667	70	2065.33	3673	3316.08	7599.5		0.770211	0.971033	1.29511e-229	5.46136e-229	0.788258	1	0.156764	0.371646	0.0674026	0.265064		2.29171	0.36016			1.28049	0.107375			0.356694	0.012766
36	caiD	b0036	carnitinyl-CoA dehydratase	1	1.33333	15.3333	28.6667	1.75954	4.03158		0.943848	0.986761	0.456395	0.556608	0.566858	1	0.47816	0.813961	0.397628	0.489685		2.29126	0.360075			1.33333	0.124939			0.415037	0.00578801
2059	rcnA	b2106	membrane protein conferring nickel and cobalt resistance	0.666667	2	22.3333	24	1.3929	3.18794		0.508436	0.934466	0.508358	0.60834	0.865998	1	0.73889	0.813135	0.147128	0.372046		2.2887	0.359589			3	0.477121			1.58496	0.0294363
3707	rffA	b3791	TDP-4-oxo-6-deoxy-D-glucose transaminase	78.3333	102	4923.67	8422.33	11526	26355.3		0.643625	0.932108	0	0	0.6778	1	0.733846	0.821772	0.0762024	0.283639		2.2866	0.35919			1.30213	0.114654			0.380871	0.0305336
3210	mscL	b3291	mechanosensitive channel protein, high conductance	55.3333	72.3333	5278.33	9251.33	24343.8	55627.4		0.681055	0.942456	0	0	0.742403	1	0.904141	0.904141	0.0500727	0.236597		2.28507	0.3589			1.30723	0.116352			0.386512	0.0257388
141	gluQ	b0144	glutamyl-Q tRNA(Asp) synthetase	12	17	272	346	120.697	275.729		0.683084	0.942743	8.40083e-10	1.79958e-09	0.82457	1	1.04642e-09	1.36986e-08	0.273117	0.435895		2.28447	0.358786			1.41667	0.151268			0.5025	0.0256068
4069	ecnA	b4410	entericidin A membrane lipoprotein, antidote entericidin B	12	13.3333	1474.33	3202.33	5011.65	11447.3		0.822595	0.975565	0	0	0.932096	1	0.863601	0.873486	0.337999	0.473264		2.28414	0.358722			1.11111	0.0457575			0.152003	0.0107437
832	ybjQ	b0866	UPF0145 family protein	3	4.33333	40	65.6667	13.7025	31.2753		0.817411	0.974723	0.0389548	0.0590243	0.796599	1	0.0440886	0.137243	0.137288	0.364918		2.28244	0.3584			1.44444	0.159701			0.530515	0.0111188
2859	fbaA	b2925	fructose-bisphosphate aldolase, class II	1	1.33333	14.6667	32.6667	1	2.27971		0.943848	0.986761	0.577797	0.674212	0.566858	1	0.884017	0.884017	0.18695	0.418095		2.27971	0.357879			1.33333	0.124939			0.415037	0.00578801
1793	yebS	b1833	inner membrane PqiA domain protein	1	2	6	30	1	2.2797		0.68082	0.946562	0.577798	0.674011	0.865998	1	0.884017	0.884017	0.18695	0.418095		2.2797	0.357879			2	0.30103			1	0.0238508
3743	yigL	b3826	pyridoxal phosphate phosphatase	64.3333	85	7341.67	12708.3	20180.8	46001.1		0.610864	0.911781	0	0	0.64759	1	0.866262	0.874812	0.0335254	0.191815		2.27945	0.35783			1.32124	0.120983			0.401896	0.0401097
3054	agaR	b3131	transcriptional repressor of the aga regulon	37.6667	46.6667	1765.67	3314.33	2833.96	6456.92		0.928269	0.992023	1.18247e-192	4.71049e-192	0.995763	1	0.259514	0.542468	0.155524	0.385593		2.27841	0.357632			1.23894	0.0930496			0.309104	0.00347833
3168	yhdP	b4472	DUF3971-AsmA2 domains protein	162.667	213	5777.33	10139.3	8510.49	19351.8		0.470565	0.916981	0	0	0.478855	1	0.591146	0.705673	0.0826063	0.283503		2.27388	0.356767			1.30943	0.117081			0.388935	0.0376396
2755	metV	b2816	tRNA-Met	7	11	853.667	1214.33	2644.85	6012.56		0.593368	0.944959	1.49449e-178	5.86929e-178	0.766365	1	0.322992	0.622296	0.0237103	0.160575		2.27331	0.356658			1.57143	0.196295			0.652077	0.0245869
1305	abgA	b1338	p-aminobenzoyl-glutamate hydrolase, A subunit	0.333333	1.33333	1.66667	24	1	2.27283		0.514083	0.932423	0.579787	0.675723	0.566858	1	0.884017	0.884017	0.18695	0.418095		2.27283	0.356567			4	0.60206			2	0.0303869
354	yaiV	b0375	putative transcriptional regulator	2.66667	3	67.3333	135.667	10.489	23.8221		0.927314	0.99331	0.0733026	0.107224	0.827538	1	0.106853	0.279008	0.389025	0.488432		2.27116	0.356247			1.125	0.0511525			0.169925	0.00291499
199	rrsH	b0201	16S ribosomal RNA of rrnH operon	220	279.667	7411.67	13278.7	35996.6	81736.1		0.613719	0.914064	0	0	0.664969	1	0.827604	0.859894	0.00644808	0.0861208		2.27066	0.356153			1.27121	0.104218			0.346205	0.0390234
1549	ynfM	b1596	putative arabinose efflux transporter	0.333333	1	1.66667	19.6667	1	2.26422		0.640078	0.939129	0.582289	0.677827	0.566862	1	0.884017	0.884017	0.289508	0.450554		2.26422	0.354919			3	0.477121			1.58496	0.0272749
1896	fliE	b1937	flagellar basal-body component	1.33333	2.33333	147	129.333	32.0636	72.5718		0.735245	0.953676	0.00185463	0.00318357	0.865997	1	0.00289286	0.0132323	0.328023	0.468262		2.26337	0.354756			1.75	0.243038			0.807355	0.020599
596	cspE	b0623	constitutive cold shock family transcription antitermination protein%3B negative regulator of cspA transcription%3B RNA melting protein%3B ssDNA-binding protein	13.6667	16	1043.33	2031.33	2396.28	5419.71		0.920166	0.991814	3.91939e-159	1.49692e-158	0.879556	1	0.797793	0.845183	0.273094	0.436182		2.26172	0.354439			1.17073	0.0684574			0.22741	0.00356962
3877	b4458	b4458	Pseudo gene	2.66667	3.66667	74.6667	122	64.6183	146.066		0.877558	0.997313	1.03991e-05	1.98293e-05	0.827545	1	1.13962e-05	8.472e-05	0.0791512	0.288394		2.26045	0.354195			1.375	0.138303			0.459432	0.00116873
3179	panF	b3258	pantothenate:sodium symporter	69.6667	91.3333	3628	6325	6012.84	13589.8		0.63146	0.933766	0	0	0.662918	1	0.605216	0.715657	0.148919	0.373076		2.26013	0.354133			1.311	0.117604			0.390673	0.029762
4294	deoB	b4383	phosphopentomutase	82.6667	109	5411.67	9391	12486.3	28190.2		0.573714	0.929031	0	0	0.586473	1	0.367696	0.687309	0.0602899	0.25227		2.2577	0.353666			1.31855	0.120096			0.398951	0.0319698
3071	yraP	b3150	outer membrane lipoprotein	46.6667	57.3333	2703.67	5140	7592.84	17131.2		0.954236	0.981995	0	0	0.999009	1	0.789305	0.838704	0.173468	0.405605		2.25624	0.353384			1.22857	0.0894004			0.296982	0.00789091
64	thiQ	b0066	thiamine/thiamine pyrophosphate ABC transporter ATPase	23.3333	31.6667	885.333	1502.33	1040.67	2347.33		0.684356	0.94324	1.52056e-69	4.80255e-69	0.809401	1	0.0106851	0.0417526	0.0941492	0.303784		2.25561	0.353263			1.35714	0.132626			0.440573	0.0253779
1132	ymgJ	b4594	uncharacterized protein	1	1.66667	79.6667	108.667	14.4837	32.6641		0.801744	0.988802	0.0376371	0.0572507	0.566858	1	0.0518762	0.155389	0.0580583	0.257678		2.25523	0.353191			1.66667	0.221849			0.736966	0.00489073
412	bolA	b0435	stationary-phase morphogene, transcriptional repressor for mreB%3B also regulator for dacA, dacC, and ampC	25.3333	28.6667	1489	3054.67	4158.73	9377.04		0.794716	0.985419	8.74629e-272	3.91318e-271	0.875057	1	0.128555	0.319375	0.296429	0.45444		2.25478	0.353105			1.13158	0.0536849			0.178337	0.00637907
4258	hsdM	b4349	DNA methyltransferase M	89.6667	115	5935	10420	11443.4	25752.3		0.699786	0.957176	0	0	0.713431	1	0.469764	0.823093	0.0961554	0.307954		2.25041	0.352262			1.28253	0.108067			0.35899	0.0190081
2201	arnC	b2254	undecaprenyl phosphate-L-Ara4FN transferase	1	1.33333	14.3333	37.6667	1.31974	2.96897		0.943848	0.986761	0.53212	0.6323	0.566858	1	0.884017	0.884017	0.383822	0.487432		2.24965	0.352116			1.33333	0.124939			0.415037	0.00578801
1594	mliC	b1639	inhibitor of c-type lysozyme, membrane-bound%3B putative lipoprotein	0	1	0	9.33333	1	2.24885		0.364241	0.887865	0.586782	0.681832	0.566857	1	0.884017	0.884017	0.0791512	0.288394		2.24885	0.351961			#DIV/0!	#DIV/0!			#DIV/0!	0.051653
4079	yjeM	b4156	putative transporter	64.6667	94.3333	2383.33	3622	3486.33	7838.12		0.25603	0.808938	7.29159e-226	3.04835e-225	0.274023	1	0.287706	0.58079	0.0207415	0.150638		2.24825	0.351844			1.45876	0.163985			0.544745	0.092085
818	rimK	b0852	ribosomal protein S6 modification protein	18.6667	24.6667	631.333	1082	451.571	1012.87		0.78371	0.979401	1.36955e-30	3.63716e-30	0.885658	1	0.221212	0.483458	0.0480691	0.229392		2.24298	0.350826			1.32143	0.121044			0.402098	0.00903968
3767	rrsA	b3851	16S ribosomal RNA of rrnA operon	231.667	289.333	7467.67	13421	38174.3	85509		0.752732	0.960702	0	0	0.771673	1	0.66675	0.769693	0.00879487	0.0977863		2.23996	0.350241			1.24892	0.0965349			0.320682	0.0174113
4153	fbp	b4232	fructose-1,6-bisphosphatase I	56	71.6667	4300	7411.67	8119.71	18184.9		0.769962	0.971312	0	0	0.880476	1	0.782209	0.83367	0.179562	0.412037		2.2396	0.35017			1.27976	0.107129			0.355875	0.0126413
2307	dsdC	b2364	dsd operon activator%3B autorepressor	0	0.666667	0	21.6667	1	2.23856		0.458804	0.932249	0.589811	0.684125	1	1	0.884017	0.884017	0.18695	0.418095		2.23856	0.349968			#DIV/0!	#DIV/0!			#DIV/0!	0.0304682
2811	ygfK	b2878	putative Fe-S subunit oxidoreductase subunit	4.33333	6.66667	113.333	190.333	6.0962	13.6453		0.701164	0.946857	0.183242	0.24963	0.992307	1	0.310465	0.606272	0.0871525	0.29168		2.23832	0.349923			1.53846	0.187087			0.621488	0.0237154
1936	shiA	b1981	shikimate transporter	1.33333	1.66667	12	19.3333	1.09625	2.45371		0.980359	0.99698	0.572525	0.670475	0.566863	1	0.884017	0.884017	0.41897	0.499844		2.23829	0.349916			1.25	0.09691			0.321928	0.00131377
3512	selA	b3591	selenocysteine synthase	74	96.3333	3588	6279.67	6586.68	14729		0.654152	0.941424	0	0	0.72769	1	0.479902	0.81621	0.0784356	0.288466		2.23617	0.349505			1.3018	0.114545			0.38051	0.0262147
2966	ygiL	b3043	putative fimbrial-like adhesin protein	2.33333	2.66667	26.6667	83.6667	7.31226	16.3438		0.94573	0.98031	0.145989	0.202789	0.758447	1	0.204049	0.453856	0.444356	0.512006		2.23512	0.349302			1.14286	0.0579919			0.192645	0.00863671
809	ybjI	b0844	5-amino-6-(5-phospho-D-ribitylamino)uracil phosphatase%3B pyrimidine phosphatase%3B riboflavin synthesis	0	1.66667	0	19.6667	1	2.23361		0.241463	0.792558	0.591274	0.685413	0.566853	1	0.884017	0.884017	0.0658888	0.262703		2.23361	0.349006			#DIV/0!	#DIV/0!			#DIV/0!	0.100969
3472	ghrB	b3553	glyoxylate/hydroxypyruvate reductase B	66	80	3179.33	5901.67	7456.62	16652.5		0.989591	0.996574	0	0	0.944086	1	0.361682	0.678678	0.157676	0.384303		2.23326	0.348938			1.21212	0.0835461			0.277534	0.00149054
4156	pmbA	b4235	putative antibiotic peptide MccB17 maturation peptidase	94.6667	120.333	7571.67	13227	17912.6	39946.4		0.741099	0.948782	0	0	0.770282	1	0.977181	0.977181	0.061909	0.254843		2.23008	0.34832			1.27113	0.104189			0.346108	0.0228338
10	satP	b0010	succinate-acetate transporter	23	27.3333	564.667	1035.33	782.743	1743.64		0.938221	0.982367	1.49774e-50	4.40484e-50	0.982768	1	0.534538	0.868485	0.125525	0.350269		2.22761	0.347839			1.18841	0.0749648			0.249028	0.00772635
3677	rrsC	b3756	16S ribosomal RNA of rrnC operon	222.667	283.333	7541.33	13267	37118.2	82683.2		0.603853	0.915177	0	0	0.621408	1	0.925157	0.925157	0.00808287	0.0929854		2.22757	0.347831			1.27246	0.104642			0.347615	0.0384949
124	yadG	b0127	putative ABC transporter ATPase	36.6667	51	1675.67	2598	2236.64	4979.43		0.531291	0.898289	1.07731e-140	3.92188e-140	0.548885	1	0.0301226	0.100962	0.141329	0.370859		2.2263	0.347583			1.39091	0.143299			0.476028	0.0465837
1736	gapA	b1779	glyceraldehyde-3-phosphate dehydrogenase A	0.666667	1.33333	35	84	1.80294	4.01105		0.736976	0.953829	0.474038	0.575058	0.566858	1	0.47816	0.813961	0.15625	0.384959		2.22473	0.347276			2	0.30103			1	0.0205295
426	mdlB	b0449	putative multidrug ABC transporter ATPase	38	50.6667	755	1367.33	592.353	1315.97		0.664088	0.948141	2.52102e-38	7.03138e-38	0.791521	1	8.21194e-05	0.000526865	0.137797	0.36582		2.22159	0.346665			1.33333	0.124939			0.415037	0.023127
387	yajD	b0410	HNH nuclease family protein	13.3333	18.3333	512.333	809	661.15	1467.66		0.730454	0.949842	1.84695e-42	5.25307e-42	0.857625	1	0.000888037	0.0046658	0.0658888	0.261976		2.21985	0.346324			1.375	0.138303			0.459432	0.0223486
3829	cpxA	b3911	sensory histidine kinase in two-component regulatory system with CpxR	95.6667	122.667	5719.67	9904.67	13555.8	30090.8		0.69167	0.948268	0	0	0.735082	1	0.936781	0.936781	0.0250366	0.164146		2.21978	0.346309			1.28223	0.107966			0.358655	0.0230687
3723	hemC	b3805	hydroxymethylbilane synthase	2	3	54.3333	113	6.20423	13.7708		0.816936	0.977536	0.18598	0.252741	0.827547	1	0.310465	0.606272	0.274212	0.436997		2.21958	0.346271			1.5	0.176091			0.584963	0.00986712
3444	kdgK	b3526	2-dehydro-3-deoxygluconokinase	41.3333	54.6667	2619	4664	4203.25	9323.33		0.679744	0.945702	3.07349e-259	1.35638e-258	0.773737	1	0.501365	0.840944	0.157561	0.384892		2.21812	0.345986			1.32258	0.121422			0.403356	0.0242459
3781	yihA	b3865	cell division GTP-binding protein	3	4.33333	143.667	223	24.6742	54.6805		0.817411	0.974723	0.00853661	0.0139514	0.796599	1	0.0107293	0.0418832	0.102553	0.318055		2.2161	0.345589			1.44444	0.159701			0.530515	0.0111188
1194	tpr	b1229	protamine-like protein	1.66667	1.66667	50.6667	95.6667	44.2874	98.0711		0.858824	0.99487	0.000433492	0.000770652	0.566863	1	0.000540612	0.00294797	0.5	0.552935		2.21442	0.345261			1	0			0	0.00223365
3941	yjbD	b4023	DUF3811 family protein	5.33333	6.66667	90	166.667	70.1036	154.835		0.960729	0.985492	1.05123e-05	2.00352e-05	0.777358	1	1.67146e-05	0.000120792	0.302643	0.45161		2.20865	0.344128			1.25	0.09691			0.321928	0.00634704
2837	gcvH	b2904	glycine cleavage complex lipoylprotein	3.33333	6	63.6667	135.333	35.0361	77.3757		0.562331	0.921777	0.00184218	0.0031664	0.705769	1	0.00273077	0.0125796	0.198083	0.399127		2.20846	0.34409			1.8	0.255273			0.847997	0.035374
2828	fldB	b2895	flavodoxin 2	35.6667	51.6667	1861.67	2876	4435.09	9789.81		0.41798	0.903403	1.05653e-268	4.70537e-268	0.470406	1	0.254849	0.535307	0.0611471	0.253399		2.20735	0.343872			1.4486	0.160948			0.534657	0.0441183
3700	rfe	b3784	UDP-GlcNAc:undecaprenylphosphate GlcNAc-1-phosphate transferase	101.667	142.333	6135.33	9636.67	19461.2	42887.8		0.273703	0.817947	0	0	0.289114	1	0.510633	0.839112	0.0898421	0.295186		2.20376	0.343165			1.4	0.146128			0.485427	0.0872747
2542	rrsG	b2591	16S ribosomal RNA of rrnG operon	246	306	10755.7	18948.7	57971.7	127636		0.781559	0.978781	0	0	0.814622	1	0.665167	0.768093	0.0157	0.130753		2.2017	0.342759			1.2439	0.0947863			0.314873	0.0093143
3655	atpA	b3734	F1 sector of membrane-bound ATP synthase, alpha subunit	131.667	170	3703.67	6260	10753.2	23666.5		0.599045	0.94204	0	0	0.609567	1	0.481432	0.818098	0.00331662	0.0635906		2.20088	0.342596			1.29114	0.110973			0.368645	0.0259307
3149	nanR	b3226	sialic acid-inducible nan operon repressor	29.6667	33.6667	687.333	1284.67	891.955	1958.39		0.786886	0.982184	1.58887e-54	4.73738e-54	0.897251	1	0.390082	0.716748	0.349792	0.477079		2.19561	0.341556			1.13483	0.0549314			0.182478	0.00780717
1981	cld	b2027	regulator of length of O-antigen component of lipopolysaccharide chains	62	83	6901	11291.3	14909.6	32722.9		0.562403	0.92153	0	0	0.62003	1	0.508027	0.835184	0.142634	0.373375		2.19475	0.341385			1.33871	0.126686			0.420843	0.0354903
2608	ygaC	b2671	uncharacterized protein	3.66667	2.33333	40	81	14.3713	31.5311		0.432127	0.901953	0.0487108	0.0727574	0.827545	1	0.0674598	0.194428	0.180025	0.411568		2.19404	0.341244			0.636364	-0.196295			-0.652077	0.0448163
3648	pstC	b3727	phosphate ABC transporter permease	33	53.6667	1155.33	1598.33	1386.99	3042.86		0.185578	0.720549	1.57154e-83	5.13027e-83	0.247955	1	0.0923376	0.247251	0.0301946	0.180916		2.19387	0.34121			1.62626	0.211191			0.70156	0.142336
211	yafS	b0213	putative S-adenosyl-L-methionine-dependent methyltransferase	2.33333	3.66667	20	38.6667	2.96069	6.4902		0.757874	0.963995	0.371729	0.468488	0.827545	1	0.408693	0.74287	0.216	0.414882		2.19212	0.340865			1.57143	0.196295			0.652077	0.0159253
1149	dadX	b1190	alanine racemase, catabolic, PLP-binding	1.33333	2.33333	9	25.3333	1.36443	2.98695		0.735245	0.953676	0.545259	0.645347	0.865997	1	0.884017	0.884017	0.314547	0.45983		2.18916	0.340277			1.75	0.243038			0.807355	0.020599
2980	ygiF	b3054	inorganic triphosphatase	51	55.6667	1466.67	3017.33	1999.04	4373.93		0.580715	0.933791	2.10475e-118	7.37894e-118	0.606426	1	0.156332	0.371074	0.356436	0.47591		2.18801	0.34005			1.0915	0.038025			0.126316	0.0297504
3885	rrsB	b3968	16S ribosomal RNA of rrnB operon	233	289.333	7482.33	13180	38412.3	84029.4		0.802388	0.982569	0	0	0.84684	1	0.59127	0.705604	0.00525722	0.0750981		2.18757	0.339962			1.24177	0.0940425			0.312403	0.00763688
3925	rrsE	b4007	16S ribosomal RNA of rrnE operon	229	287	7523	13149	37988.7	83042		0.724245	0.944142	0	0	0.757698	1	0.702991	0.797092	0.0064849	0.0858155		2.18597	0.339644			1.25328	0.0980464			0.325703	0.0249627
2269	flk	b2321	putative flagella assembly protein	18.6667	25	313.333	514	216.074	472.292		0.749567	0.957844	3.18457e-14	7.39641e-14	0.779119	1	2.47136e-13	4.80432e-12	0.211704	0.408814		2.18579	0.339609			1.33929	0.126873			0.421464	0.0187053
2234	nuoC	b2286	NADH:ubiquinone oxidoreductase, fused CD subunit	77.3333	92	1508	2646	2206.51	4820.1		0.892311	0.998722	9.89488e-130	3.54248e-129	0.976073	1	0.399403	0.731111	0.127375	0.35089		2.18449	0.33935			1.18966	0.0754211			0.250543	0.000555409
2893	mutY	b2961	adenine DNA glycosylase	45.6667	58.3333	2212.33	3781.67	3268.49	7132.06		0.799123	0.987335	1.89769e-190	7.52881e-190	0.842036	1	0.191944	0.439246	0.116822	0.337104		2.18206	0.338867			1.27737	0.106317			0.353179	0.00553565
907	elfG	b0941	putative fimbrial-like adhesin protein	0.333333	0.666667	28.3333	43.3333	1.5653	3.41544		0.812278	0.987957	0.519593	0.620448	1	1	0.73889	0.824334	0.352	0.479485		2.18197	0.338848			2	0.30103			1	0.00526186
3198	rrsD	b3278	16S ribosomal RNA of rrnD operon	252	316	11005.7	19068.7	60799.9	132639		0.706373	0.948322	0	0	0.73799	1	0.749184	0.809794	0.0139413	0.122242		2.18156	0.338767			1.25397	0.0982865			0.326501	0.023044
3668	kup	b3747	potassium transporter	185	231.667	9866.33	17221	33539	73106.8		0.757573	0.963909	0	0	0.818085	1	0.642708	0.74928	0.194511	0.395626		2.17976	0.338408			1.25225	0.0976918			0.324525	0.015964
2801	xdhC	b2868	xanthine dehydrogenase, Fe-S binding subunit	0.333333	0.666667	4.33333	10.6667	1	2.17497		0.812278	0.987957	0.60888	0.702471	1	1	0.884017	0.884017	0.352	0.479485		2.17497	0.337452			2	0.30103			1	0.00526186
2766	thyA	b2827	thymidylate synthetase	0.333333	1.33333	17.3333	37	1.4071	3.05885		0.514083	0.932423	0.544261	0.644362	0.566858	1	0.73889	0.813135	0.0791512	0.288394		2.17386	0.337232			4	0.60206			2	0.0303869
1065	ptsG	b1101	fused glucose-specific PTS enzymes: IIB component/IIC component	79.6667	83	3078	6480	5855.72	12723.5		0.326918	0.863507	0	0	0.39772	1	0.24311	0.518208	0.434167	0.506763		2.17283	0.337025			1.04184	0.0178014			0.0591351	0.0637343
2000	wcaJ	b2047	colanic biosynthesis UDP-glucose lipid carrier transferase	1.33333	1.66667	17.3333	48	1.17702	2.55612		0.980359	0.99698	0.579875	0.675622	0.566863	1	0.884017	0.884017	0.377812	0.489013		2.17169	0.336798			1.25	0.09691			0.321928	0.00131377
4105	yjfI	b4181	DUF2170 family protein	2.33333	2	18	49.6667	6.63319	14.3955		0.716087	0.947836	0.189354	0.257056	0.758453	1	0.232426	0.500928	0.456529	0.519374		2.17022	0.336505			0.857143	-0.0669468			-0.222392	0.0232668
3593	ivbL	b3672	ilvB operon leader peptide	6	9.33333	327.333	515	753.624	1635.48		0.635632	0.935258	1.79937e-44	5.18217e-44	0.88744	1	0.0428714	0.133883	0.100975	0.315887		2.17016	0.336491			1.55556	0.191886			0.63743	0.0290684
817	nfsA	b0851	nitroreductase A, NADPH-dependent, FMN-dependent	24.3333	29	714.667	1225	816.702	1772.26		0.944627	0.979657	4.90754e-48	1.4314e-47	0.905444	1	0.414251	0.748771	0.285337	0.446642		2.17002	0.336465			1.19178	0.0761964			0.253119	0.00892608
4111	aidB	b4187	DNA alkylation damage repair protein%3B flavin-containing DNA binding protein, weak isovaleryl CoA dehydrogenase	8.33333	12.3333	110.667	187	22.3579	48.4502		0.659085	0.944583	0.0162591	0.0257917	0.811639	1	0.021791	0.0763273	0.232873	0.43098		2.16703	0.335865			1.48	0.170262			0.565597	0.0247601
721	galM	b0756	aldose 1-epimerase%3B type-1 mutarotase%3B galactose mutarotase	37	43.3333	1155.67	2237	1460.8	3162.33		0.870309	0.998672	9.57405e-84	3.12806e-83	0.932236	1	0.0369589	0.118074	0.26075	0.424002		2.1648	0.335417			1.17117	0.0686204			0.227952	0.000577188
2272	mnmC	b2324	fused 5-methylaminomethyl-2-thiouridine-forming enzyme methyltransferase and FAD-dependent demodification enzyme	26.6667	39.6667	523.667	783.667	241.494	522.72		0.417722	0.903319	3.25209e-15	7.67707e-15	0.477635	1	3.56954e-10	4.99222e-09	0.0431962	0.216182		2.16453	0.335363			1.4875	0.172457			0.57289	0.0441589
3388	dcrB	b3472	putative lipoprotein	49	61.3333	3528.67	6077	10530.3	22665.8		0.875698	0.995473	0	0	0.97444	1	0.894157	0.894157	0.0797942	0.277831		2.15244	0.332931			1.2517	0.0975005			0.32389	0.00197066
3755	tatB	b3838	TatABCE protein translocation system subunit	47	54.3333	2169	4157	6995.28	15053.6		0.803493	0.98305	0	0	0.857704	1	0.782243	0.833478	0.20688	0.409583		2.15196	0.332834			1.15603	0.0629685			0.209177	0.0074244
2583	yfjQ	b2633	CP4-57 prophage%3B uncharacterized protein	1	0.666667	11.6667	28.6667	1.40961	3.03307		0.700092	0.957278	0.551555	0.65062	0.566862	1	0.73889	0.813135	0.383822	0.487432		2.15171	0.332784			0.666667	-0.176091			-0.584963	0.0189619
2514	acpS	b2563	holo-[acyl-carrier-protein] synthase 1	1.33333	1.33333	36	63.3333	4.69663	10.0988		0.873595	1	0.27772	0.362828	0.566863	1	0.304937	0.607375	0.5	0.552935		2.15022	0.332484			1	0			0	0
2692	casE	b2756	CRISPR RNA precursor cleavage enzyme%3B CRISP RNA (crRNA) containing Cascade antiviral complex protein	0.666667	1.66667	17.3333	23.6667	2.62746	5.64405		0.610795	0.919302	0.417731	0.516091	0.566858	1	0.592116	0.706181	0.274212	0.436997		2.14811	0.332056			2.5	0.39794			1.32193	0.0365417
3673	rbsK	b3752	ribokinase	80	116	6786	10497	20748.8	44464.7		0.222373	0.766362	0	0	0.250786	1	0.654186	0.757211	0.0593509	0.249308		2.143	0.331023			1.45	0.161368			0.536053	0.115566
3812	fdoG	b3894	formate dehydrogenase-O, large subunit	257.667	347.333	20818	33137.3	59992.8	128469		0.204706	0.745186	0	0	0.21278	0.918349	0.871534	0.878311	0.0305182	0.181094		2.1414	0.330699			1.34799	0.129688			0.430815	0.127735
969	cbpA	b1000	DnaK co-chaperone%3B curved DNA-binding protein	0	1	0	21.6667	1	2.1404		0.364241	0.887865	0.619508	0.712618	0.566857	1	0.884017	0.884017	0.0791512	0.288394		2.1404	0.330494			#DIV/0!	#DIV/0!			#DIV/0!	0.051653
2861	epd	b2927	D-erythrose 4-phosphate dehydrogenase	54.6667	70.3333	3664	6489.33	7140.82	15283.8		0.749902	0.957976	0	0	0.78822	1	0.943068	0.943068	0.212267	0.409352		2.14034	0.330482			1.28659	0.109439			0.363547	0.0186452
1553	mdtI	b1599	multidrug efflux system transporter	0.666667	1.33333	7.66667	18.3333	1.28578	2.75163		0.736976	0.953829	0.573524	0.671039	0.566858	1	0.884017	0.884017	0.15625	0.384959		2.14004	0.330422			2	0.30103			1	0.0205295
4058	cutA	b4137	divalent-cation tolerance protein, copper sensitivity	14.6667	21.6667	434.333	682.333	694.913	1486.2		0.562178	0.922258	4.86697e-39	1.3643e-38	0.658018	1	0.000234477	0.00137919	0.0855807	0.287535		2.13868	0.330145			1.47727	0.169461			0.562936	0.0351477
2049	gatY	b2096	D-tagatose 1,6-bisphosphate aldolase 2, catalytic subunit	26.6667	32.3333	1157	2089.33	1271.91	2713.04		0.994338	0.996263	2.69712e-69	8.49789e-69	0.93438	1	0.315409	0.611321	0.219745	0.417796		2.13304	0.328998			1.2125	0.0836817			0.277985	0.00162586
3721	hemX	b3803	putative uroporphyrinogen III methyltransferase	93.6667	116.333	5484.67	9481	14784.9	31533		0.873014	1	0	0	0.904019	1	0.897257	0.897257	0.0175372	0.140623		2.13277	0.328945			1.24199	0.0941191			0.312657	0
1719	ynjI	b1762	inner membrane protein	2.66667	3	65.6667	104.667	8.33038	17.7617		0.927314	0.99331	0.154827	0.214147	0.827538	1	0.236196	0.506525	0.436988	0.508817		2.13216	0.328819			1.125	0.0511525			0.169925	0.00291499
717	zitB	b0752	zinc efflux system	0.333333	1.66667	26.6667	38.6667	1.62714	3.46688		0.418228	0.902527	0.530055	0.63023	0.566858	1	0.73889	0.824334	0.126644	0.350669		2.13066	0.328514			5	0.69897			2.32193	0.0445397
3055	kbaZ	b3132	tagatose 6-phosphate aldolase 1, kbaZ subunit	1	3	44.3333	88.6667	4.18985	8.91612		0.418001	0.902977	0.314782	0.405391	0.758445	1	0.563714	0.681717	0.130287	0.35709		2.12803	0.327978			3	0.477121			1.58496	0.0443231
[truncated: 2,684 more rows]

## Sheet: priC(kan)
order	Gene Name	Gene ID	Annotation	AveUnique hits (priC::kan)	Ave. Unique hits (wt)	Ave. Raw Reads (priC::kan)	Ave. Raw Read (wt)	Ave. Weighted reads(priC::kan)	Ave. Weighted reads (wt)		pvalue (proportions_insertions)	Adj. pvalue (proportions_insertions)	pvalue (proportions_reads)	Adj. pvalue (proportions_reads)	pvalue (Fisher_insertions)	Adj. pvalue (Fisher_insertions)	pvalue (Fisher_reads)	Adj. pvalue (Fisher_reads)	pvalue (t-test)	Adj. pvalue (t-test)		Ratio avg weighted reads (wt/priC::kan)	Log10(ratio avg weighted reads (wt/priC::kan))
[truncated: 4,314 more rows]

[truncated: 1 more sheets: priA300]
