# Supplementary material for: Identification of genetic interactions with priB links the PriA/PriB DNA replication restart pathway to double-strand DNA break repair in Escherichia coli
Source: G3 (Bethesda). 2022 Nov 3;12(12):jkac295. doi: 10.1093/g3journal/jkac295 (PMC9713433; doi:10.1093/g3journal/jkac295)
Supplement: jkac295_Supplementary_File_S2 [file jkac295_supplementary_file_s2.xlsx]

## Sheet: Fig3
	3B													3C													3D													3E
	priB+						ΔpriB							ΔpriC priB+						ΔpriC ΔpriB							Δrep priB+						Δrep ΔpriB							lexA::kan priB+						lexA::kan ΔpriB
	Plate	Blue	White	Total	%Blue		Plate	Blue	White	Total	%Blue			Plate	Blue	White	Total	%Blue		Plate	Blue	White	Total	%Blue			Plate	Blue	White	Total	%Blue		Plate	Blue	White	Total	%Blue			Plate	Blue	White	Total	%Blue		Plate	Blue	White	Total
	1	12	15	27	44.4444		1	73	94	167	43.7126			1	16	18	34	47.0588		1	48	0	48	100			1	46	58	104	44.2308		1	16	0	16	100			1	21	84	105	20		1	54	0	54
	2	17	27	44	38.6364		2	55	92	147	37.415			2	15	22	37	40.5405		2	42	0	42	100			2	25	51	76	32.8947		2	43	0	43	100			2	35	112	147	23.8095		2	35	0	35
	3	33	43	76	43.4211		3	66	100	166	39.759			3	12	19	31	38.7097		3	38	0	38	100			3	37	71	108	34.2593		3	23	0	23	100			3	43	182	225	19.1111		3	20	0	20
	4	85	71	156	54.4872		4	75	115	190	39.4737			4	16	33	49	32.6531		4	20	0	20	100			4	29	54	83	34.9398		4	20	0	20	100			4	22	40	62	35.4839		4	21	0	21
	5	98	103	201	48.7562		5	72	98	170	42.3529			5	31	48	79	39.2405		5	24	0	24	100			5	14	40	54	25.9259		5	29	0	29	100			5	10	26	36	27.7778		5	8	0	8
	6	116	103	219	52.968		6	107	135	242	44.2149			6	16	36	52	30.7692		6	30	0	30	100			6	24	32	56	42.8571		6	27	0	27	100			6	17	37	54	31.4815		6	17	0	17
	7	42	30	72	58.3333		7	56	56	112	50			7	27	77	104	25.9615		7	32	0	32	100			7	17	73	90	18.8889		7	18	1	19	94.7368			7	23	37	60	38.3333		7	32	0	32
	8	51	30	81	62.963		8	40	38	78	51.2821			8	101	337	438	23.0594		8	237	0	237	100			8	60	306	366	16.3934		8	95	0	95	100			8	33	74	107	30.8411		8	36	1	37
	9	60	31	91	65.9341		9	43	40	83	51.8072			9	123	137	260	47.3077		9	260	0	260	100			9	124	84	208	59.6154		9	159	0	159	100			9	38	104	142	26.7606		9	24	0	24
	10	76	63	139	54.6763		10	99	105	204	48.5294			10	138	144	282	48.9362		10	143	0	143	100			10	70	51	121	57.8512		10	60	0	60	100			10	42	84	126	33.3333		10	17	0	17
	11	62	54	116	53.4483		11	71	94	165	43.0303									11	112	1	113	99.115			11	38	39	77	49.3506		11	67	0	67	100			11	15	82	97	15.4639		11	98	0	98
	12	88	103	191	46.0733		12	74	91	165	44.8485									12	141	0	141	100									12	57	0	57	100			12	103	397	500	20.6		12	24	0	24
	13	87	114	201	43.2836		13	138	178	316	43.6709									13	130	0	130	100									13	58	0	58	100			13	71	73	144	49.3056		13	16	0	16
	14	157	157	314	50		14	136	186	322	42.236									14	144	0	144	100									14	87	0	87	100			14	30	26	56	53.5714		14	23	0	23
	15	118	115	233	50.6438		15	107	133	240	44.5833									15	156	1	157	99.3631									15	79	0	79	100			15	39	40	79	49.3671		15	74	0	74
	16	39	144	183	21.3115		16	25	86	111	22.5225									16	149	0	149	100									16	87	0	87	100			16	86	67	153	56.2092		16	65	1	66
	17	130	336	466	27.897		17	126	308	434	29.0323																						17	70	0	70	100			17	113	85	198	57.0707		17	68	0	68
	18	55	47	102	53.9216		18	67	54	121	55.3719																						18	66	0	66	100			18	77	65	142	54.2254		18	38	0	38
	19	48	41	89	53.9326		19	82	65	147	55.7823																						19	67	0	67	100			19	60	67	127	47.2441		19	65	1	66
	20	40	26	66	60.6061		20	64	62	126	50.7937																						20	121	0	121	100									20	58	0	58
	21	175	155	330	53.0303		21	150	153	303	49.505																						21	84	0	84	100									21	71	1	72
	22	29	35	64	45.3125		22	102	195	297	34.3434																																			22	52	1	53
	23	170	137	307	55.3746		23	58	73	131	44.2748																																			23	55	0	55
	24	118	95	213	55.3991		24	380	315	695	54.6763																																			24	51	0	51
	Summed	1906	2075	3981			Summed	2266	2866	5132				Summed	495	871	1366			Summed	1706	2	1708				Summed	484	859	1343			Summed	1333	1	1334				Summed	878	1682	2560			Summed	1022	5	1027
	AVG %Blue	49.7856					AVG %Blue	44.3007						AVG %Blue	37.4237					AVG %Blue	99.9049						AVG %Blue	37.9279					AVG %Blue	99.7494						AVG %Blue	36.3152					AVG %Blue	99.6246
	STD Dev	10.1357					STD Dev	8.06346						STD Dev	9.0829					STD Dev	0.263828						STD Dev	14.4214					STD Dev	1.14852						STD Dev	14.0141					STD Dev	0.780286
	SEM	2.06894					SEM	1.64595						SEM	2.87226					SEM	0.0659571						SEM	4.34822					SEM	0.250627						SEM	3.21506					SEM	0.159275
[truncated: 51 more columns]

## Sheet: Fig4A
	0 hr	Replicate	Red	White	Total	% ΔrdgB
	priB+ ara- ΔrdgB (red) vs priB+ (white)	A	72	41	113	63.7168
		B	84	81	165	50.9091
		C	68	75	143	47.5524
	ΔpriB ara- ΔrdgB (red) vs ΔpriB (white)	A	45	45	90	50
		B	46	77	123	37.3984
		C	65	61	126	51.5873
	priB+ ΔrdgB (white) vs priB+ ara- (red)	A	24	24	48	50
		B	77	81	158	51.2658
		C	72	48	120	40
	ΔpriB ΔrdgB (red) vs ΔpriB ara- (white)	A	26	15	41	36.5854
		B	43	47	90	52.2222
		C	38	26	64	40.625
	24 hr	Replicate	Red	White	Total	% ΔrdgB
	priB+ ara- ΔrdgB (red) vs priB+ (white)	A	60	60	120	50
		B	58	68	126	46.0317
		C	77	68	145	53.1034
	ΔpriB ara- ΔrdgB (red) vs ΔpriB (white)	A	6	83	89	6.74157
		B	11	78	89	12.3596
		C	13	76	89	14.6067
	priB+ ΔrdgB (white) vs priB+ ara- (red)	A	52	48	100	48
		B	48	52	100	52
		C	56	54	110	49.0909
	ΔpriB ΔrdgB (red) vs ΔpriB ara- (white)	A	36	4	40	10
		B	50	4	54	7.40741
		C	64	10	74	13.5135
	48 hr	Replicate	Red	White	Total	% ΔrdgB
	priB+ ara- ΔrdgB (red) vs priB+ (white)	A	37	25	62	59.6774
		B	39	46	85	45.8824
		C	31	40	71	43.662
	ΔpriB ara- ΔrdgB (red) vs ΔpriB (white)	A	4	25	29	13.7931
		B	2	48	50	4
		C	0	27	27	0
	priB+ ΔrdgB (white) vs priB+ ara- (red)	A	29	35	64	54.6875
		B	35	22	57	38.5965
		C	47	35	82	42.6829
	ΔpriB ΔrdgB (red) vs ΔpriB ara- (white)	A	41	2	43	4.65116
		B	37	2	39	5.12821
		C	21	1	22	4.54545
	72 hr	Replicate	Red	White	Total	% ΔrdgB
	priB+ ara- ΔrdgB (red) vs priB+ (white)	A	35	40	75	46.6667
		B	42	34	76	55.2632
		C	47	59	106	44.3396
	ΔpriB ara- ΔrdgB (red) vs ΔpriB (white)	A	0	71	71	0
		B	0	63	63	0
		C	3	78	81	3.7037
	priB+ ΔrdgB (white) vs priB+ ara- (red)	A	20	21	41	51.2195
		B	33	51	84	60.7143
		C	41	41	82	50
	ΔpriB ΔrdgB (red) vs ΔpriB ara- (white)	A	54	0	54	0
		B	61	2	63	3.1746
		C	75	3	78	3.84615

## Sheet: Fig7
	7B													7C													7D
	priB+						ΔpriB							ΔrecR priB+						ΔrecR ΔpriB							PrecA priB+						PrecA ΔpriB
	Plate	Blue	White	Total	%Blue		Plate	Blue	White	Total	%Blue			Plate	Blue	White	Total	%Blue		Plate	Blue	White	Total	%Blue			Plate	Blue	White	Total	%Blue		Plate	Blue	White	Total	%Blue
	1	12	15	27	44.4444		1	73	94	167	43.7126			1	187	157	344	54.3605		1	145	88	233	62.2318			1	37	21	58	63.7931		1	345	411	756	45.6349
	2	17	27	44	38.6364		2	55	92	147	37.415			2	33	26	59	55.9322		2	34	31	65	52.3077			2	160	159	319	50.1567		2	446	438	884	50.4525
	3	33	43	76	43.4211		3	66	100	166	39.759			3	19	18	37	51.3514		3	29	38	67	43.2836			3	120	100	220	54.5455		3	410	493	903	45.4042
	4	85	71	156	54.4872		4	75	115	190	39.4737			4	29	27	56	51.7857		4	24	32	56	42.8571			4	128	125	253	50.5929		4	395	455	850	46.4706
	5	98	103	201	48.7562		5	72	98	170	42.3529			5	16	38	54	29.6296		5	20	26	46	43.4783			5	140	142	282	49.6454		5	438	477	915	47.8689
	6	116	103	219	52.968		6	107	135	242	44.2149			6	194	288	482	40.249		6	134	195	329	40.7295			6	165	165	330	50		6	59	86	145	40.6897
	7	42	30	72	58.3333		7	56	56	112	50			7	124	100	224	55.3571		7	96	111	207	46.3768			7	133	167	300	44.3333		7	74	92	166	44.5783
	8	51	30	81	62.963		8	40	38	78	51.2821			8	94	87	181	51.9337		8	154	156	310	49.6774									8	25	34	59	42.3729
	9	60	31	91	65.9341		9	43	40	83	51.8072			9	93	110	203	45.8128		9	82	82	164	50									9	78	121	199	39.196
	10	76	63	139	54.6763		10	99	105	204	48.5294																						10	65	67	132	49.2424
	11	62	54	116	53.4483		11	71	94	165	43.0303																						11	70	78	148	47.2973
	12	88	103	191	46.0733		12	74	91	165	44.8485																						12	53	64	117	45.2991
	13	87	114	201	43.2836		13	138	178	316	43.6709																						13	88	97	185	47.5676
	14	157	157	314	50		14	136	186	322	42.236
	15	118	115	233	50.6438		15	107	133	240	44.5833
	16	39	144	183	21.3115		16	25	86	111	22.5225
	17	130	336	466	27.897		17	126	308	434	29.0323
	18	55	47	102	53.9216		18	67	54	121	55.3719
	19	48	41	89	53.9326		19	82	65	147	55.7823
	20	40	26	66	60.6061		20	64	62	126	50.7937
	21	175	155	330	53.0303		21	150	153	303	49.505
	22	29	35	64	45.3125		22	102	195	297	34.3434
	23	170	137	307	55.3746		23	58	73	131	44.2748
	24	118	95	213	55.3991		24	380	315	695	54.6763
	Summed	1906	2075	3981			Summed	2266	2866	5132				Summed	789	851	1640			Summed	718	759	1477				Summed	883	879	1762			Summed	2546	2913	5459
	AVG %Blue	49.7856					AVG %Blue	44.3007						AVG %Blue	48.4902					AVG %Blue	47.8825						AVG %Blue	51.8667					AVG %Blue	45.5442
	STD Dev	10.1357					STD Dev	8.06346						STD Dev	8.65094					STD Dev	6.63724						STD Dev	6.04334					STD Dev	3.2422
	SEM	2.06894					SEM	1.64595						SEM	2.88365					SEM	2.21241						SEM	2.28417					SEM	0.899224
	lexA::kan priB+						lexA::kan ΔpriB							lexA::kan ΔrecR priB+						lexA::kan ΔrecR ΔpriB							lexA::kan PrecA priB+						lexA::kan PrecA ΔpriB
	Plate	Blue	White	Total	%Blue		Plate	Blue	White	Total	%Blue			Plate	Blue	White	Total	%Blue		Plate	Blue	White	Total	%Blue			Plate	Blue	White	Total	%Blue		Plate	Blue	White	Total	%Blue
	1	21	84	105	20		1	54	0	54	100			1	32	53	85	37.6471		1	24	22	46	52.1739			1	17	28	45	37.7778		1	25	8	33	75.7576
	2	35	112	147	23.8095		2	35	0	35	100			2	193	224	417	46.283		2	137	33	170	80.5882			2	33	40	73	45.2055		2	24	29	53	45.283
	3	43	182	225	19.1111		3	20	0	20	100			3	17	20	37	45.9459		3	7	6	13	53.8462			3	38	49	87	43.6782		3	54	21	75	72
	4	22	40	62	35.4839		4	21	0	21	100			4	23	21	44	52.2727		4	13	11	24	54.1667			4	230	234	464	49.569		4	199	97	296	67.2297
	5	10	26	36	27.7778		5	8	0	8	100			5	34	47	81	41.9753		5	13	5	18	72.2222			5	108	111	219	49.3151		5	110	87	197	55.8376
	6	17	37	54	31.4815		6	17	0	17	100			6	168	187	355	47.3239		6	87	76	163	53.3742			6	137	112	249	55.0201		6	115	78	193	59.5855
	7	23	37	60	38.3333		7	32	0	32	100			7	69	57	126	54.7619		7	68	46	114	59.6491			7	96	130	226	42.4779		7	67	56	123	54.4715
	8	33	74	107	30.8411		8	36	1	37	97.2973			8	85	81	166	51.2048		8	77	59	136	56.6176			8	66	69	135	48.8889		8	71	53	124	57.2581
	9	38	104	142	26.7606		9	24	0	24	100			9	32	32	64	50		9	40	37	77	51.9481									9	56	55	111	50.4505
	10	42	84	126	33.3333		10	17	0	17	100			10	41	47	88	46.5909		10	31	12	43	72.093									10	64	64	128	50
	11	15	82	97	15.4639		11	98	0	98	100									11	27	14	41	65.8537									11	58	44	102	56.8627
	12	103	397	500	20.6		12	24	0	24	100									12	17	19	36	47.2222
	13	71	73	144	49.3056		13	16	0	16	100									13	31	22	53	58.4906
	14	30	26	56	53.5714		14	23	0	23	100									14	28	20	48	58.3333
	15	39	40	79	49.3671		15	74	0	74	100									15	28	12	40	70
	16	86	67	153	56.2092		16	65	1	66	98.4848									16	22	18	40	55
	17	113	85	198	57.0707		17	68	0	68	100
	18	77	65	142	54.2254		18	38	0	38	100
	19	60	67	127	47.2441		19	65	1	66	98.4848
							20	58	0	58	100
							21	71	1	72	98.6111
							22	52	1	53	98.1132
							23	55	0	55	100
							24	51	0	51	100
	Summed	878	1682	2560			Summed	1022	5	1027				Summed	694	769	1463			Summed	650	412	1062				Summed	725	773	1498			Summed	843	592	1435
	AVG %Blue	36.3152					AVG %Blue	99.6246						AVG %Blue	47.4006					AVG %Blue	60.0987						AVG %Blue	46.4915					AVG %Blue	58.6124
	STD Dev	14.0141					STD Dev	0.780286						STD Dev	5.03043					STD Dev	9.31085						STD Dev	5.31217					STD Dev	9.46887
	SEM	3.21506					SEM	0.159275						SEM	1.59076					SEM	2.32771						SEM	1.87814					SEM	2.85497
	ΔrdgC priB+						ΔrdgC ΔpriB							ΔrdgC ΔrecR priB+						ΔrdgC ΔrecR ΔpriB							ΔrdgC PrecA priB+						ΔrdgC PrecA ΔpriB
	Plate	Blue	White	Total	%Blue		Plate	Blue	White	Total	%Blue			Plate	Blue	White	Total	%Blue		Plate	Blue	White	Total	%Blue			Plate	Blue	White	Total	%Blue		Plate	Blue	White	Total	%Blue
	1	21	40	61	34.4262		1	83	107	190	43.6842			1	194	218	412	47.0874		1	118	101	219	53.8813			1	65	55	120	54.1667		1	39	36	75	52
	2	28	30	58	48.2759		2	105	100	205	51.2195			2	22	17	39	56.4103		2	17	9	26	65.3846			2	413	314	727	56.8088		2	208	95	303	68.6469
	3	32	28	60	53.3333		3	30	44	74	40.5405			3	27	37	64	42.1875		3	10	11	21	47.619			3	330	296	626	52.7157		3	145	107	252	57.5397
	4	49	77	126	38.8889		4	65	60	125	52			4	20	17	37	54.0541		4	34	14	48	70.8333			4	318	319	637	49.9215		4	80	50	130	61.5385
	5	68	97	165	41.2121		5	81	56	137	59.1241			5	22	24	46	47.8261		5	60	43	103	58.2524			5	30	37	67	44.7761		5	36	30	66	54.5455
	6	64	108	172	37.2093		6	71	69	140	50.7143			6	273	308	581	46.988		6	145	139	284	51.0563			6	83	105	188	44.1489		6	43	51	94	45.7447
	7	23	110	133	17.2932		7	57	16	73	78.0822			7	86	115	201	42.7861		7	69	52	121	57.0248									7	44	38	82	53.6585
	8	74	453	527	14.0417		8	213	66	279	76.3441			8	97	113	210	46.1905		8	69	65	134	51.4925									8	34	59	93	36.5591
	9	26	23	49	53.0612		9	20	20	40	50			9	19	33	52	36.5385		9	17	6	23	73.913									9	41	49	90	45.5556
	10	19	12	31	61.2903		10	32	24	56	57.1429			10	269	295	564	47.695		10	206	110	316	65.1899
	11	21	12	33	63.6364		11	19	16	35	54.2857			11	248	231	479	51.7745		11	193	112	305	63.2787
	12	338	279	617	54.7812		12	303	136	439	69.0205			12	250	222	472	52.9661		12	174	88	262	66.4122
	13	120	116	236	50.8475		13	119	67	186	63.9785			13	70	69	139	50.3597		13	62	43	105	59.0476
	14	128	116	244	52.459		14	112	71	183	61.2022
	15	120	101	221	54.2986		15	230	93	323	71.2074
	16	201	163	364	55.2198		16	280	114	394	71.066
	17	278	228	506	54.9407		17	265	98	363	73.0028
	Summed	1610	1993	3603			Summed	2085	1157	3242				Summed	1597	1699	3296			Summed	1174	793	1967				Summed	1239	1126	2365			Summed	670	515	1185
	AVG %Blue	46.1891					AVG %Blue	60.1538						AVG %Blue	47.9126					AVG %Blue	60.2604						AVG %Blue	50.4229					AVG %Blue	52.8654
	STD Dev	14.0519					STD Dev	11.5197						STD Dev	5.39563					STD Dev	8.02991						STD Dev	5.12937					STD Dev	9.4892
	SEM	3.40809					SEM	2.79393						SEM	1.49648					SEM	2.2271						SEM	2.09406					SEM	3.16307
	ΔnagC priB+						ΔnagC ΔpriB							ΔnagC ΔrecR priB+						ΔnagC ΔrecR ΔpriB							ΔnagC PrecA priB+						ΔnagC PrecA ΔpriB
	Plate	Blue	White	Total	%Blue		Plate	Blue	White	Total	%Blue			Plate	Blue	White	Total	%Blue		Plate	Blue	White	Total	%Blue			Plate	Blue	White	Total	%Blue		Plate	Blue	White	Total	%Blue
	1	48	56	104	46.1538		1	49	70	119	41.1765			1	186	157	343	54.2274		1	128	97	225	56.8889			1	41	42	83	49.3976		1	201	202	403	49.8759
	2	58	85	143	40.5594		2	82	105	187	43.8503			2	32	28	60	53.3333		2	22	21	43	51.1628			2	68	59	127	53.5433		2	247	271	518	47.6834
	3	98	104	202	48.5149		3	63	56	119	52.9412			3	186	186	372	50		3	208	113	321	64.7975			3	77	61	138	55.7971		3	234	232	466	50.2146
	4	16	55	71	22.5352		4	57	52	109	52.2936			4	17	25	42	40.4762		4	23	12	35	65.7143			4	355	281	636	55.8176		4	217	237	454	47.7974
	5	12	30	42	28.5714		5	54	83	137	39.4161			5	235	234	469	50.1066		5	132	55	187	70.5882			5	82	58	140	58.5714		5	216	238	454	47.5771
	6	21	65	86	24.4186		6	55	82	137	40.146			6	77	72	149	51.6779		6	63	45	108	58.3333									6	197	213	410	48.0488
	7	20	60	80	25		7	50	60	110	45.4545			7	83	64	147	56.4626		7	90	70	160	56.25									7	201	217	418	48.0861
	8	185	353	538	34.3866		8	167	153	320	52.1875									8	69	64	133	51.8797									8	227	270	497	45.674
	9	309	244	553	55.877		9	86	62	148	58.1081									9	77	73	150	51.3333									9	46	53	99	46.4646
	10	138	111	249	55.4217		10	106	67	173	61.2717									10	90	78	168	53.5714									10	59	51	110	53.6364
																				11	113	111	224	50.4464									11	64	60	124	51.6129
																																	12	87	55	142	61.2676
																																	13	51	31	82	62.1951
	Summed	905	1163	2068			Summed	769	790	1559				Summed	816	766	1582			Summed	1015	739	1754				Summed	623	501	1124			Summed	2047	2130	4177
	AVG %Blue	38.1439					AVG %Blue	48.6845						AVG %Blue	50.8977					AVG %Blue	57.3605						AVG %Blue	54.6254					AVG %Blue	50.7795
	STD Dev	12.9145					STD Dev	7.74339						STD Dev	5.14191					STD Dev	6.85134						STD Dev	3.42295					STD Dev	5.31066
	SEM	4.08393					SEM	2.44867						SEM	1.94346					SEM	2.06576						SEM	1.53079					SEM	#REF!
