# Supplementary material for: Identification of genetic interactions with priB links the PriA/PriB DNA replication restart pathway to double-strand DNA break repair in Escherichia coli
Source: G3 (Bethesda). 2022 Nov 3;12(12):jkac295. doi: 10.1093/g3journal/jkac295 (PMC9713433; doi:10.1093/g3journal/jkac295)
Supplement: jkac295_Supplementary_File_S3 [file jkac295_supplementary_file_s3.xlsx]

## Sheet: Fig6B Foci per cell
Foci per cells
Individual measurement foci per cells								Average foci per cells and s.e.m.
	wt (sulB)	∆rep	∆lexA	polA12(ts)	∆dam				wt (sulB)	∆rep	∆lexA	polA12(ts)	∆dam
1	0	0	0	0	0			Cells count	2230	1091	1575	1151	1545
2	0	0	0	0	0			Average number foci per cell	0.257848	0.439963	0.413333	0.357081	0.414239
3	1	0	0	0	0			s.e.m.	0.0153993	0.0394934	0.0256885	0.0269061	0.024628
4	0	0	0	1	0
5	0	0	0	0	0
6	0	0	0	0	0
7	0	0	0	0	0
8	0	0	0	0	0
9	0	0	0	0	0
10	0	0	0	0	0
11	0	0	0	0	0
12	0	0	0	0	0
13	0	0	0	0	0
14	0	0	0	0	0
15	0	1	0	0	0
16	0	0	0	0	0
17	0	0	0	0	0
18	0	0	0	1	0
19	0	0	1	0	0
20	0	0	0	0	0
21	0	0	0	0	0
22	0	0	0	0	0
23	0	0	0	0	0
24	0	0	0	0	1
25	0	0	0	0	0
26	0	0	0	0	0
27	0	0	0	0	0
28	0	0	0	0	0
29	0	0	0	0	0
30	0	0	0	0	1
31	0	1	0	0	0
32	0	0	1	0	0
33	0	0	0	0	0
34	0	0	0	0	0
35	0	0	0	0	1
36	0	0	0	0	0
37	0	0	0	0	0
38	2	0	0	0	0
39	0	0	0	0	0
40	0	0	0	0	0
41	0	0	0	0	0
42	0	0	0	0	1
43	0	0	0	0	1
44	0	0	0	0	0
45	0	0	0	0	0
46	0	0	0	0	0
47	0	0	0	1	1
48	0	0	0	0	0
49	0	0	0	0	0
50	1	0	0	0	0
51	0	0	0	0	0
52	0	0	0	0	0
53	0	0	0	0	1
54	0	0	0	0	2
55	0	0	0	0	0
56	0	0	0	0	0
57	0	0	0	1	0
58	0	0	0	1	0
59	0	0	0	0	0
60	0	0	0	1	0
61	0	0	0	0	2
62	0	0	0	0	0
63	1	0	0	0	0
64	0	0	0	0	0
65	0	0	0	0	0
66	0	0	0	0	0
67	0	0	0	0	0
68	0	0	1	0	0
69	0	0	0	0	1
70	0	0	0	0	0
71	0	0	0	0	0
72	0	0	0	0	0
73	0	0	0	0	0
74	0	0	0	0	0
75	0	0	0	1	0
76	0	0	0	0	0
77	0	0	0	0	1
78	0	0	0	0	0
79	1	0	1	0	0
80	0	0	0	0	0
81	0	0	0	0	0
82	0	0	0	0	1
83	0	0	0	0	0
84	0	0	0	0	0
85	0	0	0	0	1
86	0	0	0	0	0
87	0	1	0	0	1
88	0	2	0	0	0
89	0	0	0	0	0
90	0	0	0	0	0
91	0	0	0	0	0
92	0	0	0	0	0
93	0	0	0	0	0
94	0	0	1	1	0
95	0	0	0	0	0
96	0	0	0	0	0
97	0	0	0	0	0
98	0	0	0	0	0
99	0	1	0	0	0
100	0	2	0	0	0
101	0	0	0	1	0
102	0	0	0	1	1
103	0	0	0	0	0
104	0	0	0	0	0
105	0	0	0	0	0
106	0	0	0	0	0
107	0	0	0	0	0
108	0	0	0	0	0
109	0	0	0	0	1
110	0	0	0	0	0
111	0	0	0	0	0
112	0	0	0	0	0
113	0	0	0	0	0
114	0	0	0	0	0
115	0	0	0	0	0
116	0	0	0	0	0
117	0	1	0	0	0
118	0	0	0	0	0
119	0	1	0	0	0
120	0	1	0	0	0
121	0	0	0	0	1
122	0	1	0	1	0
123	0	0	0	1	0
124	1	0	0	0	0
125	0	1	2	1	0
126	0	0	0	0	0
127	0	0	0	0	0
128	0	0	0	0	0
129	0	0	0	0	0
130	0	0	0	0	0
131	0	0	1	1	0
132	0	0	0	0	0
133	0	0	0	0	0
134	0	0	0	0	0
135	0	0	0	0	2
136	0	0	0	1	0
137	0	0	0	0	1
138	0	0	0	0	0
139	0	0	1	0	0
140	0	2	0	0	0
141	0	0	0	0	0
142	0	0	0	0	0
143	0	0	0	0	0
144	0	0	0	1	0
145	0	0	0	0	0
146	2	0	0	0	0
147	0	0	0	0	0
148	0	0	0	0	0
149	0	2	0	0	0
150	0	1	0	0	0
151	0	0	0	0	0
152	0	0	0	0	0
153	1	0	0	0	0
154	0	0	0	0	0
155	0	0	0	0	0
156	0	0	0	0	0
157	0	0	0	0	0
158	0	1	0	0	0
159	0	1	0	0	1
160	0	0	0	0	1
161	0	0	0	0	0
162	0	0	0	0	0
163	0	0	2	0	0
164	0	0	0	0	1
165	1	0	1	0	1
166	0	0	0	0	1
167	0	0	0	0	1
168	0	0	0	0	0
169	0	0	0	0	0
170	3	0	0	0	0
171	0	0	0	0	0
172	0	0	0	0	0
173	0	1	0	0	0
174	0	0	0	0	0
175	0	0	0	0	0
176	0	0	0	0	0
177	0	0	0	0	0
178	0	0	0	0	0
179	0	0	0	0	0
180	0	0	1	0	0
181	0	0	0	0	0
182	0	1	0	0	0
183	0	0	0	0	0
184	0	1	0	0	0
185	0	0	0	0	2
186	0	0	0	0	0
187	0	0	0	0	1
188	0	0	0	0	0
189	0	0	0	0	1
190	0	0	0	0	0
191	0	0	0	0	0
192	0	0	0	0	0
193	0	0	0	0	0
194	0	0	0	0	0
195	0	0	0	0	0
196	0	0	0	0	0
197	0	0	0	0	0
198	0	0	0	0	0
199	0	0	0	0	0
200	0	0	0	0	0
201	0	0	0	0	0
202	0	0	0	0	0
203	0	0	0	0	0
204	0	0	0	0	0
205	0	0	1	0	1
206	0	0	0	0	0
207	0	0	0	0	0
208	0	0	0	0	0
209	0	0	1	0	0
210	0	3	0	0	0
211	0	0	0	0	1
212	1	0	1	0	3
213	0	0	0	0	0
214	0	0	0	0	2
215	1	0	2	1	0
216	0	0	0	0	0
217	0	0	0	0	0
218	0	0	0	0	0
219	0	0	0	0	0
220	0	0	0	0	0
221	0	0	0	1	0
222	0	0	0	0	0
223	0	0	0	0	0
224	0	0	1	0	0
225	1	0	0	0	0
226	0	0	0	0	0
227	0	0	0	0	0
228	0	0	0	0	0
229	0	0	0	0	0
230	0	0	0	0	0
231	0	0	0	0	4
232	0	0	0	0	0
233	0	0	1	0	1
234	0	0	0	0	0
235	0	0	0	0	1
236	0	0	0	0	0
237	0	0	0	0	0
238	0	0	0	0	0
239	0	0	0	0	2
240	0	0	0	0	0
241	0	0	0	0	0
242	0	0	0	0	0
243	0	0	0	0	1
244	0	0	0	0	1
245	0	0	0	0	1
246	0	0	0	0	1
247	0	0	0	0	0
248	0	2	0	0	0
249	0	0	0	0	0
250	0	0	0	0	1
251	0	0	0	0	0
252	0	0	0	0	0
253	0	0	0	0	0
254	0	0	0	0	0
255	0	0	0	0	0
256	0	0	0	0	0
257	0	0	0	0	0
258	0	0	0	0	0
259	0	0	0	0	0
260	0	0	0	0	0
261	0	0	0	0	1
262	0	3	0	0	4
263	0	0	0	0	0
264	0	0	0	0	0
265	0	0	0	0	0
266	0	0	0	0	0
267	0	0	0	0	2
268	0	0	0	0	0
269	0	0	0	0	3
270	0	0	0	0	0
271	0	0	0	0	0
272	0	0	0	0	1
273	0	0	0	1	3
274	0	0	0	0	1
275	0	0	0	1	0
276	0	0	0	1	0
277	0	0	0	0	0
278	0	0	0	0	2
279	0	0	0	0	0
280	0	0	0	0	0
281	0	0	0	0	0
282	0	0	0	0	0
283	0	1	0	0	0
284	0	0	0	0	0
285	0	0	0	0	0
286	2	0	0	0	0
287	0	0	0	0	1
288	0	0	0	0	1
289	0	3	0	0	0
290	0	0	0	0	0
291	0	0	0	0	0
292	0	0	0	0	0
293	0	0	0	0	0
294	0	0	0	0	0
295	0	1	0	0	0
296	0	0	1	0	1
297	0	0	0	0	1
298	0	0	0	0	0
299	0	0	0	0	2
300	0	2	0	0	0
301	0	0	1	0	0
302	0	0	0	0	0
303	0	0	0	0	0
304	0	2	1	0	0
305	0	0	2	0	1
306	0	0	3	0	0
307	0	0	0	0	0
308	0	0	0	0	1
309	0	0	0	0	4
310	0	0	0	0	0
311	0	0	0	0	0
312	0	0	0	0	0
313	0	0	0	0	0
314	0	0	0	1	0
315	0	0	0	0	0
316	1	5	0	0	0
317	0	0	0	0	0
318	0	0	0	0	0
319	0	0	0	0	0
320	1	0	0	0	0
321	0	0	1	0	0
322	0	0	1	0	1
323	0	0	0	0	0
324	0	0	1	2	0
325	0	0	0	1	0
326	0	0	0	2	0
327	0	0	0	0	0
328	0	0	0	1	4
329	0	0	0	0	1
330	0	2	0	0	0
331	0	2	2	2	2
332	0	0	0	0	0
333	0	0	0	0	0
334	0	0	0	0	0
335	0	0	0	0	0
336	0	0	0	0	0
337	1	0	0	0	0
338	0	0	0	0	0
339	0	0	0	1	3
340	0	0	0	0	0
341	0	0	0	2	0
342	0	0	0	0	0
343	0	0	0	0	0
344	0	2	0	0	0
345	0	0	0	0	0
346	0	0	0	0	0
347	0	0	0	0	0
348	0	0	0	0	0
349	0	0	0	0	0
350	0	0	0	0	0
351	0	0	0	0	0
352	0	1	0	1	0
353	0	0	0	0	0
354	0	2	0	0	0
355	0	0	0	0	0
356	0	0	0	0	0
357	0	0	0	2	0
358	0	0	0	0	0
359	0	0	0	1	0
360	0	0	0	0	0
361	0	3	0	0	0
362	0	1	0	0	0
363	2	0	1	0	2
364	1	0	0	0	0
365	0	0	0	0	0
366	0	0	1	1	0
367	0	0	0	0	1
368	1	0	0	0	0
369	0	0	0	0	0
370	0	0	0	0	0
371	0	0	0	0	0
372	0	0	0	0	0
373	0	0	0	0	0
374	2	0	0	0	0
375	0	0	0	0	0
376	0	0	0	1	0
377	0	0	0	0	1
378	0	0	1	0	0
379	0	0	0	0	2
380	1	0	0	0	0
381	0	0	0	0	0
382	0	0	0	1	0
383	0	1	0	0	0
384	0	0	2	0	0
385	0	1	0	0	2
386	0	0	0	0	0
387	0	0	0	1	0
388	0	0	0	0	0
389	0	0	0	1	0
390	0	0	2	0	1
391	0	0	0	0	0
392	0	0	1	1	2
393	0	1	0	0	0
394	0	0	0	1	0
395	0	0	0	0	1
396	0	0	0	0	0
397	0	0	1	0	0
398	0	0	0	0	0
399	0	1	2	0	0
400	0	0	1	0	1
401	0	0	2	0	0
402	0	0	0	0	1
403	1	0	0	0	1
404	0	0	0	0	2
405	0	0	0	0	0
406	0	0	0	0	0
407	1	2	0	0	0
408	0	0	0	0	0
409	0	0	0	0	0
410	0	1	0	0	0
411	0	1	0	0	0
412	0	0	0	0	0
413	0	0	0	0	0
414	0	1	1	0	0
415	1	0	1	0	0
416	0	1	0	0	1
417	0	0	0	1	0
418	0	2	0	0	0
419	0	3	0	0	0
420	0	0	0	0	0
421	0	0	1	1	0
422	0	1	2	2	1
423	0	0	0	0	0
424	0	0	0	0	0
425	0	0	0	0	0
426	0	0	0	0	0
427	0	1	0	0	0
428	0	0	0	0	1
429	0	0	0	0	1
430	0	0	0	0	0
431	0	0	0	0	0
432	0	0	0	0	1
433	0	0	0	1	0
434	0	0	0	0	1
435	0	0	3	0	0
436	0	0	0	0	0
437	0	0	0	1	0
438	0	0	0	0	2
439	0	1	0	0	0
440	0	0	0	0	0
441	0	0	0	1	0
442	0	0	0	0	0
443	0	0	1	0	0
444	0	0	0	0	1
445	0	0	0	1	0
446	0	0	0	0	1
447	0	0	0	0	0
448	0	0	1	0	3
449	0	0	0	0	3
450	0	0	0	0	0
451	0	0	0	1	0
452	0	1	0	0	0
453	0	0	0	0	0
454	0	0	1	0	1
455	0	0	0	0	0
456	0	0	0	0	0
457	0	0	0	0	0
458	0	2	1	2	0
459	0	0	0	0	0
460	0	0	1	0	0
461	0	0	0	0	0
462	0	0	1	0	0
463	0	0	0	2	1
464	0	1	0	0	0
465	1	1	0	0	0
466	0	0	0	0	0
467	0	0	0	0	0
468	0	3	0	0	0
469	0	0	1	0	0
470	1	0	0	0	1
471	0	0	0	0	0
472	0	0	0	0	0
473	0	1	0	0	0
474	0	0	0	0	0
475	0	0	0	0	0
476	0	0	0	0	1
477	1	0	0	0	0
478	0	1	0	0	0
479	0	0	0	1	0
480	0	0	0	0	0
481	0	0	0	0	0
482	0	0	0	0	0
483	0	0	0	0	0
484	0	0	0	0	0
485	0	0	0	0	0
486	2	0	0	0	0
487	2	0	0	0	0
488	0	0	0	0	0
489	0	3	0	0	0
490	0	0	0	0	0
491	0	0	0	0	0
492	0	0	0	0	0
493	0	0	0	0	0
494	0	0	0	0	0
495	0	0	0	1	2
496	0	0	0	0	0
497	0	0	2	0	0
498	0	0	0	0	0
499	0	1	0	0	0
500	0	0	0	2	0
501	0	2	2	0	0
502	0	0	2	0	1
503	0	0	0	0	0
504	0	0	0	2	2
505	0	0	0	2	0
506	0	0	0	0	0
507	0	0	0	0	0
508	0	0	0	1	0
509	0	2	0	0	0
510	0	0	0	0	1
511	0	3	0	0	0
512	0	0	0	0	0
513	0	0	0	0	0
514	0	0	0	0	0
515	0	0	0	0	0
516	0	0	0	0	0
517	2	0	0	1	0
518	2	0	1	0	0
519	0	0	0	0	0
520	0	0	1	0	0
521	0	0	1	0	1
522	0	0	0	1	1
523	0	5	0	0	1
524	0	0	0	1	1
525	0	0	1	0	0
526	0	0	0	0	1
527	0	0	0	0	0
528	0	0	0	1	1
529	0	0	0	0	0
530	0	0	0	0	0
531	0	1	0	1	0
532	0	0	1	0	1
533	0	0	0	3	0
534	0	0	2	0	3
535	0	0	0	0	0
536	0	0	1	0	0
537	1	0	0	0	1
538	1	0	0	0	0
539	0	0	1	0	3
540	1	0	0	0	0
541	1	0	0	0	0
542	1	0	0	0	1
543	0	0	0	0	0
544	0	0	2	0	0
545	0	1	0	0	0
546	0	0	0	0	0
547	0	0	0	0	0
548	0	0	1	0	0
549	0	0	1	0	0
550	0	0	0	0	0
551	0	0	0	1	0
552	0	0	0	0	0
553	0	0	0	0	0
554	0	0	0	0	0
555	0	0	0	0	0
556	0	1	0	0	0
557	0	1	0	0	0
558	0	0	1	1	0
559	0	2	0	2	0
560	0	0	0	0	0
561	0	0	0	0	0
562	0	0	0	2	0
563	0	0	0	0	2
564	0	0	0	1	2
565	0	0	0	0	0
566	0	0	1	1	2
567	0	1	0	2	0
568	0	0	0	1	3
569	0	0	0	2	1
570	0	0	0	0	0
571	0	0	0	0	1
572	0	0	0	0	2
573	0	0	0	0	0
574	0	0	2	0	0
575	0	0	1	0	1
576	0	0	0	0	0
577	0	1	0	0	1
578	0	0	2	0	1
579	0	0	0	0	2
580	0	0	1	0	1
581	0	0	0	0	0
582	0	0	0	0	1
583	0	3	0	0	0
584	0	4	0	0	1
585	0	1	0	0	0
586	0	0	0	1	1
587	0	0	0	0	2
588	0	0	0	2	1
589	0	0	0	0	1
590	0	0	0	0	0
591	0	0	0	3	0
592	0	0	0	0	0
593	0	0	0	0	0
594	0	5	0	0	1
595	0	0	0	0	0
596	0	0	0	0	0
597	0	0	0	0	0
598	0	0	1	0	0
599	0	0	0	0	0
600	0	0	0	0	0
601	0	0	0	0	0
602	0	0	1	0	0
603	1	0	0	0	0
604	0	0	0	0	0
605	0	0	0	0	0
606	0	0	0	1	0
607	0	0	0	1	0
608	1	0	0	0	0
609	1	1	1	0	0
610	0	0	0	0	0
611	0	0	0	0	0
612	0	0	1	0	0
613	0	5	0	0	0
614	0	1	0	2	0
615	0	0	0	0	0
616	0	0	0	3	0
617	0	0	0	0	0
618	1	0	0	0	0
619	0	0	0	0	1
620	0	1	0	0	0
621	0	2	0	0	4
622	0	0	0	0	4
623	0	0	0	0	4
624	0	0	0	0	0
625	0	0	0	1	1
626	0	0	0	2	0
627	0	0	0	0	0
628	0	4	0	1	0
629	2	0	0	3	0
630	1	0	0	0	0
631	0	0	0	0	0
632	2	0	0	0	0
633	0	0	0	0	0
634	0	0	0	0	0
635	2	0	0	0	0
636	0	0	0	0	0
637	0	0	2	0	0
638	0	0	1	0	0
639	0	0	1	0	0
640	0	0	0	1	0
641	0	0	0	0	0
642	0	2	0	0	0
643	0	0	0	1	0
644	0	1	1	0	1
645	0	0	0	0	1
646	0	4	3	0	2
647	0	0	0	0	0
648	0	0	0	0	2
649	0	0	0	0	0
650	0	0	0	0	0
651	0	0	0	0	0
652	0	0	0	1	0
653	0	2	1	0	2
654	0	0	0	0	0
655	0	0	1	0	0
656	0	0	1	1	0
657	0	0	0	0	0
658	1	0	0	0	0
659	0	0	0	0	1
660	0	0	0	0	0
661	0	1	0	1	1
662	0	0	0	3	0
663	1	1	0	0	1
664	0	0	0	0	0
665	0	0	0	2	0
666	0	0	1	2	0
667	0	1	0	4	1
668	0	0	0	0	0
669	0	0	0	0	0
670	1	1	2	0	0
671	1	0	3	0	0
672	0	0	0	0	0
673	1	2	0	0	0
674	0	0	0	0	0
675	0	0	0	0	0
676	0	0	1	0	0
677	0	0	1	1	0
678	0	5	0	0	0
679	0	0	1	0	0
680	0	2	0	0	0
681	0	0	0	0	3
682	0	0	1	0	1
683	0	0	0	1	0
684	0	3	0	0	0
685	0	0	0	0	0
686	0	0	0	0	1
687	0	0	0	0	0
688	0	0	0	0	0
689	1	0	0	0	0
690	0	0	4	0	0
691	0	3	2	0	0
692	0	0	0	0	0
693	0	0	0	0	0
694	0	0	0	0	0
695	0	2	0	0	1
696	0	0	0	0	0
697	1	0	0	2	0
698	0	0	1	0	0
699	0	0	1	4	0
700	0	0	0	2	0
701	0	0	0	0	0
702	0	0	2	1	0
703	0	0	1	0	0
704	0	2	0	0	0
705	1	3	0	0	0
706	0	0	0	0	0
707	0	0	0	0	0
708	2	0	0	0	0
709	2	2	0	0	0
710	1	0	0	0	1
711	0	0	0	0	0
712	0	0	0	0	0
713	0	0	0	2	0
714	0	0	3	2	0
715	0	0	0	2	0
716	0	1	0	2	0
717	0	0	0	1	0
718	0	0	0	0	0
719	0	0	0	0	0
720	0	0	0	0	0
721	0	0	0	0	1
722	0	0	0	0	0
723	0	2	0	2	1
724	0	6	0	0	0
725	0	2	0	0	0
726	0	0	0	0	0
727	0	0	4	0	0
728	0	0	0	0	0
729	0	0	0	0	0
730	0	0	0	0	0
731	0	0	0	0	0
732	0	3	0	0	0
733	0	0	2	0	0
734	0	3	0	1	0
735	0	0	0	0	0
736	0	4	0	0	1
737	0	4	0	0	0
738	0	3	0	2	0
739	0	0	0	0	0
740	0	0	0	0	0
741	0	5	0	0	1
742	0	0	0	1	0
743	0	4	0	0	0
744	0	3	0	3	0
745	0	0	1	0	0
746	0	0	0	0	0
747	0	7	0	0	0
748	0	0	0	0	1
749	0	0	0	0	0
750	0	1	2	0	1
751	0	0	0	1	0
752	0	0	0	2	0
753	0	3	0	0	0
754	0	0	0	0	0
755	0	4	0	0	0
756	0	5	0	0	0
757	0	3	0	0	0
758	0	1	0	0	0
759	0	8	2	3	0
760	1	0	2	2	0
761	0	0	0	2	0
762	0	0	0	1	0
763	0	0	0	0	0
764	0	0	0	0	0
765	0	0	0	0	0
766	0	0	0	0	0
767	0	0	0	0	0
768	0	0	0	0	0
769	0	0	0	0	1
770	2	0	0	0	0
771	0	0	0	0	0
772	1	1	0	0	0
773	0	0	0	0	3
774	0	2	0	3	1
775	0	4	0	2	0
776	0	0	0	1	0
777	2	0	0	0	0
778	0	0	1	0	0
779	0	0	2	0	0
780	0	2	0	0	0
781	0	1	0	0	2
782	0	0	2	0	0
783	0	0	0	0	0
784	0	0	0	0	2
785	0	3	0	0	1
786	0	4	0	0	0
787	0	0	0	0	0
788	0	0	0	1	0
789	0	4	0	1	0
790	1	0	0	0	0
791	3	0	1	0	0
792	1	0	0	3	0
793	0	0	0	0	0
794	0	0	0	1	0
795	3	0	0	0	0
796	1	0	0	0	0
797	1	0	0	0	0
798	0	4	0	0	0
799	0	2	0	0	0
800	0	0	1	0	1
801	0	0	0	0	0
802	0	1	1	0	1
803	0	0	0	0	1
804	0	0	1	0	0
805	0	0	1	0	4
806	0	0	1	0	0
807	0	3	0	5	3
808	0	0	1	2	0
809	0	0	0	0	0
810	0	0	0	0	4
811	0	0	1	0	0
812	0	0	4	0	0
813	0	0	0	0	1
814	0	1	0	0	0
815	0	1	1	2	0
816	0	0	0	0	0
817	0	0	0	0	0
818	0	0	1	0	0
819	0	0	0	0	0
820	0	0	3	0	1
821	0	0	1	0	0
822	0	0	0	2	0
823	0	0	0	0	0
824	0	0	0	0	0
825	0	0	0	0	0
826	0	0	0	0	0
827	0	0	1	0	0
828	0	0	1	0	0
829	0	0	0	0	0
830	1	0	1	0	0
831	0	0	0	0	0
832	0	3	0	0	0
833	0	0	1	0	0
834	0	1	0	0	0
835	0	0	0	0	0
836	0	0	1	0	0
837	0	1	1	0	0
838	0	0	0	0	0
839	0	0	1	1	3
840	0	0	0	0	1
841	0	0	0	0	1
842	0	0	0	2	0
843	0	0	0	0	1
844	0	1	0	0	0
845	0	5	0	1	1
846	0	0	0	0	0
847	0	1	0	2	0
848	0	0	0	0	0
849	0	0	0	2	0
850	0	0	0	0	0
851	0	0	0	0	0
852	1	0	0	0	1
853	0	0	1	0	0
854	0	0	0	0	0
855	0	1	0	0	0
856	0	0	1	0	0
857	0	2	0	0	0
858	0	4	1	1	2
859	0	0	0	0	0
860	0	0	0	0	0
861	0	1	0	0	0
862	0	0	1	0	0
863	0	0	2	1	0
864	0	4	0	0	0
865	0	0	0	0	0
866	1	0	0	0	2
867	0	0	4	0	1
868	0	0	3	0	0
869	0	0	5	2	0
870	0	0	0	0	0
871	0	0	0	1	0
872	0	0	0	1	1
873	2	0	0	1	0
874	1	0	0	2	1
875	0	2	0	4	0
876	0	4	0	0	0
877	0	3	2	0	0
878	0	0	0	0	0
879	1	5	0	0	2
880	1	0	0	0	1
881	0	0	0	0	4
882	2	0	0	0	0
883	0	0	0	0	1
884	0	0	2	0	0
885	0	0	0	0	0
886	0	0	0	0	0
887	0	1	0	0	0
888	0	0	0	0	0
889	0	0	0	0	0
890	0	1	2	0	0
891	0	0	1	0	0
892	0	1	0	0	0
893	0	2	1	0	0
894	0	0	0	2	1
895	0	0	1	0	2
896	0	0	3	0	0
897	0	0	0	0	1
898	0	0	1	2	1
899	0	1	0	0	2
900	0	0	0	0	0
901	0	0	0	2	1
902	0	0	1	0	3
903	0	0	0	0	0
904	0	0	0	0	0
905	0	0	0	0	0
906	0	0	0	0	1
907	0	0	0	0	0
908	2	0	1	0	0
909	0	0	0	0	0
910	0	0	0	0	0
911	0	0	0	3	0
912	0	0	3	2	1
913	0	0	0	2	0
914	0	0	1	2	0
915	0	0	0	5	0
916	0	0	0	0	0
917	0	0	3	0	0
918	0	0	0	0	1
919	0	0	0	0	0
920	0	0	2	0	0
921	0	3	3	0	0
922	0	0	0	0	0
923	0	0	0	2	0
924	1	0	0	0	0
925	0	0	0	0	0
926	0	0	0	4	1
927	0	0	1	0	0
928	0	0	3	0	0
929	0	1	0	0	0
930	1	0	3	1	0
931	0	0	0	0	0
932	0	0	1	0	0
933	0	0	0	0	0
934	0	0	1	2	0
935	0	0	0	3	0
936	2	0	0	0	0
937	0	0	0	0	0
938	0	6	0	0	0
939	1	0	2	0	0
940	0	2	1	0	0
941	0	0	2	0	0
942	0	0	0	0	0
943	0	0	0	0	0
944	0	0	2	0	0
945	2	0	1	0	0
946	0	4	2	0	0
947	2	0	0	0	1
948	0	0	0	0	3
949	0	0	0	0	0
950	0	1	0	0	1
951	2	0	0	0	1
952	0	0	0	0	3
953	0	3	0	1	0
954	0	0	4	0	0
955	0	0	0	2	1
956	0	0	0	0	1
957	0	0	0	1	0
958	0	0	1	0	1
959	0	0	0	0	0
960	0	0	0	0	0
961	0	0	1	0	0
962	0	0	0	0	0
963	0	1	0	0	0
964	0	0	0	0	0
965	0	7	0	0	0
966	0	0	0	4	0
967	0	1	0	4	1
968	0	4	1	0	0
969	0	6	0	0	0
970	0	2	0	0	0
971	0	1	0	0	0
972	0	1	0	0	0
973	0	0	0	0	0
974	0	1	0	0	0
975	0	2	0	0	0
976	0	0	0	0	0
977	0	3	0	0	0
978	0	0	0	0	1
979	0	0	0	0	5
980	0	0	0	0	0
981	0	0	0	0	0
982	0	6	0	0	4
983	0	0	1	1	1
984	0	0	0	0	0
985	0	2	0	0	2
986	2	0	1	0	3
987	0	0	1	0	0
988	0	0	0	0	5
989	2	0	0	0	0
990	0	4	0	0	1
991	0	0	1	3	0
992	0	8	5	0	0
993	0	0	0	0	1
994	0	4	0	0	0
995	0	0	0	0	0
996	0	0	0	0	0
997	0	0	0	0	0
998	0	0	0	0	0
999	0	0	0	0	1
1000	0	0	0	0	0
1001	0	0	0	3	0
1002	0	0	0	1	0
1003	0	0	0	1	1
1004	0	0	2	2	0
1005	0	0	3	1	0
1006	1	0	0	1	0
1007	0	0	1	0	0
1008	0	0	2	0	1
1009	0	0	0	0	0
1010	0	0	0	0	0
1011	0	0	0	0	0
1012	0	1	1	0	0
1013	0	0	3	1	2
1014	0	0	2	0	0
1015	0	0	0	2	0
1016	0	0	0	0	0
1017	0	0	0	0	0
1018	0	0	4	2	0
1019	0	0	0	0	0
1020	0	0	3	0	0
1021	1	0	0	1	0
1022	0	0	0	0	0
1023	0	0	0	0	0
1024	0	0	2	1	1
1025	0	0	0	0	0
1026	0	0	0	0	0
1027	0	0	0	4	0
1028	0	0	1	3	0
1029	1	0	0	0	2
1030	2	0	0	0	0
1031	1	0	1	0	0
1032	0	0	0	7	0
1033	0	0	2	1	1
1034	0	6	0	0	0
1035	0	8	0	1	0
1036	0	1	0	0	0
1037	0	7	0	1	0
1038	0	0	0	0	0
1039	0	2	0	0	0
1040	0	0	0	1	0
1041	0	0	0	0	0
1042	0	11	0	4	0
1043	0	0	0	2	0
1044	0	0	0	5	0
1045	0	1	0	3	0
1046	0	0	0	2	0
1047	0	0	0	2	2
1048	0	0	0	2	1
1049	0	0	0	0	0
1050	0	1	0	6	5
1051	1	0	0	0	0
1052	0	8	0	2	2
1053	1	0	2	0	1
1054	0	0	1	0	0
1055	1	0	0	0	0
1056	0	0	0	1	0
1057	1	0	0	0	0
1058	0	0	0	0	0
1059	0	0	0	0	0
1060	0	6	0	2	0
1061	0	0	0	0	0
1062	0	0	0	2	0
1063	0	0	0	0	0
1064	0	0	2	3	0
1065	0	7	0	0	2
1066	0	0	1	0	4
1067	0	0	2	0	0
1068	0	0	0	0	0
1069	0	9	0	8	1
1070	0	0	0	1	0
1071	0	0	0	0	0
1072	0	1	0	0	0
1073	0	0	0	6	0
1074	0	0	0	0	1
1075	0	0	1	0	0
1076	0	0	0	1	0
1077	1	0	0	1	0
1078	0	0	0	3	0
1079	0	0	1	0	1
1080	0	0	0	0	2
1081	0	0	0	0	0
1082	0	0	0	0	0
1083	1	0	5	1	1
1084	0	0	3	0	0
1085	0	0	0	5	0
1086	0	0	0	1	3
1087	0	0	0	0	0
1088	2	0	0	2	0
1089	2	15	0	1	1
1090	0	0	5	0	0
1091	0	0	1	0	0
1092	2		0	1	0
1093	6		0	0	0
1094	0		1	2	0
1095	1		3	0	0
1096	0		2	6	0
1097	0		0	0	0
1098	0		1	0	0
1099	0		0	1	0
1100	0		0	1	0
1101	0		0	2	0
1102	0		1	7	1
1103	0		0	0	0
1104	0		1	0	0
1105	0		0	4	0
1106	0		0	0	0
1107	0		1	0	0
1108	0		0	0	0
1109	0		0	1	0
1110	0		0	0	0
1111	0		0	1	0
1112	0		0	2	1
1113	0		0	1	1
1114	0		0	1	2
1115	0		0	0	0
1116	0		0	0	1
1117	0		0	1	5
1118	0		0	0	0
1119	0		0	1	0
1120	0		0	0	0
1121	1		0	0	0
1122	0		0	0	0
1123	0		0	1	1
1124	0		0	5	0
1125	0		0	0	0
1126	0		0	0	0
1127	0		0	1	0
1128	0		0	0	3
1129	0		0	0	0
1130	2		0	4	0
1131	2		7	1	0
1132	0		0	0	0
1133	0		0	0	0
1134	0		0	0	0
1135	0		0	1	0
1136	0		0	0	1
1137	0		0	0	2
1138	0		0	0	0
1139	0		1	2	0
1140	0		1	0	1
1141	0		0	0	2
1142	0		0	3	0
1143	0		1	3	2
1144	1		0	1	0
1145	0		0	0	0
1146	0		1	0	0
1147	0		0	0	0
1148	0		2	0	0
1149	0		4	2	0
1150	0		0	0	0
1151	0		0	0	1
1152	0		0		3
1153	0		0		1
1154	1		0		0
1155	0		3		3
1156	0		0		0
1157	0		1		0
1158	0		0		1
1159	1		1		5
1160	2		1		0
1161	0		1		0
1162	1		0		0
1163	3		0		0
1164	1		0		0
1165	1		2		0
1166	1		0		0
1167	0		0		2
1168	0		0		0
1169	0		1		4
1170	0		2		0
1171	0		0		0
1172	0		3		0
1173	0		0		0
1174	0		0		1
1175	0		0		0
1176	0		0		2
1177	0		0		4
1178	0		0		0
1179	0		0		0
1180	0		0		0
1181	0		0		0
1182	0		0		0
1183	0		0		0
1184	0		0		3
1185	1		0		0
1186	0		0		1
1187	0		2		4
1188	0		0		7
1189	0		0		0
1190	2		0		2
1191	0		0		0
1192	0		1		0
1193	0		0		0
1194	0		2		0
1195	0		0		0
1196	0		0		0
1197	0		0		0
1198	0		0		3
1199	0		0		1
1200	0		0		0
1201	0		1		0
1202	0		0		0
1203	0		0		0
1204	0		0		4
1205	0		0		0
1206	0		0		0
1207	0		0		0
1208	0		0		0
1209	0		1		0
1210	2		0		2
1211	2		0		1
1212	0		0		0
1213	0		1		0
1214	0		0		0
1215	1		3		1
1216	0		0		0
1217	0		0		0
1218	2		0		2
1219	2		0		0
1220	0		0		1
1221	0		0		1
1222	0		1		0
1223	0		2		0
1224	0		0		0
1225	0		0		0
1226	0		2		0
1227	0		0		0
1228	0		1		0
1229	0		0		0
1230	1		0		0
1231	0		0		1
1232	0		0		0
1233	0		1		0
1234	0		0		0
1235	0		1		0
1236	0		1		7
1237	0		0		0
1238	0		0		1
1239	0		0		2
1240	0		0		0
1241	0		0		0
1242	0		0		0
1243	0		0		5
1244	0		0		0
1245	0		0		1
1246	0		0		0
1247	0		1		1
1248	0		0		1
1249	0		1		2
1250	0		3		0
1251	0		1		0
1252	0		0		0
1253	0		0		1
1254	0		2		0
1255	0		1		0
1256	0		0		3
1257	0		0		0
1258	0		1		0
1259	0		1		0
1260	0		2		0
1261	0		1		0
1262	0		2		0
1263	0		0		0
1264	0		0		0
1265	0		0		0
1266	0		0		0
1267	0		0		0
1268	0		0		3
1269	0		0		0
1270	0		0		0
1271	0		1		0
1272	0		2		0
1273	0		0		0
1274	0		0		0
1275	0		0		0
1276	0		1		0
1277	1		1		0
1278	1		0		0
1279	2		0		0
1280	0		0		0
1281	1		1		1
1282	0		0		1
1283	0		0		3
1284	0		1		0
1285	0		0		1
1286	0		2		2
1287	0		1		0
1288	0		0		1
1289	0		0		0
1290	3		1		0
1291	3		0		1
1292	1		0		0
1293	0		0		0
1294	1		0		1
1295	0		0		0
1296	2		4		0
1297	0		0		0
1298	0		0		1
1299	3		0		0
1300	0		0		0
1301	2		0		0
1302	0		0		0
1303	0		3		0
1304	0		2		0
1305	3		3		0
1306	2		0		0
1307	1		1		0
1308	0		0		0
1309	0		1		0
1310	0		0		0
1311	0		0		0
1312	0		0		2
1313	0		1		0
1314	0		2		0
1315	0		2		0
1316	0		0		0
1317	0		2		0
1318	0		0		2
1319	0		3		1
1320	0		0		0
1321	0		0		0
1322	0		1		0
1323	0		0		0
1324	0		0		0
1325	0		0		0
1326	0		1		1
1327	0		1		1
1328	1		0		0
1329	0		0		0
1330	2		0		0
1331	0		0		0
1332	0		1		4
1333	0		0		0
1334	0		3		1
1335	0		0		0
1336	0		1		0
1337	0		1		0
1338	0		0		0
1339	0		0		0
1340	1		2		0
1341	0		0		0
1342	0		0		1
1343	0		0		2
1344	0		0		0
1345	0		5		0
1346	0		0		2
1347	0		0		0
1348	0		0		0
1349	0		0		0
1350	1		2		1
1351	0		0		1
1352	0		0		0
1353	0		0		0
1354	0		0		0
1355	0		0		1
1356	0		0		1
1357	0		0		0
1358	2		1		0
1359	2		2		3
1360	0		0		0
1361	0		0		0
1362	3		5		0
1363	1		3		0
1364	0		0		3
1365	1		3		2
1366	3		0		1
1367	2		0		0
1368	1		2		3
1369	1		0		1
1370	0		0		3
1371	0		0		0
1372	0		2		0
1373	0		0		0
1374	0		0		0
1375	0		6		0
1376	0		0		0
1377	0		0		1
1378	0		2		3
1379	0		0		0
1380	0		1		0
1381	0		1		0
1382	0		0		0
1383	0		2		0
1384	0		0		0
1385	0		0		0
1386	0		0		0
1387	0		0		0
1388	0		0		4
1389	0		0		0
1390	0		3		0
1391	0		0		0
1392	1		0		1
1393	0		0		0
1394	0		0		0
1395	1		0		4
1396	0		1		1
1397	1		0		0
1398	0		0		0
1399	0		1		0
1400	0		1		0
1401	0		0		2
1402	0		0		1
1403	1		0		0
1404	1		1		1
1405	0		2		0
1406	0		1		0
1407	0		1		2
1408	0		0		0
1409	0		0		0
1410	0		0		0
1411	1		1		0
1412	0		1		0
1413	0		2		0
1414	0		0		3
1415	0		0		0
1416	2		0		0
1417	0		2		0
1418	0		0		0
1419	0		2		1
1420	3		1		2
1421	0		1		0
1422	2		0		1
1423	1		0		0
1424	1		1		1
1425	3		2		0
1426	4		2		0
1427	0		0		0
1428	0		0		0
1429	0		0		0
1430	0		0		0
1431	0		0		1
1432	0		1		0
1433	0		0		0
1434	0		0		0
1435	0		1		0
1436	0		0		0
1437	0		1		1
1438	0		0		0
1439	0		0		0
1440	0		4		0
1441	1		0		1
1442	0		1		0
1443	0		0		0
1444	0		2		8
1445	0		1		1
1446	3		0		4
1447	0		5		0
1448	0		0		4
1449	0		1		2
1450	0		0		4
1451	1		1		1
1452	1		1		0
1453	0		1		0
1454	0		0		0
1455	0		0		0
1456	0		3		1
1457	0		0		2
1458	0		0		0
1459	0		0		2
1460	0		3		0
1461	0		0		0
1462	0		0		6
1463	0		0		0
1464	0		0		0
1465	0		4		0
1466	0		0		4
1467	0		0		3
1468	0		1		0
1469	0		1		0
1470	0		0		0
1471	1		1		0
1472	0		0		8
1473	1		0		1
1474	0		0		0
1475	1		0		3
1476	0		0		0
1477	2		9		0
1478	0		0		0
1479	4		0		0
1480	0		2		1
1481	3		1		0
1482	0		5		0
1483	0		3		1
1484	2		4		0
1485	1		0		2
1486	0		0		0
1487	0		1		1
1488	0		0		2
1489	0		1		0
1490	0		1		0
1491	0		1		0
1492	0		0		0
1493	0		1		0
1494	0		1		0
1495	0		0		0
1496	0		0		0
1497	0		0		0
1498	0		0		0
1499	0		1		0
1500	0		1		1
1501	0		1		1
1502	0		0		0
1503	0		1		0
1504	1		0		0
1505	0		0		9
1506	0		0		0
1507	0		0		0
1508	0		1		0
1509	0		1		0
1510	0		0		0
1511	1		0		0
1512	0		0		0
1513	0		0		0
1514	0		2		2
1515	0		0		0
1516	0		0		2
1517	2		2		1
1518	0		0		1
1519	0		0		3
1520	0		0		0
1521	0		9		0
1522	0		1		0
1523	0		0		2
1524	2		0		0
1525	4		2		1
1526	1		8		3
1527	3		1		0
1528	0		1		0
1529	0		3		2
1530	0		0		0
1531	0		0		0
1532	0		13		0
1533	1		0		0
1534	0		0		0
1535	0		5		0
1536	0		0		5
1537	0		1		0
1538	0		1		0
1539	0		0		0
1540	0		1		0
1541	0		11		0
1542	0		0		0
1543	0		0		2
1544	0		0		0
1545	0		1		1
1546	0		0
1547	0		0
1548	0		1
1549	0		0
1550	0		0
1551	0		1
1552	0		0
1553	0		1
1554	0		1
1555	0		2
1556	0		3
1557	0		1
1558	0		0
1559	0		0
1560	0		1
1561	0		6
1562	3		2
1563	0		1
1564	0		0
1565	0		1
1566	0		1
1567	1		1
1568	0		1
1569	0		1
1570	0		0
1571	0		0
1572	0		1
1573	0		2
1574	2		0
1575	2		3
1576	0
1577	0
1578	0
1579	0
1580	0
1581	0
1582	1
1583	0
1584	0
1585	0
1586	1
1587	0
1588	2
1589	1
1590	3
1591	1
1592	1
1593	2
1594	0
1595	0
1596	0
1597	0
1598	0
1599	0
1600	0
1601	0
1602	0
1603	0
1604	0
1605	0
1606	0
1607	0
1608	0
1609	0
1610	0
1611	0
1612	0
1613	0
1614	1
1615	0
1616	0
1617	0
1618	0
1619	0
1620	0
1621	0
1622	0
1623	0
1624	0
1625	0
1626	0
1627	0
1628	0
1629	0
1630	0
1631	0
1632	1
1633	0
1634	0
1635	0
1636	0
1637	1
1638	0
1639	0
1640	0
1641	3
1642	0
1643	0
1644	3
1645	0
1646	0
1647	0
1648	0
1649	0
1650	0
1651	0
1652	0
1653	0
1654	0
1655	0
1656	0
1657	0
1658	0
1659	0
1660	0
1661	0
1662	0
1663	1
1664	0
1665	0
1666	0
1667	0
1668	0
1669	0
1670	0
1671	0
1672	0
1673	0
1674	0
1675	0
1676	0
1677	1
1678	0
1679	0
1680	0
1681	0
1682	1
1683	0
1684	0
1685	0
1686	0
1687	0
1688	0
1689	3
1690	1
1691	0
1692	2
1693	2
1694	2
1695	0
1696	0
1697	0
1698	0
1699	0
1700	0
1701	0
1702	0
1703	0
1704	0
1705	0
1706	0
1707	0
1708	0
1709	0
1710	0
1711	0
1712	0
1713	0
1714	0
1715	0
1716	0
1717	0
1718	0
1719	1
1720	0
1721	0
1722	0
1723	0
1724	0
1725	2
1726	0
1727	0
1728	1
1729	0
1730	1
1731	3
1732	1
1733	2
1734	0
1735	0
1736	0
1737	0
1738	0
1739	0
1740	0
1741	0
1742	0
1743	0
1744	0
1745	0
1746	0
1747	1
1748	0
1749	0
1750	0
1751	0
1752	0
1753	0
1754	0
1755	0
1756	0
1757	0
1758	0
1759	0
1760	0
1761	0
1762	0
1763	0
1764	1
1765	0
1766	0
1767	0
1768	2
1769	4
1770	2
1771	0
1772	0
1773	3
1774	3
1775	1
1776	4
1777	2
1778	1
1779	0
1780	0
1781	0
1782	0
1783	0
1784	0
1785	0
1786	0
1787	0
1788	0
1789	1
1790	0
1791	0
1792	0
1793	0
1794	0
1795	0
1796	0
1797	0
1798	0
1799	0
1800	0
1801	0
1802	0
1803	0
1804	0
1805	2
1806	2
1807	0
1808	0
1809	0
1810	2
1811	0
1812	0
1813	2
1814	0
1815	0
1816	0
1817	0
1818	0
1819	0
1820	0
1821	0
1822	0
1823	0
1824	0
1825	0
1826	0
1827	0
1828	0
1829	0
1830	0
1831	0
1832	0
1833	0
1834	0
1835	0
1836	0
1837	0
1838	0
1839	0
1840	0
1841	1
1842	0
1843	0
1844	0
1845	0
1846	0
1847	0
1848	0
1849	0
1850	3
1851	3
1852	2
1853	0
1854	1
1855	0
1856	0
1857	0
1858	0
1859	0
1860	0
1861	0
1862	0
1863	0
1864	0
1865	0
1866	0
1867	0
1868	0
1869	0
1870	0
1871	0
1872	0
1873	0
1874	0
1875	0
1876	0
1877	0
1878	2
1879	0
1880	0
1881	2
1882	0
1883	3
1884	4
1885	0
1886	0
1887	0
1888	0
1889	0
1890	0
1891	0
1892	0
1893	0
1894	0
1895	0
1896	0
1897	0
1898	1
1899	0
1900	0
1901	0
1902	0
1903	0
1904	0
1905	0
1906	2
1907	0
1908	0
1909	0
1910	0
1911	0
1912	0
1913	0
1914	0
1915	0
1916	0
1917	0
1918	0
1919	0
1920	0
1921	0
1922	1
1923	1
1924	0
1925	0
1926	3
1927	0
1928	2
1929	1
1930	1
1931	0
1932	1
1933	2
1934	0
1935	0
1936	0
1937	0
1938	0
1939	0
1940	0
1941	0
1942	1
1943	0
1944	0
1945	0
1946	0
1947	1
1948	0
1949	0
1950	0
1951	0
1952	0
1953	0
1954	0
1955	0
1956	0
1957	1
1958	0
1959	2
1960	0
1961	0
1962	3
1963	0
1964	0
1965	0
1966	0
1967	0
1968	0
1969	0
1970	0
1971	1
1972	0
1973	0
1974	1
1975	0
1976	0
1977	2
1978	1
1979	0
1980	2
1981	0
1982	0
1983	0
1984	0
1985	0
1986	0
1987	0
1988	0
1989	0
1990	0
1991	0
1992	3
1993	3
1994	0
1995	0
1996	0
1997	0
[truncated: 233 more rows]

## Sheet: Fig6C Cell length
Cell length in µm
Individual cell measurement								Average length and s.e.m.
	wt (sulB)	∆rep	∆lexA	polA12(ts)	∆dam				wt (sulB)	∆rep	∆lexA	polA12(ts)	∆dam
1	1.17551	1.14054	0.948137	1.34186	1.13299			Cells count	2230	1091	1575	1151	1545
2	1.24106	1.16203	0.940067	1.33907	1.11216			Average length	3.44833	4.79456	5.19841	4.48681	4.48732
3	1.23588	1.17835	0.914968	1.39768	1.13244			s.e.m.	0.0243658	0.0748237	0.0858393	0.0962374	0.0735576
4	1.25544	1.35966	0.912114	1.47456	1.18238
5	1.31877	1.34846	1.03642	1.492	1.21983
6	1.54836	1.30356	1.02857	1.45903	1.26078
7	1.58971	1.47717	1.01775	1.54851	1.365
8	1.67246	1.45343	1.1386	1.49641	1.30222
9	1.79381	1.55619	1.14892	1.54124	1.42668
10	1.87943	1.53523	1.15576	1.59886	1.39371
11	1.86985	1.58345	1.20974	1.67872	1.49559
12	1.84253	1.64458	1.20578	1.66518	1.46914
13	1.90573	1.78556	1.1881	1.71297	1.44526
14	1.95041	1.92693	1.3932	1.7273	1.47558
15	1.93959	2.00009	1.41624	1.79635	1.49406
16	1.94565	2.00042	1.41729	1.79975	1.55881
17	1.94605	2.01908	1.38508	1.80901	1.53854
18	2.013	2.08851	1.39681	1.84669	1.62168
19	2.0118	2.10256	1.57995	1.84496	1.6084
20	1.9771	2.10951	1.63981	1.83576	1.66566
21	1.96123	2.10531	1.65121	1.82731	1.63386
22	1.96095	2.20324	1.65506	1.87815	1.6769
23	2.00708	2.18925	1.68126	1.93391	1.81244
24	1.98285	2.19658	1.71689	1.8959	1.76638
25	2.07092	2.21025	1.77052	1.92804	1.80601
26	2.02625	2.2247	1.8214	1.91578	1.81536
27	2.03753	2.23548	1.89144	1.90401	1.81078
28	2.06554	2.2501	1.91989	1.96786	1.82415
29	2.04981	2.28448	1.98527	2.0128	1.83047
30	2.0731	2.3201	2.00782	1.96759	1.8736
31	2.04446	2.34048	2.07835	2.0027	1.8619
32	2.04338	2.29622	2.09691	1.97828	1.8439
33	2.01551	2.33793	2.14094	2.04603	1.86257
34	2.11396	2.2818	2.2099	2.02053	1.88094
35	2.14295	2.28641	2.1745	2.0399	1.82645
36	2.09259	2.38731	2.15851	2.09722	1.82101
37	2.12857	2.38776	2.17791	2.09967	1.9413
38	2.09225	2.36284	2.1611	2.11612	1.89814
39	2.14375	2.39678	2.2092	2.12011	1.90828
40	2.08984	2.36538	2.15848	2.08398	1.92065
41	2.12706	2.37043	2.26846	2.08457	1.91575
42	2.13965	2.3653	2.24828	2.09563	1.92991
43	2.09382	2.35523	2.24072	2.1021	1.93139
44	2.12989	2.37826	2.23839	2.09684	1.9155
45	2.10285	2.43564	2.22005	2.14876	1.91981
46	2.10767	2.45598	2.23723	2.1896	1.92951
47	2.08088	2.46795	2.23976	2.15395	1.89915
48	2.12042	2.4334	2.31463	2.17795	1.95288
49	2.10885	2.42423	2.32224	2.16403	1.97351
50	2.09035	2.41263	2.34021	2.20829	2.00396
51	2.12375	2.4373	2.285	2.20716	1.98801
52	2.11598	2.40686	2.28513	2.19855	1.95283
53	2.10133	2.42927	2.40194	2.18174	1.95946
54	2.10428	2.43569	2.38431	2.16538	2.00697
55	2.09706	2.46605	2.36067	2.15438	1.97358
56	2.1395	2.50033	2.3499	2.17957	2.03266
57	2.10801	2.47773	2.37271	2.20612	2.04737
58	2.09924	2.48815	2.38845	2.25461	2.07395
59	2.12113	2.4868	2.36761	2.24956	2.03835
60	2.13682	2.50949	2.38133	2.226	2.06153
61	2.09289	2.51444	2.38529	2.22516	2.04932
62	2.13572	2.50072	2.36578	2.27031	2.04844
63	2.16919	2.54976	2.38599	2.25278	2.04544
64	2.18773	2.582	2.42259	2.25697	2.09595
65	2.19652	2.56772	2.43696	2.26644	2.11158
66	2.16072	2.57612	2.44131	2.24146	2.11614
67	2.20504	2.5891	2.43283	2.25941	2.13833
68	2.15748	2.55035	2.4453	2.29201	2.08858
69	2.2053	2.57051	2.46167	2.29576	2.1314
70	2.1559	2.57618	2.4703	2.32115	2.12613
71	2.19289	2.5468	2.41558	2.31026	2.12327
72	2.14987	2.56356	2.45269	2.29768	2.0829
73	2.17283	2.57229	2.42844	2.33549	2.11085
74	2.20705	2.61772	2.41207	2.3377	2.13308
75	2.15882	2.64962	2.42431	2.40001	2.09089
76	2.19676	2.65556	2.40984	2.356	2.12699
77	2.15995	2.65461	2.5271	2.35707	2.09153
78	2.18283	2.63735	2.52131	2.34662	2.09672
79	2.18452	2.60559	2.514	2.39938	2.14714
80	2.18626	2.61207	2.49263	2.34137	2.19462
81	2.19638	2.69669	2.51966	2.3906	2.16171
82	2.22766	2.6917	2.49441	2.35722	2.18194
83	2.24558	2.67994	2.51836	2.38175	2.18982
84	2.24918	2.67677	2.50233	2.34104	2.20581
85	2.21293	2.72027	2.49309	2.36288	2.14982
86	2.25439	2.70537	2.52586	2.34213	2.14879
87	2.22786	2.68162	2.4971	2.40024	2.14817
88	2.25533	2.68862	2.49385	2.45676	2.14802
89	2.21714	2.66574	2.52644	2.46516	2.19721
90	2.2372	2.71956	2.49829	2.43024	2.22264
91	2.24175	2.7157	2.56724	2.45904	2.21752
92	2.24259	2.71536	2.55776	2.44771	2.26491
93	2.27416	2.72052	2.53923	2.44129	2.21474
94	2.24814	2.70956	2.58802	2.44026	2.27223
95	2.22569	2.77071	2.55201	2.41542	2.21985
96	2.24967	2.76412	2.5996	2.41882	2.26788
97	2.27107	2.76209	2.58464	2.4558	2.23745
98	2.22606	2.73987	2.55751	2.42928	2.26247
99	2.23273	2.73595	2.54759	2.44959	2.24748
100	2.26232	2.76248	2.5853	2.42196	2.22523
101	2.21732	2.7905	2.58844	2.49833	2.23602
102	2.22429	2.79162	2.59693	2.49554	2.25914
103	2.26948	2.78563	2.62226	2.48991	2.24402
104	2.22375	2.78837	2.63459	2.52467	2.29716
105	2.23077	2.73493	2.64804	2.49674	2.2847
106	2.24646	2.75713	2.60752	2.52519	2.32819
107	2.22347	2.76025	2.63162	2.52911	2.30531
108	2.25897	2.78016	2.64521	2.51451	2.29975
109	2.26182	2.74234	2.60699	2.47894	2.31638
110	2.26118	2.74162	2.6082	2.52699	2.27626
111	2.27054	2.77129	2.60324	2.52825	2.31421
112	2.24198	2.85716	2.64471	2.52662	2.32727
113	2.27611	2.85393	2.72648	2.49634	2.33482
114	2.32853	2.83749	2.69497	2.47619	2.28081
115	2.30724	2.81407	2.67768	2.51583	2.29546
116	2.30974	2.84879	2.67246	2.51579	2.32869
117	2.29612	2.83338	2.67965	2.51281	2.29408
118	2.3129	2.8196	2.70875	2.49162	2.30594
119	2.29425	2.8152	2.67966	2.52177	2.31587
120	2.33947	2.80189	2.73041	2.53382	2.30669
121	2.32555	2.84443	2.67297	2.49954	2.29401
122	2.2966	2.83313	2.71901	2.51781	2.3182
123	2.27866	2.85577	2.72252	2.56902	2.2999
124	2.28182	2.84125	2.68688	2.55556	2.28614
125	2.29129	2.84197	2.72789	2.60005	2.32002
126	2.29643	2.8541	2.67108	2.5629	2.36383
127	2.28788	2.80039	2.67098	2.55349	2.34686
128	2.27762	2.83759	2.7115	2.59621	2.34425
129	2.28504	2.86335	2.70766	2.53935	2.35563
130	2.32798	2.87651	2.67484	2.60036	2.366
131	2.28617	2.86322	2.68196	2.60062	2.35704
132	2.32151	2.88972	2.68948	2.53588	2.35143
133	2.28071	2.88201	2.75051	2.57359	2.37212
134	2.30083	2.90481	2.73439	2.55749	2.38974
135	2.32275	2.87728	2.78422	2.5846	2.34987
136	2.28222	2.88158	2.76842	2.56746	2.36636
137	2.31377	2.8854	2.75219	2.53672	2.3551
138	2.28788	2.91304	2.78366	2.54216	2.35483
139	2.31822	2.91707	2.76565	2.56761	2.40418
140	2.34057	2.87815	2.78949	2.59034	2.369
141	2.33558	2.92413	2.75795	2.59351	2.45472
142	2.32799	2.8805	2.79278	2.57355	2.44592
143	2.33204	2.91065	2.7711	2.55815	2.45051
144	2.30825	2.8863	2.76766	2.61519	2.45712
145	2.32677	2.86554	2.73118	2.65017	2.41563
146	2.3304	2.88088	2.76231	2.61613	2.44494
147	2.29919	2.89748	2.78654	2.65381	2.40615
148	2.32947	2.96466	2.74793	2.611	2.44921
149	2.33852	2.9513	2.78529	2.65969	2.4487
150	2.29347	2.9429	2.74375	2.61805	2.45411
151	2.31383	2.9723	2.78824	2.60962	2.41507
152	2.28837	2.98175	2.77718	2.66455	2.43361
153	2.28209	2.94319	2.82348	2.61342	2.45104
154	2.27713	2.97321	2.83062	2.61551	2.46769
155	2.29175	2.95504	2.83067	2.646	2.46597
156	2.32041	2.95036	2.85196	2.66376	2.43689
157	2.40218	2.96111	2.82518	2.61232	2.42905
158	2.38862	2.9785	2.80914	2.61287	2.47013
159	2.39541	2.98184	2.83051	2.62241	2.43173
160	2.39314	2.96349	2.85694	2.60776	2.41979
161	2.36109	2.98463	2.83863	2.60717	2.44487
162	2.35554	2.92639	2.83597	2.61354	2.44008
163	2.38927	2.95687	2.80236	2.63677	2.43445
164	2.3768	2.9268	2.80207	2.61539	2.44672
165	2.3851	2.98583	2.8483	2.63817	2.45671
166	2.39691	2.96758	2.82278	2.60977	2.41329
167	2.34188	3.03181	2.85111	2.64029	2.45565
168	2.38685	3.03777	2.82891	2.72554	2.41381
169	2.39272	3.02804	2.80946	2.71948	2.46216
170	2.39295	3.02906	2.80592	2.70996	2.46796
171	2.40444	3.02375	2.85275	2.68847	2.4169
172	2.34696	3.04752	2.80422	2.69597	2.51582
173	2.38508	3.03202	2.85256	2.67259	2.52205
174	2.39551	2.99374	2.81933	2.68462	2.49894
175	2.34267	3.00353	2.86034	2.68891	2.51138
176	2.3977	3.04636	2.86847	2.66946	2.52024
177	2.36632	3.01511	2.88131	2.70475	2.47241
178	2.37637	3.01298	2.88979	2.69621	2.49184
179	2.40308	3.03802	2.9068	2.72488	2.5241
180	2.39615	3.04869	2.92399	2.72815	2.49901
181	2.39788	3.01086	2.89852	2.6783	2.52882
182	2.34165	2.99787	2.89045	2.67558	2.52258
183	2.39754	3.02149	2.9002	2.67778	2.48264
184	2.40558	3.03202	2.88359	2.70393	2.4802
185	2.40076	3.00504	2.91344	2.68603	2.47417
186	2.35412	3.03997	2.86392	2.72491	2.47585
187	2.37026	3.00855	2.90687	2.75329	2.52129
188	2.39271	3.03977	2.89775	2.78715	2.52574
189	2.36259	3.03865	2.86764	2.75638	2.49294
190	2.39635	2.99666	2.92496	2.7777	2.47105
191	2.35983	2.99809	2.89007	2.75427	2.49474
192	2.36179	3.06154	2.92493	2.77245	2.56997
193	2.39563	3.11165	2.92531	2.77266	2.55653
194	2.37401	3.08525	2.89084	2.74114	2.59832
195	2.38941	3.10919	2.97126	2.78951	2.57036
196	2.37344	3.08636	2.98687	2.7654	2.595
197	2.34775	3.06635	2.98565	2.74327	2.5543
198	2.36727	3.10717	2.95209	2.77048	2.5513
199	2.39467	3.08293	2.939	2.79127	2.57011
200	2.35096	3.09698	2.95977	2.74864	2.55409
201	2.35021	3.07581	2.9486	2.78727	2.57594
202	2.34259	3.09709	2.92764	2.7891	2.58174
203	2.39204	3.09065	2.92691	2.73683	2.58519
204	2.34916	3.07538	2.97927	2.76959	2.56902
205	2.35282	3.07738	2.97666	2.77211	2.57105
206	2.39085	3.07833	2.95683	2.74787	2.57351
207	2.37731	3.05716	2.96932	2.73265	2.55716
208	2.3582	3.11654	2.96196	2.73776	2.54298
209	2.40275	3.09559	2.94021	2.77131	2.55489
210	2.34406	3.11739	2.94046	2.79503	2.57085
211	2.37996	3.06976	2.98957	2.79186	2.54265
212	2.38431	3.06865	2.95698	2.77079	2.57112
213	2.36846	3.10839	2.92953	2.78035	2.58896
214	2.35868	3.05675	2.97424	2.78041	2.56232
215	2.37181	3.06685	2.97141	2.83272	2.59429
216	2.46855	3.0928	2.95806	2.81022	2.56229
217	2.42344	3.10042	2.93129	2.85661	2.55117
218	2.41542	3.17017	2.9453	2.81962	2.61977
219	2.44271	3.12652	2.94347	2.80084	2.62927
220	2.45407	3.18308	2.97701	2.83426	2.64299
221	2.43301	3.1651	2.94823	2.82076	2.65343
222	2.41674	3.15843	2.97419	2.8472	2.64824
223	2.45171	3.13172	2.96455	2.83471	2.62808
224	2.4076	3.14441	2.96664	2.80889	2.61567
225	2.44263	3.14285	2.98323	2.85556	2.61141
226	2.42099	3.17922	2.94865	2.83417	2.64083
227	2.41307	3.12104	2.96672	2.84414	2.60372
228	2.42956	3.15681	3.04026	2.84963	2.63047
229	2.44966	3.14015	3.04918	2.8122	2.63693
230	2.4701	3.12664	3.0537	2.80398	2.62813
231	2.43715	3.16983	2.99303	2.80589	2.65684
232	2.42559	3.13719	3.03126	2.8258	2.60666
233	2.46119	3.15604	3.0469	2.81784	2.66421
234	2.40911	3.12351	3.02659	2.81198	2.6273
235	2.43054	3.17725	3.02063	2.83389	2.6513
236	2.4303	3.16397	3.05227	2.85733	2.66088
237	2.46634	3.16776	2.9987	2.84243	2.63796
238	2.40612	3.17015	3.02079	2.79781	2.60937
239	2.47026	3.14857	3.02696	2.81796	2.6275
240	2.42178	3.20798	3.01775	2.84725	2.61312
241	2.46705	3.1871	3.0438	2.8269	2.6427
242	2.43516	3.21268	3.02453	2.87891	2.63249
243	2.43026	3.20499	3.02429	2.90993	2.66498
244	2.43623	3.24904	3.04721	2.91741	2.63014
245	2.41566	3.2424	2.99646	2.88647	2.61658
246	2.45651	3.22016	3.027	2.8777	2.6431
247	2.46014	3.23327	3.05245	2.90291	2.70936
248	2.45619	3.2116	3.05197	2.91073	2.69375
249	2.44459	3.23838	3.0252	2.8888	2.67941
250	2.42954	3.18725	3.0051	2.88304	2.69885
251	2.46254	3.19927	3.01978	2.88113	2.68109
252	2.46715	3.18839	2.99892	2.89512	2.699
253	2.4219	3.20647	3.00243	2.9001	2.67853
254	2.44493	3.1951	3.00312	2.8631	2.68618
255	2.42767	3.30297	3.09739	2.92416	2.72347
256	2.45953	3.26566	3.06634	2.92416	2.66995
257	2.47012	3.30953	3.11017	2.87754	2.6823
258	2.41155	3.28902	3.11876	2.87619	2.67094
259	2.46786	3.30452	3.11	2.88207	2.66575
260	2.47029	3.30419	3.09445	2.88181	2.70256
261	2.44653	3.26516	3.06392	2.90683	2.67945
262	2.45759	3.27428	3.11647	2.88278	2.69889
263	2.44154	3.29432	3.05761	2.89041	2.71438
264	2.44402	3.27947	3.0959	2.86186	2.67413
265	2.46463	3.29566	3.05902	2.86361	2.67034
266	2.45656	3.30952	3.07809	2.92204	2.71395
267	2.45891	3.30043	3.11703	2.91617	2.69398
268	2.52966	3.2756	3.05764	2.90459	2.71246
269	2.5306	3.31039	3.10206	2.88481	2.6777
270	2.50987	3.26004	3.07299	2.97583	2.72785
271	2.50043	3.25185	3.10305	2.9638	2.72662
272	2.47175	3.31297	3.08641	2.98157	2.72031
273	2.50321	3.27484	3.05948	2.94887	2.69821
274	2.52238	3.29148	3.10438	2.98186	2.66881
275	2.47732	3.26666	3.10249	2.94613	2.72441
276	2.53475	3.25486	3.08897	2.92808	2.69848
277	2.51663	3.31293	3.10269	2.94983	2.71253
278	2.49215	3.33331	3.09143	2.92849	2.72532
279	2.53194	3.32464	3.11885	2.95851	2.72682
280	2.47273	3.3194	3.08036	2.9737	2.69843
281	2.47167	3.3551	3.07958	2.92885	2.73486
282	2.50326	3.37008	3.10021	2.97248	2.73334
283	2.47713	3.35316	3.10876	2.93025	2.78651
284	2.49989	3.32522	3.1127	2.96998	2.7348
285	2.50265	3.31931	3.05761	2.94644	2.77479
286	2.49672	3.3477	3.10854	2.97742	2.74707
287	2.50404	3.34028	3.06742	2.97513	2.74648
288	2.47851	3.34638	3.05986	2.93373	2.74939
289	2.5233	3.34253	3.14552	2.96994	2.7561
290	2.50344	3.37383	3.16031	2.95322	2.79538
291	2.52661	3.37629	3.17372	2.94574	2.7383
292	2.50653	3.34014	3.12807	2.93214	2.7641
293	2.53094	3.35381	3.13667	2.98238	2.79044
294	2.49421	3.31669	3.14088	2.97943	2.78673
295	2.48472	3.34129	3.17657	2.93148	2.77208
296	2.49005	3.354	3.13114	2.97807	2.77188
297	2.51047	3.42388	3.17919	2.97392	2.77171
298	2.47138	3.39358	3.13071	2.96617	2.78927
299	2.49863	3.4028	3.13067	2.93935	2.73413
300	2.50213	3.38632	3.14165	2.9276	2.78595
301	2.51728	3.38976	3.14317	2.97978	2.75902
302	2.50665	3.39095	3.17102	2.97163	2.73615
303	2.47905	3.41707	3.17129	2.94973	2.77725
304	2.47498	3.39654	3.16585	3.03275	2.78725
305	2.52394	3.40195	3.16939	2.99607	2.74606
306	2.49092	3.42081	3.1459	3.05051	2.79072
307	2.53411	3.42245	3.13773	3.01065	2.77224
308	2.48789	3.40262	3.15197	3.03408	2.76632
309	2.48564	3.41227	3.15593	3.03136	2.77462
310	2.50918	3.41182	3.13297	3.01528	2.76288
311	2.52495	3.42063	3.14302	3.0361	2.7528
312	2.48468	3.42422	3.14146	2.99635	2.78496
313	2.49769	3.39633	3.15024	3.03318	2.84157
314	2.47111	3.41094	3.14338	3.04071	2.82263
315	2.49872	3.39995	3.17683	3.00546	2.82493
316	2.47598	3.41203	3.13583	3.04975	2.85787
317	2.52591	3.40128	3.24159	3.01276	2.80702
318	2.49397	3.40469	3.24585	3.03975	2.79821
319	2.47859	3.40529	3.22653	3.04296	2.82597
320	2.48699	3.42719	3.19344	2.99202	2.82384
321	2.49038	3.41263	3.19702	3.02072	2.8567
322	2.53354	3.40202	3.19838	3.10041	2.85601
323	2.49523	3.39365	3.20654	3.08164	2.82904
324	2.51976	3.45241	3.2477	3.0584	2.81621
325	2.4872	3.47676	3.20388	3.07075	2.80728
326	2.50176	3.48252	3.21721	3.10933	2.82827
327	2.56141	3.48089	3.18944	3.07488	2.82112
328	2.57377	3.45426	3.19372	3.08104	2.84941
329	2.58215	3.46443	3.22418	3.10192	2.81916
330	2.55324	3.4626	3.22726	3.08397	2.85361
331	2.55336	3.46331	3.19395	3.08695	2.85182
332	2.54374	3.49237	3.2301	3.10706	2.81167
333	2.54569	3.45646	3.21854	3.10997	2.83294
334	2.54043	3.47353	3.23287	3.09546	2.81756
335	2.59555	3.45927	3.22273	3.08767	2.79983
336	2.59189	3.4547	3.19029	3.05789	2.84921
337	2.59519	3.48628	3.22777	3.06866	2.82549
338	2.56133	3.49399	3.1861	3.07566	2.79732
339	2.56117	3.47432	3.20355	3.11873	2.84204
340	2.5789	3.50925	3.24284	3.07484	2.8132
341	2.56218	3.48221	3.23103	3.09047	2.79756
342	2.54951	3.47658	3.21117	3.0593	2.84973
343	2.58951	3.49546	3.23444	3.09118	2.79575
344	2.56363	3.4573	3.20418	3.08181	2.86671
345	2.55691	3.47264	3.25348	3.11821	2.88924
346	2.57833	3.49974	3.2682	3.10608	2.87236
347	2.59502	3.518	3.30427	3.08954	2.88933
348	2.59824	3.55967	3.27847	3.06433	2.8655
349	2.56094	3.55285	3.30522	3.05644	2.9006
350	2.59609	3.54117	3.263	3.0999	2.86474
351	2.5742	3.54835	3.25523	3.10213	2.86562
352	2.58985	3.54789	3.28936	3.16299	2.8991
353	2.56715	3.56874	3.3041	3.17699	2.89715
354	2.53583	3.53739	3.2737	3.15543	2.90956
355	2.58309	3.51942	3.30853	3.15668	2.86075
356	2.58671	3.56825	3.30988	3.12391	2.91696
357	2.56502	3.53095	3.30807	3.13429	2.91922
358	2.59384	3.57182	3.30859	3.14448	2.86625
359	2.58548	3.51071	3.31052	3.15142	2.86787
360	2.54215	3.54948	3.25607	3.12965	2.9111
361	2.58114	3.56555	3.31438	3.13789	2.91892
362	2.54363	3.53289	3.29319	3.13424	2.86394
363	2.54483	3.53252	3.31105	3.15971	2.86304
364	2.56209	3.54921	3.26604	3.17291	2.89181
365	2.56696	3.56367	3.2677	3.17667	2.87558
366	2.58814	3.5545	3.27427	3.16139	2.91623
367	2.54102	3.58914	3.29722	3.14509	2.8853
368	2.57126	3.61277	3.28572	3.16117	2.90268
369	2.59387	3.63324	3.30493	3.18155	2.89909
370	2.5847	3.62702	3.30725	3.1484	2.89301
371	2.57066	3.5871	3.30029	3.175	2.87765
372	2.57048	3.59133	3.28963	3.18237	2.88342
373	2.54984	3.613	3.27474	3.1289	2.86147
374	2.54348	3.58859	3.27006	3.16134	2.87347
375	2.5701	3.61981	3.37806	3.18423	2.86361
376	2.59753	3.60179	3.32286	3.15641	2.89899
377	2.54334	3.58336	3.33274	3.14688	2.91015
378	2.58019	3.60304	3.35216	3.14128	2.90075
379	2.59042	3.58493	3.34095	3.1808	2.86921
380	2.58832	3.57879	3.33501	3.14069	2.96618
381	2.64872	3.60193	3.35017	3.16753	2.97038
382	2.61506	3.58357	3.34945	3.16983	2.93084
383	2.6524	3.60957	3.36304	3.16928	2.96747
384	2.62483	3.66219	3.32553	3.18219	2.93587
385	2.64547	3.69907	3.34669	3.17375	2.94214
386	2.65952	3.64954	3.31821	3.13594	2.93787
387	2.61723	3.65959	3.33225	3.16086	2.98188
388	2.63782	3.68135	3.35594	3.18071	2.93728
389	2.63654	3.65346	3.3764	3.19239	2.95875
390	2.66243	3.67615	3.37024	3.24591	2.92617
391	2.65506	3.69532	3.35671	3.1939	2.94587
392	2.65225	3.64503	3.38021	3.21215	2.92664
393	2.63559	3.69536	3.34986	3.20788	2.96407
394	2.65972	3.65239	3.33537	3.23562	2.93676
395	2.63832	3.65019	3.3328	3.21804	2.95583
396	2.63937	3.67334	3.36519	3.2032	2.99041
397	2.62688	3.698	3.3735	3.21199	2.93497
398	2.65073	3.69908	3.37912	3.19712	2.96954
399	2.66263	3.70388	3.36019	3.233	2.96545
400	2.62082	3.67124	3.36456	3.19809	2.94208
401	2.65099	3.68213	3.36707	3.2091	2.96732
402	2.62128	3.68934	3.326	3.19836	2.94489
403	2.62575	3.74416	3.3685	3.24887	2.9723
404	2.61456	3.76287	3.33609	3.23078	2.93296
405	2.65598	3.71242	3.36139	3.24016	2.98232
406	2.61749	3.73983	3.36514	3.22704	2.95945
407	2.65754	3.75333	3.44111	3.2491	3.02143
408	2.62994	3.74023	3.42138	3.21165	3.02784
409	2.64302	3.74489	3.39436	3.19311	3.00176
410	2.62212	3.73143	3.39523	3.21115	3.04939
411	2.6258	3.71745	3.4174	3.24893	3.02913
412	2.62805	3.76137	3.40037	3.19152	3.04701
413	2.60356	3.73522	3.4252	3.22953	3.00349
414	2.60388	3.73899	3.41736	3.19634	3.05046
415	2.60522	3.76038	3.42714	3.22566	3.01064
416	2.64087	3.73614	3.44054	3.20619	2.99504
417	2.63573	3.7474	3.41652	3.26756	3.00229
418	2.65454	3.7701	3.39448	3.26564	3.01523
419	2.62875	3.70944	3.41923	3.26261	3.03915
420	2.66183	3.72147	3.40218	3.26982	2.99851
421	2.62031	3.71335	3.43884	3.27197	3.02121
422	2.60201	3.73286	3.43464	3.28658	3.0555
423	2.65822	3.71435	3.43455	3.29294	3.02334
424	2.62994	3.72169	3.40349	3.29246	3.03159
425	2.61221	3.75741	3.4315	3.26235	3.0252
426	2.62669	3.80569	3.39863	3.26583	3.03801
427	2.65525	3.8308	3.39441	3.3029	3.01668
428	2.63424	3.79773	3.40308	3.3128	3.02053
429	2.60641	3.7967	3.39519	3.29207	3.00189
430	2.66237	3.83376	3.40644	3.29591	3.03068
431	2.66352	3.79931	3.45256	3.29596	3.02546
432	2.63479	3.80321	3.48027	3.2706	2.99505
433	2.60199	3.80193	3.47049	3.27308	3.01784
434	2.63338	3.78971	3.4907	3.27617	3.02044
435	2.65526	3.77623	3.46513	3.27616	3.05761
436	2.63551	3.83236	3.45833	3.28483	3.1206
437	2.63084	3.80245	3.46764	3.26807	3.10939
438	2.6649	3.83517	3.47574	3.28519	3.07695
439	2.61584	3.78995	3.46888	3.28755	3.07421
440	2.61567	3.78538	3.46236	3.25581	3.09906
441	2.6342	3.81115	3.49893	3.35141	3.09585
442	2.62156	3.79361	3.4998	3.33719	3.08034
443	2.61646	3.81079	3.5054	3.31843	3.07733
444	2.66494	3.77344	3.48756	3.35281	3.07588
445	2.6115	3.80103	3.48303	3.33996	3.08452
446	2.64059	3.81361	3.49643	3.33826	3.06726
447	2.62123	3.80269	3.49992	3.36142	3.07726
448	2.65663	3.82006	3.45656	3.32836	3.08277
449	2.65821	3.84107	3.45863	3.3207	3.06017
450	2.65713	3.88484	3.47954	3.35668	3.08783
451	2.62531	3.87801	3.49604	3.32549	3.10364
452	2.61196	3.8802	3.49021	3.31929	3.07148
453	2.63553	3.85965	3.47688	3.3237	3.08563
454	2.65101	3.87534	3.4811	3.35543	3.09992
455	2.6213	3.85362	3.44856	3.34006	3.12509
456	2.63103	3.84049	3.5525	3.31663	3.12695
457	2.64882	3.8588	3.51781	3.34212	3.14856
458	2.65183	3.89982	3.55561	3.36679	3.1836
459	2.61596	3.88672	3.56958	3.32395	3.15639
460	2.63014	3.90002	3.54751	3.36025	3.15026
461	2.70519	3.84587	3.54159	3.35279	3.12877
462	2.68422	3.86574	3.56659	3.42384	3.13209
463	2.68892	3.85798	3.52437	3.42532	3.18258
464	2.7079	3.83719	3.52135	3.39872	3.13976
465	2.7276	3.85921	3.53965	3.43029	3.17977
466	2.70276	3.84771	3.5107	3.44339	3.15987
467	2.72311	3.83588	3.56202	3.40136	3.13848
468	2.68246	3.86282	3.56971	3.39459	3.14256
469	2.67668	3.85509	3.52222	3.44172	3.1628
470	2.71805	3.87128	3.56171	3.43977	3.16738
471	2.71971	3.88785	3.55185	3.43488	3.16693
472	2.69544	3.95852	3.57088	3.40178	3.18284
473	2.68688	3.90133	3.55878	3.40053	3.17368
474	2.67547	3.95138	3.54109	3.43704	3.16866
475	2.68635	3.94864	3.57565	3.41707	3.12316
476	2.72258	3.90622	3.5519	3.43349	3.15659
477	2.71554	3.9552	3.55789	3.40361	3.13017
478	2.6892	3.9021	3.53256	3.39386	3.16146
479	2.72294	3.95578	3.5456	3.44426	3.14475
480	2.71379	3.90481	3.56726	3.4281	3.13942
481	2.68206	3.90927	3.5485	3.44186	3.16266
482	2.7129	3.91785	3.57121	3.44041	3.12097
483	2.71878	3.94969	3.56942	3.42032	3.2167
484	2.66942	3.94674	3.51551	3.42826	3.23546
485	2.67211	3.93721	3.55985	3.38681	3.19078
486	2.68203	4.0266	3.52625	3.38328	3.20155
487	2.67295	3.98738	3.59893	3.40407	3.22961
488	2.67444	3.96841	3.60075	3.41398	3.2189
489	2.69339	4.02752	3.61258	3.40935	3.2448
490	2.724	3.98566	3.62921	3.42008	3.21948
491	2.72567	3.9871	3.5928	3.38783	3.23572
492	2.72874	4.01403	3.58316	3.42055	3.2236
493	2.67548	4.0083	3.63914	3.4244	3.1917
494	2.67098	3.9792	3.607	3.42533	3.23889
495	2.67431	4.00264	3.6089	3.42984	3.24815
496	2.72513	3.99928	3.58042	3.39611	3.23643
497	2.69408	4.00425	3.60615	3.4202	3.22844
498	2.69326	4.02737	3.61895	3.3869	3.21645
499	2.68656	3.96728	3.5767	3.43443	3.2366
500	2.69452	4.01482	3.60211	3.44289	3.22112
501	2.70559	3.98061	3.6074	3.40021	3.23328
502	2.72381	3.97672	3.58985	3.43798	3.22646
503	2.71057	4.07302	3.63545	3.44598	3.22579
504	2.68599	4.06764	3.63141	3.45158	3.23366
505	2.72613	4.03951	3.59839	3.46164	3.2401
506	2.72305	4.05878	3.58001	3.47415	3.20178
507	2.66623	4.08867	3.62282	3.47767	3.22457
508	2.68231	4.08503	3.59421	3.4608	3.18891
509	2.68	4.06687	3.61626	3.45244	3.18698
510	2.69269	4.06799	3.59174	3.48421	3.22333
511	2.7111	4.08336	3.63386	3.48248	3.24318
512	2.68484	4.03252	3.58183	3.44645	3.1937
513	2.70592	4.06123	3.69993	3.47637	3.19545
514	2.71682	4.09534	3.64389	3.46073	3.1992
515	2.69529	4.07487	3.69628	3.49659	3.28709
516	2.69593	4.06582	3.66748	3.50434	3.26283
517	2.67602	4.12406	3.70552	3.49362	3.27455
518	2.67226	4.14707	3.65781	3.47168	3.27428
519	2.68423	4.12723	3.65484	3.47087	3.279
520	2.6862	4.12852	3.64425	3.50301	3.2735
521	2.69049	4.15375	3.64421	3.50596	3.29052
522	2.68041	4.1046	3.68457	3.48456	3.25337
523	2.71225	4.12656	3.67867	3.47944	3.26169
524	2.72944	4.10559	3.65584	3.48923	3.3002
525	2.72891	4.14893	3.64596	3.46788	3.30404
526	2.70897	4.11205	3.65251	3.46516	3.25288
527	2.74163	4.15272	3.68705	3.57456	3.25631
528	2.74011	4.14657	3.66184	3.51158	3.25575
529	2.77931	4.15303	3.64271	3.53112	3.30977
530	2.74147	4.16487	3.65365	3.53801	3.26839
531	2.77152	4.21277	3.66219	3.5607	3.30146
532	2.74249	4.20108	3.64216	3.5495	3.3023
533	2.76482	4.18768	3.70344	3.54916	3.27588
534	2.74356	4.1915	3.68118	3.51523	3.30312
535	2.74671	4.16335	3.69649	3.5333	3.27948
536	2.75289	4.21543	3.6476	3.53013	3.28935
537	2.77694	4.1885	3.65026	3.56415	3.25706
538	2.77226	4.19045	3.68108	3.55348	3.26718
539	2.73225	4.16646	3.67673	3.51143	3.25775
540	2.77444	4.20606	3.67935	3.51853	3.30643
541	2.76631	4.21776	3.67586	3.56724	3.25201
542	2.78368	4.24148	3.69582	3.5192	3.30651
543	2.74387	4.2514	3.66742	3.51079	3.31213
544	2.74595	4.23087	3.64271	3.51174	3.29974
545	2.76017	4.28425	3.649	3.52607	3.29015
546	2.76141	4.28686	3.66183	3.52505	3.28333
547	2.77451	4.23764	3.65609	3.55656	3.34665
548	2.774	4.25323	3.66958	3.56763	3.36356
549	2.78023	4.2265	3.67817	3.57339	3.32226
550	2.77759	4.25726	3.68773	3.54277	3.34188
551	2.76658	4.26517	3.66036	3.55394	3.33311
552	2.77599	4.23883	3.74168	3.53511	3.32423
553	2.76225	4.24832	3.74521	3.56341	3.31649
554	2.77903	4.23183	3.70989	3.57192	3.33678
555	2.79434	4.25308	3.72679	3.57196	3.328
556	2.78977	4.33303	3.74936	3.55483	3.37794
557	2.79148	4.35246	3.76455	3.51436	3.31773
558	2.79197	4.35141	3.73356	3.55212	3.36831
559	2.76513	4.34296	3.7578	3.56313	3.33143
560	2.74438	4.29855	3.76913	3.52996	3.32113
561	2.76443	4.35372	3.7122	3.62267	3.32459
562	2.75055	4.34561	3.70714	3.58005	3.37478
563	2.74799	4.31919	3.71708	3.58645	3.34855
564	2.75365	4.30582	3.74093	3.57798	3.36976
565	2.7644	4.33979	3.71067	3.58018	3.37137
566	2.78031	4.30163	3.72599	3.60855	3.3324
567	2.75136	4.31816	3.71079	3.61416	3.33402
568	2.73399	4.32441	3.7189	3.57693	3.32514
569	2.77465	4.31029	3.76182	3.58878	3.35208
570	2.75193	4.34291	3.75006	3.58781	3.33465
571	2.75861	4.32782	3.72492	3.61094	3.34418
572	2.73489	4.38061	3.70961	3.62237	3.32519
573	2.78975	4.39275	3.71419	3.63149	3.36949
574	2.7452	4.35633	3.72304	3.62919	3.37889
575	2.73108	4.39933	3.73145	3.57858	3.34395
576	2.7319	4.37494	3.71336	3.62843	3.37727
577	2.73206	4.36154	3.70881	3.62075	3.32115
578	2.73846	4.36478	3.77031	3.63238	3.34489
579	2.76875	4.38323	3.73713	3.61879	3.35719
580	2.73422	4.39323	3.71207	3.5799	3.37559
581	2.78883	4.4137	3.72213	3.58157	3.36841
582	2.75669	4.39323	3.72594	3.58867	3.35405
583	2.77201	4.37955	3.73892	3.58243	3.33994
584	2.75645	4.37462	3.71932	3.57892	3.36952
585	2.7559	4.46838	3.72186	3.60799	3.3181
586	2.76528	4.43195	3.71513	3.61316	3.35263
587	2.78962	4.4236	3.73071	3.64677	3.33685
588	2.74552	4.45144	3.7232	3.69984	3.34578
589	2.76866	4.42549	3.7486	3.66589	3.33997
590	2.7885	4.43157	3.73914	3.69183	3.34312
591	2.74161	4.42649	3.71963	3.70361	3.34709
592	2.79358	4.46942	3.81255	3.67372	3.3235
593	2.75083	4.43105	3.81925	3.68676	3.31652
594	2.77273	4.42501	3.78652	3.69766	3.33606
595	2.78758	4.43807	3.80257	3.702	3.33049
596	2.74309	4.43029	3.79872	3.68701	3.36111
597	2.76531	4.44677	3.8329	3.70426	3.37642
598	2.75479	4.47979	3.80272	3.69398	3.3449
599	2.83691	4.43364	3.79819	3.68714	3.36505
600	2.8197	4.4291	3.81957	3.7035	3.4393
601	2.85359	4.44294	3.78037	3.65695	3.41086
602	2.85073	4.43635	3.80973	3.64188	3.41641
603	2.81118	4.54096	3.80639	3.67036	3.40947
604	2.82543	4.54967	3.79789	3.69335	3.40786
605	2.85689	4.49895	3.82149	3.6832	3.42414
606	2.82806	4.52074	3.82449	3.66739	3.42036
607	2.85491	4.53083	3.81004	3.68281	3.38604
608	2.82617	4.52053	3.79863	3.69079	3.41445
609	2.85743	4.53231	3.78836	3.64243	3.43508
610	2.8231	4.54902	3.81929	3.67639	3.44083
611	2.82717	4.52296	3.78735	3.75092	3.38309
612	2.81591	4.50034	3.77657	3.76673	3.41896
613	2.8383	4.50025	3.82024	3.73234	3.40847
614	2.83261	4.53852	3.79602	3.72459	3.41927
615	2.83124	4.50613	3.77632	3.74853	3.38723
616	2.85262	4.50939	3.82234	3.71169	3.41543
617	2.80248	4.52367	3.77808	3.7641	3.42081
618	2.80605	4.50379	3.80632	3.74812	3.43291
619	2.81443	4.56886	3.77643	3.76401	3.44342
620	2.85375	4.61144	3.82197	3.74998	3.4378
621	2.80803	4.59702	3.81585	3.75373	3.38138
622	2.82194	4.55887	3.80163	3.72218	3.39739
623	2.8297	4.55912	3.78378	3.75036	3.4078
624	2.84213	4.61488	3.78629	3.71335	3.43278
625	2.8234	4.61557	3.82805	3.7377	3.39171
626	2.80839	4.59022	3.88283	3.78026	3.41609
627	2.81921	4.56021	3.89491	3.79278	3.44809
628	2.84888	4.59016	3.8854	3.80115	3.47387
629	2.86058	4.60154	3.84344	3.80152	3.47537
630	2.84347	4.58059	3.86302	3.7735	3.47335
631	2.82475	4.5662	3.84309	3.82209	3.47526
632	2.84357	4.55539	3.89277	3.77933	3.50034
633	2.84753	4.66908	3.87189	3.81111	3.4488
634	2.8264	4.64985	3.88062	3.77952	3.45506
635	2.86013	4.67719	3.83825	3.8114	3.5088
636	2.83364	4.62947	3.8606	3.78336	3.48326
637	2.82935	4.6232	3.85229	3.80802	3.44903
638	2.83888	4.67708	3.90009	3.80112	3.45002
639	2.81916	4.65447	3.87873	3.81951	3.47324
640	2.8216	4.65092	3.84403	3.82255	3.49455
641	2.79957	4.66847	3.87982	3.78562	3.49151
642	2.85709	4.63568	3.88318	3.80719	3.46782
643	2.8336	4.67163	3.87831	3.81857	3.49441
644	2.83802	4.6566	3.83757	3.89788	3.48499
645	2.83619	4.65785	3.87574	3.86689	3.45244
646	2.84628	4.6304	3.87722	3.85267	3.45054
647	2.82068	4.64134	3.88133	3.87027	3.47555
648	2.83693	4.6221	3.88074	3.87435	3.45413
649	2.8091	4.67313	3.8955	3.88307	3.45529
650	2.84935	4.61677	3.83834	3.89785	3.48296
651	2.80852	4.62374	3.86915	3.89979	3.47008
652	2.85627	4.64132	3.84011	3.89656	3.47794
653	2.79575	4.68335	3.85287	3.89651	3.50674
654	2.79596	4.7234	3.88489	3.87705	3.4472
655	2.79805	4.72241	3.86806	3.85398	3.48799
656	2.81479	4.70364	3.84963	3.85365	3.44725
657	2.83852	4.69489	3.86746	3.88981	3.50875
658	2.82393	4.72951	3.8641	3.85282	3.4773
659	2.84854	4.69281	3.87959	3.85859	3.50584
660	2.80778	4.69535	3.91533	3.86836	3.48348
661	2.84596	4.70326	3.95273	3.92334	3.46184
662	2.817	4.77112	3.93033	3.93539	3.46694
663	2.84301	4.76462	3.90978	3.95219	3.48762
664	2.83565	4.7481	3.90689	3.96538	3.47555
665	2.85738	4.80181	3.93395	3.96372	3.47726
666	2.84285	4.78799	3.96455	3.94843	3.46647
667	2.81148	4.75747	3.93808	3.92379	3.57015
668	2.85309	4.76772	3.92268	3.9163	3.55789
669	2.84756	4.77407	3.95326	3.92434	3.52631
670	2.82322	4.80996	3.95496	3.90928	3.531
671	2.80435	4.79305	3.93684	3.90948	3.56875
672	2.85238	4.7501	3.92002	3.94195	3.54706
673	2.79985	4.77774	3.90133	3.93301	3.57365
674	2.82172	4.80911	3.9155	3.91811	3.54938
675	2.84766	4.7666	3.90925	3.94141	3.52576
676	2.83562	4.74872	3.91008	3.95345	3.55366
677	2.81167	4.87021	3.9575	3.92789	3.5507
678	2.8118	4.85173	3.93392	3.93914	3.51409
679	2.83215	4.8682	3.96174	3.92276	3.51323
680	2.89856	4.85071	3.9167	3.95146	3.5215
681	2.90021	4.87186	3.95078	3.9905	3.53228
682	2.91627	4.85051	3.91737	4.00889	3.56444
683	2.91126	4.85517	3.95884	3.97585	3.53891
684	2.87045	4.92534	3.93931	4.02162	3.52092
685	2.89518	4.92888	3.95421	3.98837	3.56944
686	2.9153	4.90704	3.93725	3.97109	3.57336
687	2.91842	4.93504	3.9012	4.01918	3.51912
688	2.86885	4.88196	3.91393	3.96727	3.53481
689	2.87963	4.92972	3.9554	3.97085	3.51735
690	2.89076	4.89923	3.95182	4.02063	3.62302
691	2.92253	4.93281	3.90619	4.00758	3.59526
692	2.88849	4.93827	3.99419	3.96696	3.6261
693	2.87147	4.9077	3.98612	4.01049	3.60738
694	2.86143	4.93467	3.98585	3.98789	3.60141
695	2.86907	4.98382	3.99748	3.97845	3.63577
696	2.86486	4.97691	3.98426	4.00738	3.60156
697	2.88092	5.00177	4.0133	4.07555	3.61272
698	2.92122	4.95539	3.97073	4.03229	3.61515
699	2.87191	4.96131	3.98984	4.08902	3.58407
700	2.88487	4.9922	4.02526	4.04654	3.62547
701	2.89853	4.98024	3.99617	4.07876	3.61401
702	2.90662	5.00386	3.99443	4.07487	3.5866
703	2.88744	4.94716	3.99892	4.07144	3.58562
704	2.86986	4.9471	4.01154	4.09483	3.58943
705	2.86288	4.96218	3.98142	4.04927	3.59833
706	2.86431	4.9998	3.9661	4.09465	3.62353
707	2.90389	4.96701	3.97705	4.03441	3.61474
708	2.88143	5.00354	4.02569	4.09429	3.62653
709	2.87893	4.94675	3.99938	4.03531	3.60205
710	2.86717	4.95785	4.01296	4.04843	3.60511
711	2.86616	5.01938	4.00121	4.07622	3.60089
712	2.87176	5.01282	4.00249	4.10433	3.60705
713	2.8951	5.03613	3.97222	4.09764	3.66075
714	2.89272	5.06961	3.99351	4.15859	3.67146
715	2.8908	5.02007	4.01667	4.14765	3.67227
716	2.89921	5.00585	4.02726	4.15	3.67133
717	2.86175	5.02753	3.99673	4.11625	3.69784
718	2.92167	5.05024	4.06239	4.13393	3.64501
719	2.90786	5.05096	4.07135	4.13448	3.70394
720	2.87999	5.04147	4.0659	4.13758	3.67742
721	2.89357	5.06284	4.08729	4.10506	3.64822
722	2.92172	5.01087	4.03503	4.12385	3.66673
723	2.86179	5.01818	4.06658	4.10414	3.70148
724	2.88492	5.0627	4.07295	4.11444	3.69603
725	2.86492	5.01479	4.08702	4.104	3.7002
726	2.91736	5.02457	4.03111	4.10847	3.66954
727	2.87121	5.06992	4.05934	4.11948	3.68438
728	2.89067	5.11794	4.07265	4.14822	3.68463
729	2.88796	5.11239	4.05634	4.19543	3.64351
730	2.88782	5.09837	4.03747	4.18957	3.7033
731	2.9054	5.10304	4.05577	4.20122	3.69182
732	2.86173	5.11821	4.04329	4.20395	3.64543
733	2.89981	5.09978	4.03466	4.20395	3.68549
734	2.86911	5.09443	4.03758	4.16754	3.64901
735	2.92488	5.1052	4.04757	4.20153	3.69966
736	2.92176	5.10503	4.03094	4.20262	3.69236
737	2.86969	5.08136	4.05885	4.20429	3.65267
738	2.92055	5.13473	4.06396	4.17416	3.6883
739	2.87113	5.08639	4.03933	4.22466	3.67349
740	2.86902	5.07747	4.07799	4.20723	3.65417
741	2.91457	5.09297	4.04017	4.21155	3.68079
742	2.91508	5.07287	4.0347	4.23888	3.6914
743	2.90361	5.09695	4.08407	4.25038	3.67308
744	2.91777	5.08072	4.0827	4.28332	3.68622
745	2.91091	5.09514	4.06179	4.26864	3.70429
746	2.88867	5.13006	4.09769	4.22938	3.69286
747	2.89823	5.07086	4.12406	4.26942	3.6899
748	2.89504	5.07462	4.14027	4.25309	3.65212
749	2.86922	5.07659	4.13645	4.28776	3.65878
750	2.90674	5.15271	4.11068	4.26192	3.66973
751	2.90859	5.18568	4.13374	4.28693	3.70548
752	2.87107	5.17905	4.13464	4.27317	3.65002
753	2.86253	5.19536	4.11321	4.27449	3.66976
754	2.90769	5.1367	4.14651	4.2412	3.70115
755	2.91228	5.14228	4.13586	4.27665	3.65645
756	2.89355	5.19347	4.10048	4.27006	3.6916
757	2.90012	5.13945	4.12081	4.32911	3.68545
758	2.89606	5.16979	4.12046	4.33009	3.68245
759	2.88689	5.1673	4.13705	4.30933	3.73708
760	2.90669	5.14704	4.10367	4.30898	3.76263
761	2.93601	5.14832	4.14318	4.29869	3.71515
762	2.96251	5.14985	4.12033	4.32403	3.75713
763	2.98545	5.18593	4.15333	4.33223	3.72377
764	2.95703	5.18117	4.11751	4.35221	3.72692
765	2.95027	5.25219	4.12909	4.30679	3.70574
766	2.96236	5.2277	4.12439	4.32905	3.71131
767	2.94531	5.21434	4.15691	4.31047	3.71092
768	2.94353	5.25302	4.15179	4.29207	3.75096
769	2.97435	5.24105	4.12291	4.33771	3.77012
770	2.94848	5.23807	4.19557	4.33103	3.74342
771	2.9894	5.24224	4.2173	4.30776	3.77059
772	2.93871	5.25107	4.22367	4.35293	3.70853
773	2.94179	5.26553	4.22447	4.32536	3.76606
774	2.98363	5.21192	4.16998	4.35706	3.75865
775	2.93901	5.22397	4.17069	4.41072	3.75687
776	2.95319	5.21781	4.17909	4.36212	3.72938
777	2.96874	5.21347	4.21165	4.36473	3.74784
778	2.94301	5.26353	4.16873	4.38068	3.73371
779	2.93812	5.20915	4.17999	4.3923	3.75879
780	2.96258	5.32689	4.20046	4.37771	3.72176
781	2.93005	5.31872	4.21665	4.36138	3.76901
782	2.94644	5.30337	4.16965	4.3949	3.71139
783	2.95578	5.27712	4.20763	4.41228	3.71244
784	2.98096	5.31729	4.16736	4.37314	3.73806
785	2.98584	5.31981	4.18032	4.39239	3.74497
786	2.96234	5.29755	4.21661	4.40981	3.75749
787	2.9286	5.26588	4.21091	4.37416	3.71917
788	2.98683	5.27618	4.19915	4.40463	3.7633
789	2.94628	5.32535	4.18173	4.39094	3.72305
790	2.93445	5.27421	4.20938	4.43644	3.73187
791	2.97645	5.30395	4.18714	4.45968	3.75535
792	2.97147	5.30097	4.22307	4.46308	3.817
793	2.93331	5.36168	4.19732	4.48332	3.81552
794	2.96131	5.39449	4.21551	4.44328	3.79888
795	2.95582	5.38779	4.22212	4.46476	3.79448
796	2.93743	5.36318	4.18032	4.44013	3.81783
797	2.92795	5.36033	4.22397	4.47868	3.79263
798	2.98276	5.3909	4.23892	4.44747	3.78372
799	2.93881	5.36638	4.27	4.46958	3.77352
800	2.98738	5.38276	4.25192	4.47947	3.79232
801	2.9724	5.38767	4.26962	4.48227	3.82058
802	2.93269	5.38096	4.2615	4.42559	3.78694
803	2.94051	5.36121	4.23013	4.52732	3.80072
804	2.95243	5.38053	4.24307	4.53004	3.82253
805	2.92899	5.35199	4.25792	4.49359	3.79767
806	2.94721	5.34042	4.25974	4.54995	3.79251
807	2.95778	5.33175	4.25002	4.55032	3.8179
808	2.97293	5.41531	4.26736	4.53912	3.81363
809	2.96395	5.42583	4.23719	4.5222	3.77329
810	2.95068	5.4573	4.22603	4.49542	3.78885
811	2.95317	5.40632	4.23197	4.51242	3.77402
812	2.9896	5.44053	4.27798	4.51192	3.78586
813	2.96056	5.45377	4.26066	4.49307	3.78971
814	2.98101	5.44883	4.26474	4.48941	3.77178
815	2.97763	5.41301	4.23356	4.49059	3.78091
816	2.93938	5.43008	4.282	4.50449	3.82432
817	2.92608	5.42007	4.26021	4.50726	3.83388
818	2.96941	5.41626	4.23686	4.61	3.77798
819	2.95677	5.42465	4.28865	4.57624	3.81452
820	2.97839	5.45717	4.24057	4.56771	3.82521
821	2.96504	5.42049	4.31394	4.56707	3.79677
822	2.93933	5.43424	4.327	4.61099	3.8691
823	2.92753	5.39989	4.29749	4.6084	3.85266
824	2.9528	5.46575	4.34097	4.56106	3.83838
825	2.93321	5.46135	4.35156	4.60088	3.87842
826	2.95059	5.48764	4.34369	4.6076	3.86579
827	2.97591	5.48555	4.34949	4.56316	3.88938
828	2.93716	5.50162	4.32112	4.60962	3.88272
829	2.97573	5.50249	4.30132	4.6086	3.88491
830	2.9629	5.47499	4.29768	4.55304	3.88658
831	2.93661	5.50888	4.32888	4.58225	3.86468
832	2.98355	5.49741	4.30981	4.61438	3.84516
833	2.93057	5.51492	4.34105	4.55745	3.86734
834	2.94698	5.48855	4.35062	4.62417	3.89894
835	2.96037	5.49976	4.31857	4.66133	3.89461
836	2.95822	5.53224	4.34245	4.63415	3.88967
837	2.92876	5.57725	4.32424	4.66168	3.87544
838	2.96206	5.56287	4.30402	4.64798	3.85289
839	2.95336	5.56034	4.33394	4.64121	3.87454
840	2.95239	5.52599	4.30314	4.64964	3.87738
841	2.93446	5.56105	4.3136	4.66925	3.84593
842	2.95702	5.54625	4.3382	4.61926	3.85807
843	2.98073	5.55682	4.33155	4.661	3.83594
844	2.95107	5.56612	4.31018	4.65817	3.85098
845	2.97838	5.53425	4.34051	4.66716	3.83748
846	2.96469	5.56117	4.35238	4.68246	3.89057
847	2.97779	5.57669	4.32212	4.71251	3.86996
848	2.98485	5.55538	4.32126	4.71011	3.87993
849	2.94046	5.52629	4.31535	4.69999	3.85239
850	2.97426	5.5811	4.41037	4.71019	3.87539
851	2.94387	5.565	4.41686	4.74155	3.85362
852	2.93054	5.53237	4.3627	4.73947	3.83695
853	2.96198	5.61559	4.4135	4.74127	3.84692
854	2.97974	5.64736	4.39804	4.695	3.84227
855	2.94225	5.64899	4.41957	4.69512	3.93178
856	2.9884	5.59565	4.36912	4.69073	3.9498
857	2.97896	5.6409	4.40041	4.71626	3.92609
858	3.01883	5.59985	4.4088	4.68565	3.9088
859	3.02751	5.62507	4.40727	4.74411	3.93417
860	3.05526	5.64867	4.39192	4.69933	3.90867
861	3.05542	5.6043	4.38404	4.72063	3.94033
862	3.0517	5.65708	4.36845	4.80514	3.91573
863	3.01985	5.66401	4.38377	4.80019	3.94576
864	2.99982	5.69488	4.3988	4.76164	3.90226
865	3.00239	5.68716	4.36578	4.79289	3.96056
866	3.0256	5.71111	4.41989	4.76404	3.95241
867	3.01906	5.68995	4.38912	4.7725	3.93872
868	3.01394	5.71029	4.41613	4.78257	3.90693
869	3.02265	5.71916	4.40314	4.78607	3.94737
870	3.03231	5.73447	4.4081	4.80265	3.96425
871	3.01274	5.77923	4.38978	4.76976	3.9304
872	3.01496	5.72911	4.35852	4.78858	3.94028
873	3.03193	5.77658	4.35611	4.85428	3.93836
874	3.02024	5.7808	4.43738	4.84818	3.94662
875	2.99633	5.81974	4.47024	4.815	3.96182
876	3.05502	5.82169	4.43368	4.8444	3.93238
877	3.00856	5.82821	4.45532	4.81875	3.95242
878	3.05476	5.82853	4.42967	4.85696	3.9527
879	3.05085	5.82328	4.48536	4.82154	3.9495
880	3.00221	5.8026	4.47597	4.8273	3.95634
881	2.99474	5.81089	4.45927	4.82218	3.9299
882	3.00996	5.83279	4.43976	4.81095	3.96419
883	3.04386	5.84344	4.4323	4.81559	3.9333
884	3.02868	5.8165	4.4378	4.87504	3.91093
885	3.02277	5.80597	4.4774	4.83971	3.9353
886	3.04983	5.90854	4.42437	4.90413	3.9206
887	3.05556	5.87058	4.45196	4.92244	3.90651
888	3.05417	5.90712	4.43269	4.92436	4.01083
889	2.99972	5.88932	4.46014	4.8813	4.01509
890	3.05437	5.87454	4.44243	4.88467	3.9877
891	3.03797	5.90086	4.47179	4.93189	3.96851
892	3.01707	5.91288	4.42417	4.89695	4.01228
893	3.00486	5.86197	4.43038	4.87878	4.0279
894	3.02575	5.9011	4.43416	4.91011	4.01893
895	3.03641	5.89364	4.45812	4.92214	3.99596
896	3.03498	5.88183	4.42658	4.92015	4.02356
897	3.03138	5.90946	4.43512	4.87861	4.00872
898	3.02166	5.93801	4.47526	4.96652	3.99892
899	3.0119	5.92959	4.47186	4.99491	3.98867
900	3.03579	5.95364	4.46097	4.94845	3.97986
901	3.01624	5.97175	4.43116	5.00341	3.98029
902	3.03563	5.94045	4.46695	4.9998	4.00241
903	2.99932	5.9177	4.52904	4.98865	3.99847
904	3.01691	5.91632	4.50248	4.94234	3.99159
905	2.9957	5.96302	4.52507	4.95248	4.00142
906	3.03404	5.92943	4.48764	4.9901	3.99971
907	3.04212	5.97812	4.51037	4.9829	3.96696
908	3.00041	5.97298	4.50109	4.94817	3.96868
909	2.99683	5.92958	4.5381	4.98152	3.97044
910	3.00038	5.97308	4.54575	5.0525	4.0056
911	3.0001	6.00397	4.49015	5.0169	3.97464
912	3.02354	6.0246	4.52371	5.06178	4.02737
913	3.04674	6.02662	4.53811	5.0456	4.00219
914	2.99393	5.99498	4.54532	5.05269	4.02127
915	3.02791	5.99022	4.55012	5.05935	3.98525
916	3.03567	6.03078	4.53448	5.05052	3.96737
917	3.00808	6.03031	4.52417	5.0141	4.00152
918	3.01402	6.10866	4.52258	5.04915	3.9703
919	3.09433	6.07255	4.52345	5.04525	4.04184
920	3.0604	6.10261	4.53154	5.01429	4.08876
921	3.06188	6.04894	4.52145	5.03155	4.05648
922	3.0899	6.05466	4.50979	5.13357	4.06021
923	3.09072	6.06082	4.53879	5.13478	4.06329
924	3.11823	6.05156	4.51627	5.07107	4.07317
925	3.11779	6.06783	4.53214	5.08586	4.06449
926	3.06669	6.09351	4.51719	5.13425	4.06108
927	3.07312	6.11754	4.50612	5.13387	4.07615
928	3.07298	6.12815	4.51002	5.11849	4.07561
929	3.09422	6.11316	4.55469	5.10013	4.06006
930	3.09243	6.16047	4.57395	5.13063	4.04646
931	3.07472	6.16509	4.58179	5.12817	4.0758
932	3.09812	6.21663	4.60784	5.07375	4.04704
933	3.06479	6.2033	4.60743	5.15742	4.07835
934	3.06703	6.18954	4.60721	5.16022	4.05627
935	3.06813	6.1924	4.57364	5.14272	4.07498
936	3.09988	6.21364	4.56278	5.16127	4.03742
937	3.05727	6.2048	4.55907	5.16979	4.03837
938	3.06358	6.22882	4.58249	5.17849	4.06462
939	3.0822	6.19889	4.55147	5.18788	4.14771
940	3.10995	6.18518	4.61132	5.17144	4.15893
941	3.08282	6.25013	4.58887	5.25402	4.15552
942	3.0843	6.27749	4.57539	5.2436	4.13277
943	3.0809	6.24341	4.60883	5.22448	4.11556
944	3.05741	6.28193	4.58193	5.25314	4.15237
945	3.05975	6.32137	4.59083	5.2591	4.09939
946	3.10316	6.34535	4.55811	5.26284	4.12151
947	3.06726	6.3562	4.58655	5.27208	4.10806
948	3.06426	6.42754	4.6508	5.29255	4.13835
949	3.11842	6.4115	4.65792	5.27791	4.15636
950	3.11273	6.37575	4.63714	5.28225	4.11767
951	3.10089	6.41803	4.65226	5.32608	4.1101
952	3.11568	6.49279	4.64131	5.32337	4.13109
953	3.07253	6.4549	4.63996	5.29406	4.12098
954	3.11034	6.51049	4.65313	5.3652	4.14702
955	3.09119	6.55126	4.66953	5.3955	4.1265
956	3.11334	6.52122	4.67881	5.39515	4.12937
957	3.05817	6.54846	4.62172	5.38256	4.11918
958	3.06246	6.59813	4.62902	5.36441	4.21274
959	3.08383	6.61225	4.66085	5.3397	4.17476
960	3.08467	6.60118	4.6708	5.395	4.20987
961	3.11751	6.61384	4.66279	5.44693	4.22041
962	3.07674	6.68336	4.6626	5.4081	4.16282
963	3.07368	6.67043	4.62044	5.4086	4.18011
964	3.10342	6.64837	4.66291	5.41146	4.18021
965	3.0694	6.63123	4.6204	5.41419	4.22272
966	3.05635	6.66954	4.63583	5.49091	4.18667
967	3.0689	6.72205	4.64247	5.47973	4.19077
968	3.07665	6.73241	4.66455	5.49926	4.19675
969	3.10305	6.72157	4.64646	5.54268	4.20051
970	3.10487	6.7924	4.6289	5.55403	4.2006
971	3.11431	6.78954	4.64816	5.53711	4.18496
972	3.09061	6.77989	4.67898	5.53965	4.19417
973	3.07657	6.86224	4.6991	5.56334	4.1726
974	3.07356	6.83662	4.73061	5.5492	4.21606
975	3.07595	6.86034	4.74425	5.63845	4.22433
976	3.09512	6.85252	4.70214	5.64401	4.19011
977	3.06606	6.85088	4.69386	5.65042	4.18215
978	3.05579	6.84052	4.73182	5.60533	4.22224
979	3.11951	6.82604	4.71096	5.59507	4.16987
980	3.10157	6.92265	4.73305	5.66457	4.21438
981	3.08917	6.9275	4.74003	5.67101	4.2019
982	3.06636	6.89655	4.72307	5.68989	4.2131
983	3.07229	6.95001	4.73069	5.78025	4.19723
984	3.11685	6.91427	4.72178	5.76294	4.20141
985	3.09437	7.0042	4.7246	5.76188	4.2164
986	3.05799	7.00673	4.69703	5.75107	4.19522
987	3.09234	6.96797	4.71328	5.73659	4.16118
988	3.05621	7.06272	4.73212	5.7925	4.18971
989	3.1198	7.06711	4.69277	5.83369	4.16553
990	3.08646	7.14075	4.72698	5.79877	4.17077
991	3.09074	7.0992	4.72206	5.88368	4.22403
992	3.11931	7.087	4.71616	5.88571	4.17204
993	3.0796	7.12079	4.71381	5.90425	4.23268
994	3.13691	7.18979	4.69762	5.97398	4.26852
995	3.14071	7.22565	4.68544	5.96259	4.24367
996	3.14358	7.25435	4.71551	5.95309	4.28397
997	3.13735	7.22319	4.76004	5.95723	4.23735
998	3.12104	7.34374	4.75758	6.02123	4.26776
999	3.16684	7.40662	4.7613	6.02898	4.23357
1000	3.18535	7.40844	4.81019	6.02021	4.27655
1001	3.16354	7.41397	4.75021	6.0148	4.23712
1002	3.1424	7.51519	4.75631	6.04751	4.27208
1003	3.18128	7.57824	4.76021	6.04837	4.23437
1004	3.12541	7.63448	4.79925	6.07985	4.28944
1005	3.17114	7.62603	4.75566	6.05451	4.26939
1006	3.15908	7.82422	4.78986	6.09841	4.27801
1007	3.13088	7.97885	4.77503	6.1541	4.25582
1008	3.13247	8.04355	4.79854	6.12943	4.25842
1009	3.18325	8.05612	4.79479	6.12317	4.28377
1010	3.14267	8.10736	4.7619	6.1531	4.25007
1011	3.16207	8.08017	4.75211	6.11193	4.28275
1012	3.17605	8.07496	4.79529	6.17672	4.27771
1013	3.16404	8.26467	4.75321	6.2105	4.23425
1014	3.13671	8.31609	4.74919	6.20906	4.32601
1015	3.16591	8.34398	4.78223	6.28269	4.34379
1016	3.13893	8.45967	4.7778	6.25429	4.30377
1017	3.12241	8.47212	4.75309	6.31951	4.29467
1018	3.16964	8.48977	4.76707	6.34314	4.33732
1019	3.18053	8.50118	4.77773	6.34267	4.33984
1020	3.16706	8.48228	4.77913	6.36026	4.3044
1021	3.17773	8.62499	4.74818	6.33326	4.31086
1022	3.18182	8.69313	4.85723	6.32266	4.33692
1023	3.17587	8.77468	4.86602	6.38924	4.31954
1024	3.12869	8.74872	4.86355	6.38817	4.32474
1025	3.14665	8.72674	4.8272	6.41863	4.35246
1026	3.16443	8.71571	4.87507	6.41021	4.31104
1027	3.14989	8.8158	4.87408	6.44794	4.30864
1028	3.13679	8.8425	4.81292	6.49393	4.34829
1029	3.16105	8.9909	4.81443	6.45099	4.33641
1030	3.15929	9.0815	4.82013	6.43581	4.2919
1031	3.14294	9.2144	4.85959	6.46213	4.31299
1032	3.15486	9.34748	4.85167	6.50812	4.34031
1033	3.13797	9.30876	4.86181	6.50321	4.34189
1034	3.16267	9.39245	4.82898	6.53642	4.29319
1035	3.16605	9.50701	4.81426	6.52126	4.30983
1036	3.17007	9.61236	4.83358	6.51043	4.31534
1037	3.12341	9.67715	4.85586	6.58971	4.29881
1038	3.18541	9.65507	4.85021	6.57828	4.29414
1039	3.13598	9.73293	4.9053	6.66831	4.33302
1040	3.18283	9.85239	4.89418	6.65692	4.39572
1041	3.12728	9.93663	4.88745	6.75158	4.38929
1042	3.15093	9.99202	4.88268	6.79034	4.41456
1043	3.12448	10.0215	4.92095	6.83345	4.39156
1044	3.17373	10.0344	4.87639	6.8737	4.37083
1045	3.13826	10.2699	4.93518	6.88107	4.39773
1046	3.17834	10.2738	4.92981	6.94656	4.35641
1047	3.17485	10.3993	4.87575	6.90462	4.40407
1048	3.15211	10.413	4.89475	7.0444	4.35746
1049	3.12529	10.4625	4.89481	7.12924	4.39194
1050	3.17013	10.5951	4.99178	7.10885	4.36232
1051	3.13306	10.7339	4.97381	7.1433	4.3667
1052	3.17225	10.8051	4.98798	7.13251	4.36962
1053	3.17638	11.0113	4.9723	7.09861	4.37156
1054	3.17775	11.0784	4.98861	7.1863	4.39572
1055	3.13909	11.1919	4.94132	7.28645	4.37619
1056	3.16889	11.2892	4.95734	7.36228	4.47883
1057	3.16089	11.5607	5.00302	7.47388	4.45526
1058	3.17354	11.6145	4.99357	7.43072	4.43696
1059	3.13591	11.6012	4.95776	7.41689	4.44601
1060	3.13153	11.6659	4.99588	7.49381	4.43696
1061	3.14191	11.8176	4.9885	7.48859	4.43879
1062	3.1483	11.8536	4.95005	7.58745	4.44118
1063	3.15252	12.3015	4.95868	7.63253	4.4552
1064	3.16343	12.3338	4.9657	7.77988	4.45238
1065	3.16231	12.3632	5.00333	7.81478	4.42632
1066	3.21157	12.5322	4.9694	7.91964	4.43671
1067	3.23478	12.7378	4.94157	7.95924	4.44832
1068	3.24576	12.7629	5.03571	7.93994	4.45925
1069	3.19013	12.9558	5.06346	8.05411	4.47578
1070	3.24591	13.0552	5.05185	8.14858	4.42643
1071	3.24338	13.1275	5.02701	8.20122	4.46839
1072	3.24562	13.1873	5.04874	8.23853	4.47506
1073	3.2297	13.4424	5.06921	8.31872	4.44829
1074	3.20535	13.4032	5.05716	8.26904	4.43243
1075	3.20352	13.5336	5.01899	8.33075	4.44965
1076	3.20636	13.796	5.02874	8.4032	4.54133
1077	3.21944	14.0094	5.00745	8.43189	4.53099
1078	3.19052	14.2095	5.05781	8.45547	4.51047
1079	3.19291	14.2024	5.00598	8.59336	4.53042
1080	3.22908	14.4643	5.05487	8.70014	4.53495
1081	3.23857	14.9205	5.06842	8.83589	4.52973
1082	3.20167	15.3074	5.05212	8.9547	4.51712
1083	3.2104	15.4173	5.04317	8.96881	4.54836
1084	3.18847	15.747	5.0248	8.93374	4.49413
1085	3.18976	16.8114	5.04665	8.94057	4.53788
1086	3.21343	18.2928	5.01386	8.91333	4.51391
1087	3.24159	18.3173	5.06591	8.90577	4.53237
1088	3.1924	19.0833	5.06666	9.11092	4.53094
1089	3.18715	19.8413	5.04581	9.16968	4.54181
1090	3.23565	22.0768	5.04343	9.30829	4.54756
1091	3.22525	24.0217	5.06788	9.36149	4.57808
1092	3.22503		5.0904	9.54148	4.56632
1093	3.22022		5.1258	9.54571	4.55078
1094	3.24091		5.12893	9.57037	4.56693
1095	3.20189		5.10461	9.5804	4.6005
1096	3.2505		5.12923	10.0707	4.55395
1097	3.19106		5.12277	10.0401	4.57537
1098	3.21304		5.07733	10.0261	4.61515
1099	3.2404		5.09064	10.1487	4.58065
1100	3.20544		5.09263	10.1467	4.57197
1101	3.22814		5.11033	10.3953	4.59238
1102	3.24652		5.10037	10.4537	4.61321
1103	3.23959		5.12548	10.4194	4.58807
1104	3.20492		5.1068	10.6249	4.55279
1105	3.23941		5.08694	10.6972	4.60253
1106	3.24109		5.08775	10.6832	4.63917
1107	3.22753		5.08762	10.7866	4.6762
1108	3.22161		5.09467	10.8123	4.65037
1109	3.23238		5.18412	10.8379	4.63119
1110	3.19549		5.20035	10.8987	4.62336
1111	3.20989		5.19829	10.9747	4.66473
1112	3.20376		5.1455	11.1203	4.61677
1113	3.21115		5.13715	11.132	4.62937
1114	3.18745		5.1422	11.4243	4.67411
1115	3.23835		5.15545	11.4146	4.66409
1116	3.22962		5.19697	11.5229	4.61928
1117	3.24283		5.14305	11.6839	4.65184
1118	3.22843		5.13603	11.729	4.62226
1119	3.23349		5.16879	12.8861	4.62484
1120	3.22213		5.1841	12.9511	4.6409
1121	3.18954		5.14304	13.3723	4.65082
1122	3.23895		5.15459	13.4127	4.68836
1123	3.20208		5.15809	13.4541	4.70746
1124	3.20601		5.24566	13.4764	4.73474
1125	3.19323		5.23674	14.1137	4.69828
1126	3.22537		5.2403	14.2909	4.7029
1127	3.22877		5.2616	15.2077	4.72878
1128	3.21173		5.24663	15.6453	4.70417
1129	3.2193		5.26269	15.7958	4.73368
1130	3.19656		5.23156	15.9444	4.69893
1131	3.19905		5.24012	16.0823	4.71929
1132	3.19877		5.20758	16.9275	4.75178
1133	3.2096		5.22186	17.1905	4.79634
1134	3.19797		5.21436	17.7382	4.75414
1135	3.21466		5.20238	17.7827	4.78461
1136	3.25149		5.22933	17.852	4.77038
1137	3.28709		5.24236	18.1524	4.7944
1138	3.28161		5.3281	18.8215	4.74643
1139	3.31386		5.29762	19.4861	4.76658
1140	3.26875		5.32156	20.2855	4.77456
1141	3.29077		5.29112	20.556	4.7972
1142	3.28249		5.27484	20.7162	4.77892
1143	3.25465		5.26714	21.6231	4.75075
1144	3.25505		5.29932	22.0465	4.79825
1145	3.27668		5.31272	23.5736	4.80584
1146	3.30024		5.31621	23.7722	4.84607
1147	3.26585		5.31054	23.9342	4.81994
1148	3.29599		5.29868	26.5249	4.84155
1149	3.29821		5.32399	27.4783	4.84536
1150	3.27466		5.32332	37.6558	4.85599
1151	3.2817		5.28003	41.6739	4.87041
1152	3.27786		5.30349		4.86996
1153	3.29272		5.29843		4.85195
1154	3.28247		5.27114		4.85383
1155	3.30863		5.36314		4.8107
1156	3.29492		5.35508		4.84002
1157	3.30611		5.38702		4.83696
1158	3.26405		5.35481		4.85007
1159	3.2833		5.39521		4.85686
1160	3.2837		5.33662		4.81866
1161	3.30332		5.37005		4.81722
1162	3.29452		5.36813		4.87618
1163	3.29641		5.39027		4.90238
1164	3.30445		5.35059		4.88861
1165	3.27869		5.37442		4.88142
1166	3.31514		5.35575		4.87588
1167	3.30639		5.35072		4.92239
1168	3.28128		5.41073		4.91585
1169	3.31315		5.43595		4.91711
1170	3.27446		5.45578		4.87885
1171	3.28367		5.43493		4.96081
1172	3.30597		5.42193		4.98226
1173	3.301		5.41035		4.95837
1174	3.26237		5.4315		4.9722
1175	3.30479		5.45687		4.97381
1176	3.30423		5.42987		4.98934
1177	3.26432		5.41605		4.96004
1178	3.30153		5.49957		4.99013
1179	3.27366		5.52396		5.05286
1180	3.25641		5.48168		5.06455
1181	3.27212		5.49417		5.05254
1182	3.28196		5.46407		5.05189
1183	3.30636		5.46284		5.02678
1184	3.29438		5.48871		5.00616
1185	3.27461		5.46079		5.04311
1186	3.28095		5.50307		5.01105
1187	3.26077		5.5017		5.03048
1188	3.27508		5.51193		5.03734
1189	3.27129		5.50128		5.02611
1190	3.27149		5.46247		5.06051
1191	3.25225		5.55898		5.03939
1192	3.26226		5.58784		5.02029
1193	3.29505		5.5703		5.10182
1194	3.27953		5.58218		5.08312
1195	3.3045		5.5531		5.11039
1196	3.29067		5.57538		5.11477
1197	3.3029		5.56958		5.07403
1198	3.36956		5.58379		5.10029
1199	3.37528		5.5309		5.0837
1200	3.36007		5.58831		5.10884
1201	3.34114		5.5332		5.15
1202	3.33046		5.63757		5.16665
1203	3.3496		5.59189		5.1524
1204	3.33708		5.62241		5.17364
1205	3.31728		5.60471		5.17885
1206	3.31938		5.62121		5.18666
1207	3.34692		5.59598		5.26071
1208	3.36108		5.69811		5.21542
1209	3.33103		5.7177		5.24658
1210	3.35522		5.67555		5.23434
1211	3.37726		5.71374		5.22458
1212	3.33317		5.68308		5.21226
1213	3.31855		5.67461		5.2499
1214	3.33603		5.71131		5.20068
1215	3.36868		5.68277		5.29251
1216	3.3213		5.66891		5.29622
1217	3.34095		5.69559		5.27276
1218	3.33624		5.75888		5.32098
1219	3.32773		5.75759		5.3274
1220	3.32041		5.75722		5.31758
1221	3.31916		5.78382		5.28403
1222	3.31805		5.72836		5.29843
1223	3.32688		5.78257		5.31371
1224	3.3251		5.77786		5.27018
1225	3.36338		5.74904		5.34996
1226	3.34869		5.72443		5.36371
1227	3.35761		5.7213		5.34824
1228	3.34985		5.73771		5.38569
1229	3.35585		5.76939		5.37549
1230	3.35337		5.74022		5.34104
1231	3.36284		5.79146		5.37408
1232	3.35363		5.81188		5.37527
1233	3.33537		5.83447		5.37191
1234	3.3217		5.84161		5.39252
1235	3.31581		5.81465		5.35727
1236	3.33395		5.84909		5.42793
1237	3.34251		5.83847		5.41527
1238	3.35916		5.81871		5.43299
1239	3.31666		5.86484		5.45225
1240	3.37208		5.85517		5.39733
1241	3.34028		5.87794		5.42536
1242	3.32424		5.85904		5.45874
1243	3.34549		5.89104		5.41621
1244	3.33942		5.8733		5.39616
1245	3.35346		5.95413		5.40285
1246	3.31784		5.96085		5.50688
1247	3.32874		5.97722		5.49132
1248	3.37539		5.92196		5.49692
1249	3.34566		5.96046		5.5094
1250	3.36706		5.91603		5.49906
1251	3.35492		5.97128		5.50732
1252	3.34175		5.98022		5.5107
1253	3.33816		5.982		5.47837
1254	3.32835		5.99441		5.5002
1255	3.34455		6.0298		5.58563
1256	3.35986		5.99719		5.55535
1257	3.37439		6.00996		5.55458
1258	3.32277		6.03337		5.58584
1259	3.31775		6.0282		5.63786
1260	3.35908		6.03688		5.61956
1261	3.34932		5.99857		5.63374
1262	3.37125		6.01754		5.62242
1263	3.36412		5.98312		5.61533
1264	3.36059		6.04068		5.60551
1265	3.31879		6.0008		5.59981
1266	3.34125		5.99537		5.59154
1267	3.36832		5.99877		5.63383
1268	3.37226		6.04843		5.59298
1269	3.34693		6.10258		5.59594
1270	3.34		6.11039		5.60828
1271	3.35489		6.04637		5.59743
1272	3.38796		6.04834		5.68957
1273	3.40503		6.04677		5.68216
1274	3.41206		6.08905		5.71247
1275	3.44226		6.09719		5.66188
1276	3.39295		6.05097		5.70841
1277	3.41904		6.05439		5.69253
1278	3.43301		6.1461		5.67403
1279	3.41031		6.13018		5.75898
1280	3.39416		6.16957		5.72138
1281	3.43796		6.15625		5.75716
1282	3.38228		6.18436		5.73625
1283	3.41634		6.18292		5.77499
1284	3.41895		6.20616		5.73403
1285	3.4135		6.18838		5.84134
1286	3.43204		6.23391		5.82448
1287	3.39474		6.21447		5.798
1288	3.43046		6.27276		5.80734
1289	3.4406		6.24888		5.81405
1290	3.4434		6.29485		5.87257
1291	3.4279		6.30164		5.90001
1292	3.41266		6.31695		5.85416
1293	3.44065		6.36519		5.86157
1294	3.41917		6.3572		5.88644
1295	3.43666		6.33688		5.90596
1296	3.38845		6.38174		5.8679
1297	3.41321		6.3725		5.86725
1298	3.42092		6.38977		5.91397
1299	3.42698		6.42705		5.90696
1300	3.43406		6.42865		5.88715
1301	3.4203		6.38972		5.86442
1302	3.38545		6.45113		5.935
1303	3.39396		6.4439		5.9598
1304	3.39192		6.46666		5.94283
1305	3.43975		6.54763		5.92956
1306	3.40155		6.62338		5.93955
1307	3.40809		6.59107		5.95866
1308	3.42647		6.5884		5.99791
1309	3.38374		6.62816		6.03179
1310	3.40345		6.5863		6.00726
1311	3.43953		6.68042		5.98559
1312	3.38217		6.65037		5.98776
1313	3.42766		6.65118		6.02546
1314	3.40726		6.68653		6.0144
1315	3.42499		6.66934		5.99446
1316	3.42709		6.66541		6.10755
1317	3.42592		6.69401		6.07311
1318	3.39383		6.64637		6.0862
1319	3.44517		6.69976		6.08981
1320	3.43218		6.75326		6.06983
1321	3.44038		6.73944		6.12576
1322	3.41162		6.73827		6.15613
1323	3.40023		6.70871		6.13862
1324	3.40634		6.8052		6.13639
1325	3.4428		6.80726		6.15074
1326	3.41138		6.83411		6.13333
1327	3.4012		6.87987		6.12207
1328	3.39295		6.85032		6.11791
1329	3.38965		6.85857		6.21338
1330	3.42184		6.84348		6.20107
1331	3.41652		6.86644		6.23963
1332	3.42306		6.87068		6.20749
1333	3.38286		6.9338		6.18699
1334	3.43804		6.94677		6.22407
1335	3.42173		6.91182		6.23259
1336	3.44702		6.90792		6.29742
1337	3.47418		6.93829		6.29459
1338	3.499		6.94714		6.24909
1339	3.50326		7.00112		6.35847
1340	3.48045		6.98039		6.36258
1341	3.51062		6.9902		6.33931
1342	3.48459		7.06515		6.35676
1343	3.51046		7.04761		6.3288
1344	3.4569		7.0839		6.34824
1345	3.47651		7.04278		6.39524
1346	3.44784		7.06663		6.41041
1347	3.46149		7.11719		6.43067
1348	3.50607		7.11008		6.41033
1349	3.44776		7.10774		6.41335
1350	3.50728		7.15856		6.47908
1351	3.49378		7.15503		6.49827
1352	3.45301		7.17021		6.49553
1353	3.44747		7.17281		6.46261
1354	3.5071		7.21444		6.47143
1355	3.49204		7.19798		6.47094
1356	3.47157		7.18629		6.53107
1357	3.47399		7.16211		6.50102
1358	3.46114		7.25925		6.54807
1359	3.49347		7.23012		6.53131
1360	3.49281		7.27018		6.54122
1361	3.50151		7.23748		6.50529
1362	3.48792		7.31881		6.58141
1363	3.48016		7.40291		6.61384
1364	3.51051		7.37809		6.60532
1365	3.45874		7.35343		6.57233
1366	3.4488		7.37562		6.59136
1367	3.46982		7.37831		6.58337
1368	3.44768		7.4153		6.59045
1369	3.46053		7.47482		6.64717
1370	3.47822		7.4976		6.68161
1371	3.49438		7.52078		6.71168
1372	3.45742		7.48982		6.71819
1373	3.46873		7.49409		6.72372
1374	3.48809		7.47835		6.75498
1375	3.44926		7.51648		6.80653
1376	3.46885		7.58363		6.82268
1377	3.47712		7.5826		6.79899
1378	3.47204		7.64675		6.77524
1379	3.4489		7.64744		6.86618
1380	3.46927		7.75044		6.83628
1381	3.45625		7.74526		6.88133
1382	3.48371		7.7457		6.9716
1383	3.44962		7.80713		6.9755
1384	3.46459		7.80829		7.00563
1385	3.5043		7.88826		7.07985
1386	3.4684		7.88197		7.11061
1387	3.45058		7.96569		7.11471
1388	3.45881		7.9464		7.10012
1389	3.46093		7.98867		7.12533
1390	3.44743		7.98194		7.2076
1391	3.50927		7.98524		7.17341
1392	3.49196		8.02648		7.15291
1393	3.48067		8.04133		7.23967
1394	3.4987		8.11356		7.33879
1395	3.46688		8.0809		7.3358
1396	3.48575		8.08987		7.33205
1397	3.4857		8.17614		7.30566
1398	3.47384		8.14165		7.30413
1399	3.45815		8.21017		7.40423
1400	3.49424		8.26623		7.37855
1401	3.46651		8.27166		7.37896
1402	3.4507		8.3876		7.42043
1403	3.47235		8.45385		7.49943
1404	3.54631		8.46912		7.53105
1405	3.54614		8.50947		7.4761
1406	3.57433		8.49673		7.4851
1407	3.51558		8.50752		7.55087
1408	3.56869		8.45254		7.62584
1409	3.54777		8.49492		7.72446
1410	3.54282		8.47829		7.77819
1411	3.55123		8.63507		7.74452
1412	3.53456		8.69261		7.76006
1413	3.57095		8.67035		7.83142
1414	3.55139		8.67418		7.85707
1415	3.56219		8.74415		7.83271
1416	3.51326		8.74295		7.91688
1417	3.5634		8.73401		7.8798
1418	3.55884		8.83269		8.03042
1419	3.53108		8.80285		8.02432
1420	3.57103		8.79848		8.01232
1421	3.55943		8.81673		8.11548
1422	3.55521		8.83772		8.11264
1423	3.52241		8.84559		8.10821
1424	3.56647		8.93609		8.07796
1425	3.51556		9.09443		8.17596
1426	3.56692		9.05565		8.24075
1427	3.53561		9.13813		8.2172
1428	3.52801		9.14842		8.37788
1429	3.52897		9.26545		8.36792
1430	3.56216		9.24406		8.34024
1431	3.54567		9.28791		8.35127
1432	3.51394		9.33867		8.36817
1433	3.56677		9.31415		8.5047
1434	3.52683		9.29626		8.51412
1435	3.5752		9.40739		8.52262
1436	3.533		9.54507		8.55237
1437	3.52277		9.5931		8.52117
1438	3.52398		9.61348		8.53125
1439	3.53269		9.65235		8.59499
1440	3.54931		9.72098		8.64531
1441	3.56199		9.77278		8.67677
1442	3.56133		9.7687		8.7035
1443	3.55422		9.81685		8.68866
1444	3.54383		9.8587		8.77347
1445	3.57002		9.91785		8.72327
1446	3.51362		9.97603		8.76519
1447	3.55346		9.96422		8.83197
1448	3.52752		10.0583		8.83159
1449	3.56557		10.1149		8.84396
1450	3.53716		10.0859		8.86382
1451	3.56426		10.0898		8.91
1452	3.53814		10.1908		8.93738
1453	3.55521		10.1831		8.97516
1454	3.55967		10.1537		8.97932
1455	3.52015		10.2377		8.98294
1456	3.55392		10.2454		9.0822
1457	3.58134		10.3536		9.08992
1458	3.58542		10.353		9.06858
1459	3.61877		10.453		9.22845
1460	3.61773		10.4659		9.18157
1461	3.58082		10.6156		9.24907
1462	3.62657		10.6521		9.41756
1463	3.61125		10.6839		9.40042
1464	3.62457		10.6618		9.54308
1465	3.59333		10.7194		9.5148
1466	3.63484		10.6643		9.67779
1467	3.60939		10.7772		9.65109
1468	3.59683		10.7781		9.73808
1469	3.60609		10.8617		9.69121
1470	3.61033		10.9166		9.69908
1471	3.60362		10.9673		9.7876
1472	3.58458		11.0398		9.76257
1473	3.62536		11.2265		9.94597
1474	3.62662		11.2927		10.1357
1475	3.61831		11.3285		10.0791
1476	3.58181		11.4967		10.204
1477	3.60155		11.4524		10.2545
1478	3.63384		11.5222		10.3247
1479	3.59073		11.6046		10.4066
1480	3.63702		11.5774		10.4776
1481	3.63441		11.6173		10.568
1482	3.60757		11.6271		10.6136
1483	3.59181		11.6816		10.6212
1484	3.63263		11.6452		10.8363
1485	3.63491		11.7767		10.7973
1486	3.5989		11.8938		10.8945
1487	3.5788		12.0194		10.8763
1488	3.57574		11.9671		10.9408
1489	3.59465		12.0448		11.0218
1490	3.61881		12.0968		11.0996
1491	3.61861		12.2469		11.1376
1492	3.62489		12.3635		11.1969
1493	3.60507		12.3609		11.3342
1494	3.6278		12.4766		11.4192
1495	3.59527		12.4428		11.4163
1496	3.60564		12.4218		11.5019
1497	3.58374		12.5402		11.5641
1498	3.61158		12.549		11.9669
1499	3.60797		12.589		11.9919
1500	3.59072		12.6888		12.1055
1501	3.6303		12.7081		12.2457
1502	3.58375		12.7841		12.305
1503	3.59824		12.7427		12.4584
1504	3.6206		12.8257		12.5191
1505	3.62452		13.0007		12.5728
1506	3.61701		13.0394		12.6303
1507	3.62035		13.0398		12.6553
1508	3.6083		13.0286		12.6836
1509	3.6109		13.1387		12.8573
1510	3.59219		13.3319		12.8901
1511	3.61096		13.3612		12.9938
1512	3.60826		13.3942		12.9648
1513	3.66188		13.709		13.0077
1514	3.69206		13.8844		13.0047
1515	3.64428		13.9028		13.0118
1516	3.65682		13.8766		13.3751
1517	3.68197		14.0231		13.3629
1518	3.66071		13.9846		13.4688
1519	3.67592		14.0101		13.6828
1520	3.70299		14.0357		14.2473
1521	3.69289		14.2978		14.54
1522	3.65658		14.2836		14.6012
1523	3.7006		14.6166		14.568
1524	3.68742		14.8856		14.6264
1525	3.64844		14.9603		14.8315
1526	3.67871		15.0963		14.8796
1527	3.67058		15.1114		15.2534
1528	3.65759		15.1479		15.369
1529	3.65973		15.1462		15.4328
1530	3.68772		15.3669		15.6551
1531	3.65005		15.4252		15.9813
1532	3.65791		15.5457		16.5631
1533	3.66902		15.5693		16.5792
1534	3.69717		15.7696		17.0845
1535	3.69181		15.8207		17.1371
1536	3.64602		16.3767		17.8958
1537	3.70414		16.4329		18.5302
1538	3.66371		16.6496		20.4905
1539	3.66798		16.7684		20.866
1540	3.69373		16.9131		21.7563
1541	3.66039		17.0597		22.6981
1542	3.66404		17.1295		24.4227
1543	3.66578		17.2854		26.3118
1544	3.66103		17.3497		36.086
1545	3.66702		17.3781		36.8214
1546	3.68542		17.4661
1547	3.68653		17.4671
1548	3.66325		17.5759
1549	3.67444		17.678
1550	3.6829		17.693
1551	3.65215		17.9043
1552	3.64897		17.9839
1553	3.6997		18.007
1554	3.67664		18.3893
1555	3.69363		18.4056
1556	3.64495		18.4678
1557	3.64296		19.0957
1558	3.66954		19.4196
1559	3.65136		19.5916
1560	3.68856		19.5739
1561	3.66102		19.7569
1562	3.70441		19.6976
1563	3.67421		19.7623
1564	3.70563		20.4406
1565	3.67598		20.5093
1566	3.76424		21.5237
1567	3.71907		22.2244
1568	3.73326		22.4747
1569	3.73289		24.184
1570	3.72952		24.275
1571	3.76366		25.439
1572	3.76058		25.7984
1573	3.75464		25.9435
1574	3.71904		26.6647
1575	3.72673		28.2791
1576	3.72555
1577	3.73745
1578	3.71343
1579	3.70754
1580	3.7145
1581	3.74725
1582	3.7193
1583	3.73843
1584	3.76104
1585	3.76428
1586	3.75126
1587	3.71157
1588	3.71109
1589	3.73384
1590	3.70936
1591	3.72224
1592	3.73831
1593	3.77007
1594	3.71203
1595	3.7681
1596	3.76377
1597	3.72313
1598	3.73501
1599	3.72607
1600	3.73605
1601	3.73361
1602	3.73854
1603	3.73664
1604	3.75144
1605	3.71085
1606	3.75206
1607	3.70598
1608	3.71339
1609	3.75356
1610	3.74311
1611	3.75979
1612	3.7654
1613	3.73396
1614	3.71485
1615	3.73964
1616	3.70878
1617	3.77041
1618	3.73892
1619	3.73731
1620	3.74443
1621	3.74973
1622	3.80069
1623	3.80746
1624	3.78509
1625	3.81217
1626	3.80984
1627	3.77502
1628	3.7854
1629	3.80722
1630	3.82423
1631	3.77762
1632	3.77282
1633	3.80285
1634	3.78148
1635	3.81819
1636	3.82882
1637	3.77267
1638	3.82702
1639	3.77287
1640	3.81175
1641	3.82629
1642	3.81811
1643	3.78824
1644	3.83457
1645	3.8091
1646	3.80999
1647	3.798
1648	3.80758
1649	3.80311
1650	3.80275
1651	3.78151
1652	3.77631
1653	3.82739
1654	3.7775
1655	3.78815
1656	3.78176
1657	3.83132
1658	3.81962
1659	3.79695
1660	3.81392
1661	3.78301
1662	3.79792
1663	3.8137
1664	3.82267
1665	3.78287
1666	3.79919
1667	3.77933
1668	3.89409
1669	3.85522
1670	3.87604
1671	3.88383
1672	3.86676
1673	3.88272
1674	3.87306
1675	3.84954
1676	3.87965
1677	3.87532
1678	3.89775
1679	3.89923
1680	3.87438
1681	3.88692
1682	3.87498
1683	3.88232
1684	3.86678
1685	3.88435
1686	3.87487
1687	3.84687
1688	3.86455
1689	3.84916
1690	3.86495
1691	3.88303
1692	3.87318
1693	3.8442
1694	3.84605
1695	3.87522
1696	3.86848
1697	3.87983
1698	3.85483
1699	3.83855
1700	3.84057
1701	3.84592
1702	3.87199
1703	3.89175
1704	3.83854
1705	3.85913
1706	3.84208
1707	3.85962
1708	3.87416
1709	3.85408
1710	3.88069
1711	3.86416
1712	3.85092
1713	3.85628
1714	3.85469
1715	3.91563
1716	3.95413
1717	3.92949
1718	3.94027
1719	3.90234
1720	3.92935
1721	3.9429
1722	3.931
1723	3.95369
1724	3.95037
1725	3.9266
1726	3.94776
1727	3.92011
1728	3.92025
1729	3.94765
1730	3.9051
1731	3.90963
1732	3.90901
1733	3.96029
1734	3.91222
1735	3.95128
1736	3.94929
1737	3.96026
1738	3.92379
1739	3.96458
1740	3.90855
1741	3.94246
1742	3.92912
1743	3.96488
1744	3.94862
1745	3.95011
1746	3.90293
1747	3.92877
1748	3.95057
1749	3.90811
1750	3.93338
1751	3.95547
1752	3.93914
1753	3.90691
1754	3.94799
1755	3.93535
1756	3.91581
1757	3.95362
1758	3.95053
1759	3.98601
1760	3.98125
1761	4.02403
1762	4.00602
1763	4.02871
1764	3.98004
1765	4.02338
1766	3.98468
1767	4.00222
1768	4.02915
1769	3.96904
1770	3.98606
1771	3.97202
1772	4.02912
1773	3.99182
1774	4.00615
1775	4.01848
1776	3.96682
1777	4.01374
1778	4.01198
1779	3.99816
1780	4.0131
1781	3.9823
1782	3.99758
1783	3.96993
1784	4.00592
1785	3.99627
1786	3.97927
1787	3.98792
1788	4.02076
1789	3.98253
1790	4.02564
1791	3.99202
1792	4.02047
1793	3.97421
1794	3.99593
1795	4.01216
1796	3.99748
1797	3.99984
1798	3.99002
1799	4.06766
1800	4.05056
1801	4.06763
1802	4.04734
1803	4.04002
1804	4.09449
1805	4.03765
1806	4.08017
1807	4.0314
1808	4.08581
1809	4.03734
1810	4.04372
1811	4.0431
1812	4.08338
1813	4.06899
1814	4.07895
1815	4.05938
1816	4.04176
1817	4.04574
1818	4.0419
1819	4.07184
1820	4.08845
1821	4.05512
1822	4.05157
1823	4.05691
1824	4.06512
1825	4.08076
1826	4.09387
1827	4.07432
1828	4.06567
1829	4.07174
1830	4.07844
1831	4.0788
1832	4.04394
1833	4.08988
1834	4.06005
1835	4.13134
1836	4.1356
1837	4.12633
1838	4.10136
1839	4.14569
1840	4.15449
1841	4.10386
1842	4.13693
1843	4.1137
1844	4.13925
1845	4.14017
1846	4.12356
1847	4.0991
1848	4.15607
1849	4.09824
1850	4.09844
1851	4.11253
1852	4.09756
1853	4.10291
1854	4.11864
1855	4.14341
1856	4.1338
1857	4.13128
1858	4.13306
1859	4.12629
1860	4.11533
1861	4.14681
1862	4.15586
1863	4.09795
1864	4.14851
1865	4.15388
1866	4.13884
1867	4.11457
1868	4.14791
1869	4.09987
1870	4.16684
1871	4.18977
1872	4.1831
1873	4.18363
1874	4.17315
1875	4.18316
1876	4.18932
1877	4.21551
1878	4.19512
1879	4.2039
1880	4.19758
1881	4.22025
1882	4.22389
1883	4.22484
1884	4.21483
1885	4.18446
1886	4.21464
1887	4.22416
1888	4.18019
1889	4.17111
1890	4.17256
1891	4.17382
1892	4.18051
1893	4.22335
1894	4.21302
1895	4.18398
1896	4.17737
1897	4.20699
1898	4.19484
1899	4.19298
1900	4.26257
1901	4.24975
1902	4.26066
1903	4.26288
1904	4.28421
1905	4.27857
1906	4.26012
1907	4.2349
1908	4.28357
1909	4.23455
1910	4.25577
1911	4.28295
1912	4.24477
1913	4.26117
1914	4.24207
1915	4.24499
1916	4.23315
1917	4.24921
1918	4.2291
1919	4.32213
1920	4.30694
1921	4.30098
1922	4.29628
1923	4.29962
1924	4.30421
1925	4.35539
1926	4.33673
1927	4.30157
1928	4.32918
1929	4.30552
1930	4.34077
1931	4.32256
1932	4.34307
1933	4.35239
1934	4.32413
1935	4.29524
1936	4.32941
1937	4.31238
1938	4.36929
1939	4.41944
1940	4.36734
1941	4.35985
1942	4.36413
1943	4.39077
1944	4.41918
1945	4.36999
1946	4.36366
1947	4.37964
1948	4.37544
1949	4.39088
1950	4.35948
1951	4.35776
1952	4.40274
1953	4.36558
1954	4.41688
1955	4.38575
1956	4.40907
1957	4.3893
1958	4.45785
1959	4.47969
1960	4.46601
1961	4.48316
1962	4.44104
1963	4.4423
1964	4.43719
1965	4.46827
1966	4.45774
1967	4.42131
1968	4.42434
1969	4.43559
1970	4.43669
1971	4.47569
1972	4.50296
1973	4.49829
1974	4.54467
1975	4.54639
1976	4.53533
1977	4.49634
1978	4.52278
1979	4.51343
1980	4.51411
1981	4.5345
1982	4.53228
1983	4.52388
1984	4.55606
1985	4.56902
1986	4.6009
1987	4.57242
1988	4.58679
1989	4.58887
1990	4.55576
1991	4.59196
1992	4.6115
1993	4.55104
1994	4.55098
1995	4.56351
1996	4.55328
1997	4.56158
[truncated: 233 more rows]

## Sheet: Fig6 Statistical analysis
Statistical analysis Fig6 B and C
Table Analyzed	Foci per cell	Foci per cell	Foci per cell	Foci per cell	Cells length	Cells length	Cells length	Cells length
Column name 2	rep	polA12	lexA	dam	rep	lexA	polA12	dam
vs.	vs.	vs.	vs.	vs.	vs.	vs.	vs.	vs.
Column name 1	wt (sulB)	wt (sulB)	wt (sulB)	wt (sulB)	wt (sulB)	wt (sulB)	wt (sulB)	wt (sulB)
Mann Whitney test
P value	0.0455	0.001	<0.0001	<0.0001	<0.0001	<0.0001	<0.0001	<0.0001
Exact or approximate P value?	Approximate	Approximate	Approximate	Approximate	Approximate	Approximate	Approximate	Approximate
P value summary	*	***	****	****	****	****	****	****
Significantly different (P < 0.05)?	Yes	Yes	Yes	Yes	Yes	Yes	Yes	Yes
One- or two-tailed P value?	Two-tailed	Two-tailed	Two-tailed	Two-tailed	Two-tailed	Two-tailed	Two-tailed	Two-tailed
Sum of ranks in columns 1 and 2	3671116 , 1845066	3713687 , 2003585	4099728 , 3141188	4069053 , 3058147	3163337 , 2352844	3434494 , 3806421	3463437 , 2253834	3772924 , 3354277
Mann-Whitney U	1183551	1226122	1612163	1581488	675772	946929	975872	1285359
Difference between medians
Median of column 1	0.000, n=2230	0.000, n=2230	0.000, n=2230	0.000, n=2230	3.231, n=2230	3.231, n=2230	3.231, n=2230	3.231, n=2230
Median of column 2	0.000, n=1091	0.000, n=1151	0.000, n=1575	0.000, n=1545	4.239, n=1091	4.212, n=1575	3.611, n=1151	3.734, n=1545
Difference: Actual	0	0	0	0	1.008	0.9806	0.3799	0.5027
Difference: Hodges-Lehmann	0	0	0	0	0.9345	0.9507	0.4279	0.4829

## Sheet: SIFig3B Foci per cell
Foci per cells
Individual measurement foci per cells (*same values as Fig6B)														Average foci per cells and s.e.m. (*same values as Fig6B)
	JDW1611 (SMR14334)	*wt (sulB)	*∆rep	*∆lexA	*polA12(ts)	*∆dam	∆priC	∆rdgC	∆uup	∆nagC	∆rdgB				JDW1611 (SMR14334)	*wt (sulB)	*∆rep	*∆lexA	*polA12(ts)	*∆dam	∆priC	∆rdgC	∆uup	∆nagC	∆rdgB
1	0	0	0	0	0	0	0	0	0	0	0			Cells count	1702	2230	1091	1575	1151	1545	1527	1368	1360	679	1434
2	0	0	0	0	0	0	0	0	0	0	0			Average number foci per cell	0.0223267	0.257848	0.439963	0.413333	0.357081	0.414239	0.303864	0.387427	0.205882	0.00147275	0.0746165
3	0	1	0	0	0	0	0	0	0	0	0			s.e.m.	0.00420337	0.0153993	0.0394934	0.0256885	0.0269061	0.024628	0.0204763	0.0237707	0.0160877	0.00147275	0.00917583
4	0	0	0	0	1	0	0	0	0	0	0
5	0	0	0	0	0	0	0	0	0	0	0
6	0	0	0	0	0	0	0	0	0	0	0
7	0	0	0	0	0	0	0	0	0	0	0
8	0	0	0	0	0	0	0	0	0	0	0
9	0	0	0	0	0	0	0	0	0	0	0
10	0	0	0	0	0	0	0	0	0	0	0
11	0	0	0	0	0	0	0	0	0	0	0
12	0	0	0	0	0	0	0	1	0	0	0
13	0	0	0	0	0	0	0	0	0	0	0
14	0	0	0	0	0	0	0	0	0	0	0
15	0	0	1	0	0	0	0	0	0	0	0
16	0	0	0	0	0	0	0	0	0	0	0
17	0	0	0	0	0	0	0	0	0	0	0
18	0	0	0	0	1	0	0	0	0	0	0
19	0	0	0	1	0	0	0	0	0	0	0
20	0	0	0	0	0	0	0	0	0	0	0
21	0	0	0	0	0	0	0	1	0	0	0
22	0	0	0	0	0	0	0	0	0	0	0
23	0	0	0	0	0	0	0	0	0	0	0
24	0	0	0	0	0	1	0	0	0	0	0
25	0	0	0	0	0	0	0	0	0	0	0
26	0	0	0	0	0	0	0	0	0	0	0
27	0	0	0	0	0	0	0	0	0	0	0
28	0	0	0	0	0	0	0	0	0	0	0
29	0	0	0	0	0	0	0	0	0	0	0
30	0	0	0	0	0	1	0	0	0	0	0
31	0	0	1	0	0	0	0	0	0	0	0
32	0	0	0	1	0	0	0	0	0	0	0
33	0	0	0	0	0	0	0	0	0	0	0
34	0	0	0	0	0	0	0	0	0	0	0
35	0	0	0	0	0	1	0	0	0	0	0
36	0	0	0	0	0	0	0	0	0	0	0
37	0	0	0	0	0	0	0	0	0	0	0
38	0	2	0	0	0	0	0	0	0	0	0
39	0	0	0	0	0	0	0	0	0	0	0
40	0	0	0	0	0	0	0	0	0	0	1
41	0	0	0	0	0	0	0	0	0	0	0
42	0	0	0	0	0	1	0	0	0	0	0
43	0	0	0	0	0	1	0	0	0	0	0
44	0	0	0	0	0	0	0	0	0	0	0
45	0	0	0	0	0	0	0	1	0	0	0
46	0	0	0	0	0	0	0	0	0	0	0
47	0	0	0	0	1	1	0	0	0	0	0
48	0	0	0	0	0	0	0	0	0	0	0
49	0	0	0	0	0	0	2	0	0	0	0
50	0	1	0	0	0	0	0	0	1	0	0
51	0	0	0	0	0	0	0	0	0	0	0
52	0	0	0	0	0	0	0	0	0	0	0
53	0	0	0	0	0	1	0	0	0	0	0
54	0	0	0	0	0	2	0	0	0	0	0
55	0	0	0	0	0	0	0	0	0	0	0
56	0	0	0	0	0	0	0	0	0	0	0
57	0	0	0	0	1	0	0	0	0	0	0
58	0	0	0	0	1	0	0	0	0	0	0
59	0	0	0	0	0	0	0	0	0	0	0
60	0	0	0	0	1	0	0	0	0	0	0
61	0	0	0	0	0	2	0	0	0	0	0
62	0	0	0	0	0	0	0	0	0	0	0
63	0	1	0	0	0	0	0	0	0	0	0
64	0	0	0	0	0	0	0	0	0	0	0
65	0	0	0	0	0	0	0	0	0	0	0
66	0	0	0	0	0	0	0	0	0	0	0
67	0	0	0	0	0	0	0	0	0	0	0
68	0	0	0	1	0	0	0	0	0	0	0
69	0	0	0	0	0	1	0	0	0	0	0
70	0	0	0	0	0	0	0	0	0	0	0
71	0	0	0	0	0	0	0	0	0	0	0
72	0	0	0	0	0	0	0	0	0	0	0
73	0	0	0	0	0	0	0	0	0	0	0
74	0	0	0	0	0	0	0	0	0	0	0
75	0	0	0	0	1	0	0	1	0	0	0
76	0	0	0	0	0	0	0	0	0	0	0
77	0	0	0	0	0	1	0	1	0	0	0
78	0	0	0	0	0	0	0	0	0	0	0
79	0	1	0	1	0	0	0	1	0	0	0
80	0	0	0	0	0	0	0	0	0	0	0
81	0	0	0	0	0	0	0	0	0	0	0
82	0	0	0	0	0	1	0	0	0	0	0
83	0	0	0	0	0	0	0	0	0	0	0
84	0	0	0	0	0	0	0	0	0	0	0
85	0	0	0	0	0	1	0	0	0	0	0
86	0	0	0	0	0	0	0	0	0	0	0
87	0	0	1	0	0	1	0	0	0	0	0
88	0	0	2	0	0	0	0	0	0	0	0
89	0	0	0	0	0	0	0	0	0	0	0
90	0	0	0	0	0	0	0	0	0	0	0
91	0	0	0	0	0	0	0	0	0	0	0
92	0	0	0	0	0	0	0	0	0	0	0
93	0	0	0	0	0	0	0	0	0	0	0
94	0	0	0	1	1	0	0	0	0	0	0
95	0	0	0	0	0	0	0	0	0	0	0
96	0	0	0	0	0	0	0	0	0	0	0
97	0	0	0	0	0	0	0	1	0	0	0
98	0	0	0	0	0	0	0	0	0	0	0
99	0	0	1	0	0	0	0	0	1	0	0
100	0	0	2	0	0	0	0	0	0	0	0
101	0	0	0	0	1	0	0	0	0	0	0
102	0	0	0	0	1	1	0	0	0	0	0
103	0	0	0	0	0	0	0	0	0	0	0
104	0	0	0	0	0	0	0	0	0	0	0
105	0	0	0	0	0	0	0	0	0	0	0
106	0	0	0	0	0	0	0	0	0	0	0
107	0	0	0	0	0	0	0	0	0	0	0
108	0	0	0	0	0	0	0	0	0	0	0
109	0	0	0	0	0	1	0	0	0	0	0
110	0	0	0	0	0	0	0	0	0	0	0
111	0	0	0	0	0	0	0	0	0	0	0
112	0	0	0	0	0	0	0	0	0	0	0
113	0	0	0	0	0	0	0	0	0	0	0
114	0	0	0	0	0	0	0	0	0	0	0
115	0	0	0	0	0	0	1	0	0	0	0
116	0	0	0	0	0	0	0	0	0	0	0
117	0	0	1	0	0	0	1	0	0	0	0
118	0	0	0	0	0	0	0	0	0	0	0
119	0	0	1	0	0	0	1	0	0	0	0
120	0	0	1	0	0	0	0	0	0	0	0
121	0	0	0	0	0	1	1	0	0	0	0
122	0	0	1	0	1	0	0	0	0	0	0
123	0	0	0	0	1	0	0	0	0	0	0
124	0	1	0	0	0	0	0	0	0	0	0
125	0	0	1	2	1	0	0	0	0	0	0
126	0	0	0	0	0	0	0	0	0	0	0
127	0	0	0	0	0	0	0	0	0	0	0
128	0	0	0	0	0	0	0	0	0	0	0
129	0	0	0	0	0	0	0	0	0	0	0
130	0	0	0	0	0	0	0	0	0	0	0
131	0	0	0	1	1	0	0	0	0	0	0
132	0	0	0	0	0	0	0	0	0	0	0
133	0	0	0	0	0	0	0	0	0	0	0
134	0	0	0	0	0	0	0	0	0	0	0
135	0	0	0	0	0	2	1	0	1	0	0
136	0	0	0	0	1	0	0	0	0	0	0
137	0	0	0	0	0	1	0	0	0	0	0
138	0	0	0	0	0	0	0	0	0	0	0
139	0	0	0	1	0	0	0	0	0	0	0
140	0	0	2	0	0	0	0	0	0	0	0
141	0	0	0	0	0	0	0	0	0	0	0
142	0	0	0	0	0	0	1	0	0	0	0
143	0	0	0	0	0	0	0	0	0	0	0
144	1	0	0	0	1	0	0	0	1	0	0
145	0	0	0	0	0	0	3	0	0	0	0
146	0	2	0	0	0	0	0	1	0	0	0
147	0	0	0	0	0	0	0	0	0	0	0
148	0	0	0	0	0	0	0	0	0	0	0
149	0	0	2	0	0	0	0	0	0	0	0
150	0	0	1	0	0	0	0	0	0	0	0
151	0	0	0	0	0	0	0	0	0	0	0
152	0	0	0	0	0	0	0	0	0	0	0
153	0	1	0	0	0	0	2	0	0	0	0
154	0	0	0	0	0	0	0	0	0	0	0
155	0	0	0	0	0	0	0	1	0	0	0
156	0	0	0	0	0	0	0	0	0	0	0
157	0	0	0	0	0	0	0	0	0	0	0
158	0	0	1	0	0	0	0	0	0	0	0
159	0	0	1	0	0	1	0	0	0	0	0
160	0	0	0	0	0	1	0	0	0	0	0
161	0	0	0	0	0	0	0	0	0	0	0
162	0	0	0	0	0	0	0	0	0	0	0
163	0	0	0	2	0	0	0	0	0	0	0
164	0	0	0	0	0	1	0	0	0	0	0
165	0	1	0	1	0	1	0	0	0	0	0
166	0	0	0	0	0	1	0	0	0	0	0
167	0	0	0	0	0	1	0	0	0	0	0
168	0	0	0	0	0	0	0	0	0	0	0
169	0	0	0	0	0	0	0	0	0	0	0
170	0	3	0	0	0	0	0	0	1	0	0
171	0	0	0	0	0	0	0	0	0	0	0
172	0	0	0	0	0	0	0	0	1	0	0
173	0	0	1	0	0	0	0	0	0	0	0
174	0	0	0	0	0	0	0	0	0	0	0
175	0	0	0	0	0	0	0	0	0	0	0
176	0	0	0	0	0	0	0	0	0	0	0
177	0	0	0	0	0	0	0	0	0	0	0
178	0	0	0	0	0	0	0	1	1	0	0
179	0	0	0	0	0	0	0	1	0	0	0
180	0	0	0	1	0	0	0	0	0	0	0
181	0	0	0	0	0	0	0	0	0	0	0
182	0	0	1	0	0	0	0	0	0	0	0
183	0	0	0	0	0	0	0	0	0	0	0
184	0	0	1	0	0	0	0	0	0	0	0
185	0	0	0	0	0	2	0	0	0	0	0
186	0	0	0	0	0	0	0	0	0	0	0
187	0	0	0	0	0	1	0	0	0	0	0
188	0	0	0	0	0	0	1	0	0	0	0
189	0	0	0	0	0	1	0	0	0	0	0
190	0	0	0	0	0	0	0	0	0	0	0
191	0	0	0	0	0	0	0	0	0	0	0
192	0	0	0	0	0	0	0	0	0	0	0
193	0	0	0	0	0	0	0	0	0	0	0
194	0	0	0	0	0	0	0	0	0	0	0
195	0	0	0	0	0	0	0	0	0	0	0
196	0	0	0	0	0	0	0	0	0	0	0
197	0	0	0	0	0	0	0	0	0	0	0
198	0	0	0	0	0	0	0	0	0	0	0
199	0	0	0	0	0	0	0	0	0	0	0
200	0	0	0	0	0	0	0	1	0	0	0
201	0	0	0	0	0	0	0	0	0	0	0
202	0	0	0	0	0	0	0	0	0	0	0
203	0	0	0	0	0	0	0	0	0	0	0
204	0	0	0	0	0	0	0	1	0	0	0
205	0	0	0	1	0	1	0	0	0	0	0
206	0	0	0	0	0	0	0	0	0	0	0
207	0	0	0	0	0	0	0	0	0	0	0
208	0	0	0	0	0	0	0	0	0	0	0
209	0	0	0	1	0	0	0	0	1	0	0
210	0	0	3	0	0	0	0	0	0	0	0
211	0	0	0	0	0	1	0	0	0	0	0
212	0	1	0	1	0	3	0	0	2	0	0
213	0	0	0	0	0	0	0	0	0	0	0
214	0	0	0	0	0	2	0	0	0	0	0
215	0	1	0	2	1	0	0	0	0	0	0
216	0	0	0	0	0	0	0	0	0	0	0
217	0	0	0	0	0	0	0	0	0	0	0
218	0	0	0	0	0	0	0	0	0	0	0
219	0	0	0	0	0	0	0	0	0	0	0
220	0	0	0	0	0	0	0	1	1	0	0
221	0	0	0	0	1	0	0	0	0	0	0
222	0	0	0	0	0	0	0	0	0	0	0
223	0	0	0	0	0	0	0	0	0	0	0
224	0	0	0	1	0	0	0	0	0	0	0
225	0	1	0	0	0	0	1	0	0	0	0
226	0	0	0	0	0	0	0	0	0	0	0
227	0	0	0	0	0	0	0	0	0	0	0
228	0	0	0	0	0	0	1	0	0	0	0
229	0	0	0	0	0	0	0	0	0	0	0
230	0	0	0	0	0	0	0	0	0	0	0
231	0	0	0	0	0	4	0	0	0	0	0
232	0	0	0	0	0	0	0	1	0	0	0
233	0	0	0	1	0	1	0	0	0	0	0
234	0	0	0	0	0	0	0	0	0	0	0
235	0	0	0	0	0	1	0	0	0	0	0
236	0	0	0	0	0	0	0	0	0	0	0
237	0	0	0	0	0	0	0	1	0	0	0
238	0	0	0	0	0	0	0	0	0	0	0
239	0	0	0	0	0	2	0	0	0	0	0
240	0	0	0	0	0	0	0	0	0	0	0
241	0	0	0	0	0	0	0	0	0	0	0
242	0	0	0	0	0	0	0	0	0	0	0
243	0	0	0	0	0	1	0	0	0	0	0
244	0	0	0	0	0	1	0	2	0	0	0
245	0	0	0	0	0	1	0	0	0	0	0
246	0	0	0	0	0	1	0	0	0	0	0
247	0	0	0	0	0	0	0	0	0	0	0
248	0	0	2	0	0	0	0	0	1	0	0
249	0	0	0	0	0	0	0	0	0	0	0
250	0	0	0	0	0	1	0	0	0	0	0
251	0	0	0	0	0	0	0	0	0	0	0
252	0	0	0	0	0	0	2	0	0	0	0
253	0	0	0	0	0	0	0	0	0	0	0
254	0	0	0	0	0	0	0	0	0	0	0
255	0	0	0	0	0	0	0	0	0	0	0
256	0	0	0	0	0	0	0	0	0	0	0
257	0	0	0	0	0	0	0	0	0	0	0
258	0	0	0	0	0	0	0	0	0	0	0
259	0	0	0	0	0	0	2	0	0	0	0
260	0	0	0	0	0	0	0	0	0	0	0
261	0	0	0	0	0	1	0	0	0	0	0
262	0	0	3	0	0	4	0	0	0	0	0
263	0	0	0	0	0	0	0	0	0	0	0
264	0	0	0	0	0	0	0	0	0	0	0
265	0	0	0	0	0	0	0	0	0	0	0
266	0	0	0	0	0	0	1	0	0	0	0
267	0	0	0	0	0	2	0	0	0	0	0
268	0	0	0	0	0	0	0	0	0	0	0
269	0	0	0	0	0	3	0	0	0	0	0
270	0	0	0	0	0	0	0	0	0	0	0
271	0	0	0	0	0	0	0	0	0	0	0
272	0	0	0	0	0	1	0	0	0	0	0
273	0	0	0	0	1	3	0	0	0	0	0
274	0	0	0	0	0	1	0	0	0	0	0
275	0	0	0	0	1	0	0	0	0	0	0
276	0	0	0	0	1	0	0	0	0	0	0
277	0	0	0	0	0	0	0	0	0	0	0
278	0	0	0	0	0	2	0	0	0	0	0
279	0	0	0	0	0	0	0	2	0	0	0
280	0	0	0	0	0	0	0	0	0	0	0
281	0	0	0	0	0	0	0	0	0	0	0
282	0	0	0	0	0	0	0	0	0	0	0
283	0	0	1	0	0	0	0	0	0	0	0
284	0	0	0	0	0	0	0	1	0	0	0
285	0	0	0	0	0	0	0	0	0	0	0
286	0	2	0	0	0	0	0	0	0	0	0
287	0	0	0	0	0	1	0	0	0	0	0
288	0	0	0	0	0	1	0	1	0	0	0
289	0	0	3	0	0	0	0	2	0	0	0
290	0	0	0	0	0	0	0	3	0	0	0
291	0	0	0	0	0	0	0	2	0	0	0
292	0	0	0	0	0	0	0	0	0	0	0
293	0	0	0	0	0	0	0	1	0	0	0
294	0	0	0	0	0	0	0	0	0	0	0
295	0	0	1	0	0	0	0	0	0	0	0
296	0	0	0	1	0	1	0	0	0	0	0
297	1	0	0	0	0	1	0	0	0	0	0
298	0	0	0	0	0	0	0	0	0	0	1
299	0	0	0	0	0	2	0	0	0	0	0
300	0	0	2	0	0	0	0	0	0	0	0
301	0	0	0	1	0	0	0	0	0	0	0
302	0	0	0	0	0	0	0	0	0	0	0
303	0	0	0	0	0	0	0	2	0	0	0
304	0	0	2	1	0	0	0	0	0	0	0
305	0	0	0	2	0	1	0	0	0	0	0
306	0	0	0	3	0	0	0	0	0	0	0
307	0	0	0	0	0	0	0	0	0	0	0
308	0	0	0	0	0	1	0	0	0	0	0
309	0	0	0	0	0	4	0	0	0	0	0
310	0	0	0	0	0	0	0	0	0	0	0
311	0	0	0	0	0	0	0	0	0	0	0
312	0	0	0	0	0	0	1	0	0	0	0
313	0	0	0	0	0	0	0	0	0	0	0
314	0	0	0	0	1	0	2	0	0	0	0
315	0	0	0	0	0	0	1	0	0	0	0
316	0	1	5	0	0	0	1	0	0	0	0
317	0	0	0	0	0	0	0	0	0	0	0
318	0	0	0	0	0	0	0	0	0	0	0
319	0	0	0	0	0	0	0	0	0	0	0
320	0	1	0	0	0	0	0	0	0	0	0
321	0	0	0	1	0	0	0	0	0	0	1
322	0	0	0	1	0	1	0	0	0	0	0
323	0	0	0	0	0	0	0	0	0	0	0
324	0	0	0	1	2	0	0	0	0	0	0
325	0	0	0	0	1	0	0	0	0	0	0
326	0	0	0	0	2	0	0	0	0	0	0
327	0	0	0	0	0	0	0	0	0	0	0
328	0	0	0	0	1	4	0	0	0	0	0
329	0	0	0	0	0	1	0	0	0	0	0
330	0	0	2	0	0	0	0	0	0	0	0
331	0	0	2	2	2	2	0	0	0	0	0
332	0	0	0	0	0	0	0	0	0	0	0
333	0	0	0	0	0	0	0	0	1	0	0
334	0	0	0	0	0	0	0	0	0	0	0
335	0	0	0	0	0	0	0	1	0	0	0
336	0	0	0	0	0	0	0	0	0	0	0
337	0	1	0	0	0	0	0	0	0	0	0
338	0	0	0	0	0	0	0	0	0	0	0
339	0	0	0	0	1	3	0	0	0	0	0
340	0	0	0	0	0	0	1	0	0	0	0
341	0	0	0	0	2	0	1	0	0	0	0
342	0	0	0	0	0	0	0	0	0	0	0
343	0	0	0	0	0	0	0	0	0	0	0
344	0	0	2	0	0	0	0	1	0	0	0
345	0	0	0	0	0	0	0	0	0	0	1
346	0	0	0	0	0	0	0	0	0	0	0
347	0	0	0	0	0	0	0	0	0	0	0
348	0	0	0	0	0	0	0	1	0	0	1
349	0	0	0	0	0	0	0	0	0	0	0
350	0	0	0	0	0	0	0	0	0	0	0
351	0	0	0	0	0	0	0	0	0	0	0
352	0	0	1	0	1	0	0	0	0	0	0
353	0	0	0	0	0	0	0	0	0	0	0
354	0	0	2	0	0	0	1	0	0	0	0
355	0	0	0	0	0	0	0	0	0	0	0
356	0	0	0	0	0	0	0	0	0	0	0
357	0	0	0	0	2	0	0	0	0	0	0
358	0	0	0	0	0	0	0	0	0	0	0
359	0	0	0	0	1	0	0	0	0	0	0
360	0	0	0	0	0	0	0	0	0	0	0
361	0	0	3	0	0	0	0	0	1	0	0
362	1	0	1	0	0	0	0	0	0	0	0
363	0	2	0	1	0	2	0	0	1	0	0
364	0	1	0	0	0	0	0	0	1	0	1
365	0	0	0	0	0	0	0	0	0	0	0
366	0	0	0	1	1	0	0	0	0	0	0
367	0	0	0	0	0	1	0	0	0	0	0
368	0	1	0	0	0	0	0	1	1	0	0
369	0	0	0	0	0	0	0	0	0	0	0
370	0	0	0	0	0	0	0	2	0	0	0
371	0	0	0	0	0	0	0	0	0	0	0
372	0	0	0	0	0	0	0	0	0	0	0
373	0	0	0	0	0	0	0	1	0	0	0
374	0	2	0	0	0	0	0	1	0	0	0
375	0	0	0	0	0	0	0	1	0	0	0
376	0	0	0	0	1	0	0	2	0	0	0
377	0	0	0	0	0	1	0	1	0	0	0
378	0	0	0	1	0	0	0	2	0	0	0
379	0	0	0	0	0	2	0	0	0	0	0
380	0	1	0	0	0	0	0	0	0	0	0
381	0	0	0	0	0	0	0	0	0	0	0
382	0	0	0	0	1	0	0	0	0	0	0
383	0	0	1	0	0	0	2	0	0	0	0
384	0	0	0	2	0	0	0	0	0	0	0
385	0	0	1	0	0	2	0	0	0	0	0
386	0	0	0	0	0	0	0	0	0	0	0
387	0	0	0	0	1	0	0	1	0	0	0
388	0	0	0	0	0	0	0	0	0	0	0
389	0	0	0	0	1	0	0	2	0	0	0
390	0	0	0	2	0	1	0	1	0	0	0
391	0	0	0	0	0	0	0	0	0	0	0
392	0	0	0	1	1	2	0	0	0	0	0
393	0	0	1	0	0	0	1	0	0	0	0
394	0	0	0	0	1	0	0	0	0	0	1
395	0	0	0	0	0	1	0	0	0	0	0
396	0	0	0	0	0	0	1	0	0	0	0
397	0	0	0	1	0	0	0	0	0	0	0
398	0	0	0	0	0	0	0	0	0	0	0
399	0	0	1	2	0	0	0	0	0	0	0
400	0	0	0	1	0	1	0	0	0	0	1
401	0	0	0	2	0	0	0	0	0	0	0
402	0	0	0	0	0	1	0	0	2	0	0
403	0	1	0	0	0	1	0	0	0	0	0
404	0	0	0	0	0	2	2	0	0	0	0
405	0	0	0	0	0	0	0	0	0	0	0
406	0	0	0	0	0	0	0	0	2	0	0
407	0	1	2	0	0	0	0	0	0	0	0
408	0	0	0	0	0	0	0	0	0	0	0
409	0	0	0	0	0	0	0	0	0	0	0
410	0	0	1	0	0	0	0	0	0	0	0
411	0	0	1	0	0	0	0	1	0	0	0
412	0	0	0	0	0	0	0	0	0	0	0
413	0	0	0	0	0	0	0	0	0	0	0
414	0	0	1	1	0	0	0	0	0	0	0
415	0	1	0	1	0	0	0	0	0	0	0
416	0	0	1	0	0	1	0	0	0	0	0
417	0	0	0	0	1	0	0	0	0	0	0
418	0	0	2	0	0	0	0	1	0	0	0
419	0	0	3	0	0	0	0	0	0	0	0
420	0	0	0	0	0	0	0	0	0	0	0
421	0	0	0	1	1	0	0	2	0	0	0
422	0	0	1	2	2	1	0	0	0	0	0
423	0	0	0	0	0	0	0	0	0	0	0
424	0	0	0	0	0	0	2	0	0	0	0
425	0	0	0	0	0	0	0	0	0	0	0
426	0	0	0	0	0	0	1	0	0	0	0
427	0	0	1	0	0	0	0	0	0	0	0
428	0	0	0	0	0	1	0	0	0	0	0
429	0	0	0	0	0	1	0	0	0	0	0
430	0	0	0	0	0	0	0	0	0	0	0
431	0	0	0	0	0	0	0	0	0	0	0
432	0	0	0	0	0	1	2	0	0	0	0
433	0	0	0	0	1	0	0	0	0	0	0
434	0	0	0	0	0	1	0	0	0	0	0
435	0	0	0	3	0	0	0	1	0	0	0
436	0	0	0	0	0	0	0	0	0	0	0
437	0	0	0	0	1	0	0	0	1	0	0
438	0	0	0	0	0	2	0	1	0	0	0
439	0	0	1	0	0	0	0	0	0	0	0
440	0	0	0	0	0	0	0	1	0	0	0
441	0	0	0	0	1	0	3	0	0	0	0
442	0	0	0	0	0	0	2	0	2	0	0
443	0	0	0	1	0	0	0	0	0	0	0
444	0	0	0	0	0	1	0	0	0	0	0
445	0	0	0	0	1	0	0	0	0	0	0
446	0	0	0	0	0	1	0	0	0	0	0
447	0	0	0	0	0	0	0	0	0	0	0
448	0	0	0	1	0	3	0	0	0	0	0
449	0	0	0	0	0	3	2	0	0	0	0
450	0	0	0	0	0	0	1	0	0	0	0
451	0	0	0	0	1	0	0	0	0	0	0
452	0	0	1	0	0	0	0	0	0	0	0
453	0	0	0	0	0	0	0	0	0	0	0
454	0	0	0	1	0	1	0	0	0	0	0
455	0	0	0	0	0	0	0	1	0	0	0
456	0	0	0	0	0	0	0	0	1	0	0
457	0	0	0	0	0	0	0	0	0	0	0
458	0	0	2	1	2	0	1	0	0	0	0
459	0	0	0	0	0	0	0	0	0	0	0
460	0	0	0	1	0	0	0	0	0	0	0
461	0	0	0	0	0	0	0	0	0	0	0
462	0	0	0	1	0	0	0	0	0	0	0
463	0	0	0	0	2	1	0	0	0	0	0
464	0	0	1	0	0	0	0	0	0	0	0
465	0	1	1	0	0	0	0	0	0	0	0
466	0	0	0	0	0	0	0	0	0	0	0
467	0	0	0	0	0	0	0	3	0	0	0
468	0	0	3	0	0	0	0	0	0	0	0
469	0	0	0	1	0	0	0	0	0	0	0
470	0	1	0	0	0	1	0	0	0	0	0
471	0	0	0	0	0	0	0	1	0	0	0
472	0	0	0	0	0	0	0	0	0	0	0
473	0	0	1	0	0	0	0	0	0	0	0
474	0	0	0	0	0	0	0	0	0	0	0
475	0	0	0	0	0	0	0	0	0	0	0
476	0	0	0	0	0	1	1	2	0	0	0
477	0	1	0	0	0	0	0	0	0	0	0
478	0	0	1	0	0	0	1	0	0	0	0
479	0	0	0	0	1	0	0	0	0	0	1
480	0	0	0	0	0	0	0	0	0	0	0
481	0	0	0	0	0	0	1	0	0	0	0
482	0	0	0	0	0	0	0	2	0	0	0
483	0	0	0	0	0	0	0	0	0	0	0
484	0	0	0	0	0	0	0	0	0	0	0
485	0	0	0	0	0	0	1	0	0	0	0
486	0	2	0	0	0	0	2	0	0	0	0
487	1	2	0	0	0	0	1	2	0	0	3
488	0	0	0	0	0	0	0	0	0	0	0
489	0	0	3	0	0	0	3	0	0	0	0
490	0	0	0	0	0	0	1	0	0	0	0
491	0	0	0	0	0	0	0	0	0	0	0
492	0	0	0	0	0	0	0	2	0	0	0
493	1	0	0	0	0	0	1	0	0	0	0
494	0	0	0	0	0	0	0	1	0	0	1
495	0	0	0	0	1	2	2	0	0	0	0
496	0	0	0	0	0	0	0	0	0	0	0
497	0	0	0	2	0	0	0	0	0	0	0
498	0	0	0	0	0	0	0	0	0	0	0
499	0	0	1	0	0	0	2	0	0	0	0
500	0	0	0	0	2	0	1	0	0	0	0
501	0	0	2	2	0	0	1	0	0	0	0
502	0	0	0	2	0	1	0	0	0	0	0
503	0	0	0	0	0	0	0	0	0	0	0
504	0	0	0	0	2	2	0	0	0	0	0
505	0	0	0	0	2	0	0	0	0	0	0
506	0	0	0	0	0	0	0	0	0	0	0
507	0	0	0	0	0	0	0	0	0	0	0
508	0	0	0	0	1	0	0	0	0	0	0
509	0	0	2	0	0	0	0	0	0	0	0
510	0	0	0	0	0	1	0	0	0	0	0
511	0	0	3	0	0	0	0	0	0	0	0
512	0	0	0	0	0	0	0	2	0	0	0
513	0	0	0	0	0	0	0	0	1	0	0
514	0	0	0	0	0	0	0	0	0	0	0
515	0	0	0	0	0	0	0	0	0	0	0
516	0	0	0	0	0	0	0	0	0	0	0
517	0	2	0	0	1	0	0	1	0	0	0
518	0	2	0	1	0	0	0	0	0	0	0
519	0	0	0	0	0	0	0	0	0	0	0
520	0	0	0	1	0	0	0	1	0	0	0
521	0	0	0	1	0	1	0	0	2	0	0
522	0	0	0	0	1	1	0	2	0	0	0
523	0	0	5	0	0	1	0	0	0	0	0
524	0	0	0	0	1	1	0	1	0	0	0
525	0	0	0	1	0	0	0	0	0	0	0
526	0	0	0	0	0	1	0	0	1	0	0
527	0	0	0	0	0	0	0	0	0	0	0
528	0	0	0	0	1	1	0	0	0	0	0
529	0	0	0	0	0	0	0	0	0	0	0
530	0	0	0	0	0	0	3	0	0	0	0
531	0	0	1	0	1	0	0	0	0	0	0
532	0	0	0	1	0	1	0	0	0	0	0
533	0	0	0	0	3	0	0	0	0	0	0
534	0	0	0	2	0	3	0	0	0	0	0
535	0	0	0	0	0	0	1	0	1	0	0
536	0	0	0	1	0	0	0	0	1	0	0
537	0	1	0	0	0	1	0	0	0	0	0
538	0	1	0	0	0	0	0	0	0	0	0
539	0	0	0	1	0	3	0	0	0	0	0
540	0	1	0	0	0	0	0	0	0	0	0
541	0	1	0	0	0	0	0	0	0	0	0
542	0	1	0	0	0	1	0	0	0	0	0
543	0	0	0	0	0	0	0	0	0	0	0
544	0	0	0	2	0	0	0	0	0	0	0
545	0	0	1	0	0	0	0	0	0	0	0
546	0	0	0	0	0	0	0	0	0	0	0
547	0	0	0	0	0	0	1	0	0	0	0
548	0	0	0	1	0	0	0	0	0	0	0
549	0	0	0	1	0	0	0	0	0	0	0
550	0	0	0	0	0	0	2	0	0	0	0
551	0	0	0	0	1	0	0	0	0	0	0
552	0	0	0	0	0	0	0	0	0	0	0
553	0	0	0	0	0	0	0	0	0	0	0
554	0	0	0	0	0	0	0	0	0	0	0
555	0	0	0	0	0	0	0	0	0	0	0
556	0	0	1	0	0	0	2	0	0	0	0
557	0	0	1	0	0	0	0	2	0	0	0
558	0	0	0	1	1	0	0	0	0	0	0
559	0	0	2	0	2	0	0	0	0	0	0
560	0	0	0	0	0	0	0	0	0	0	0
561	0	0	0	0	0	0	0	0	0	0	0
562	0	0	0	0	2	0	0	1	0	0	0
563	0	0	0	0	0	2	0	0	0	0	0
564	0	0	0	0	1	2	0	0	0	0	0
565	0	0	0	0	0	0	0	0	0	0	0
566	0	0	0	1	1	2	0	2	0	0	0
567	0	0	1	0	2	0	0	1	0	0	0
568	0	0	0	0	1	3	0	0	0	0	0
569	0	0	0	0	2	1	0	1	0	0	0
570	0	0	0	0	0	0	0	4	0	0	0
571	0	0	0	0	0	1	0	0	0	0	0
572	0	0	0	0	0	2	0	0	0	0	0
573	0	0	0	0	0	0	0	0	0	0	0
574	0	0	0	2	0	0	0	0	0	0	0
575	0	0	0	1	0	1	1	4	0	0	0
576	0	0	0	0	0	0	0	0	0	0	0
577	0	0	1	0	0	1	0	0	0	0	0
578	0	0	0	2	0	1	0	0	0	0	0
579	0	0	0	0	0	2	0	0	1	0	0
580	0	0	0	1	0	1	0	1	0	0	1
581	0	0	0	0	0	0	0	0	0	0	0
582	0	0	0	0	0	1	2	0	0	0	0
583	0	0	3	0	0	0	0	0	0	0	0
584	0	0	4	0	0	1	0	0	1	0	0
585	0	0	1	0	0	0	0	0	0	0	0
586	0	0	0	0	1	1	0	0	0	0	0
587	0	0	0	0	0	2	0	0	0	0	0
588	0	0	0	0	2	1	0	0	0	0	0
589	0	0	0	0	0	1	0	0	0	0	0
590	0	0	0	0	0	0	1	0	0	0	0
591	0	0	0	0	3	0	0	0	0	0	0
592	0	0	0	0	0	0	1	0	0	0	0
593	0	0	0	0	0	0	0	0	0	0	0
594	0	0	5	0	0	1	0	0	3	0	0
595	0	0	0	0	0	0	0	0	3	0	0
596	0	0	0	0	0	0	0	0	0	0	0
597	0	0	0	0	0	0	0	0	0	0	0
598	0	0	0	1	0	0	2	1	0	0	0
599	0	0	0	0	0	0	0	0	0	0	0
600	0	0	0	0	0	0	0	0	0	0	1
601	0	0	0	0	0	0	0	1	0	0	0
602	0	0	0	1	0	0	2	0	0	0	0
603	0	1	0	0	0	0	0	0	0	0	0
604	0	0	0	0	0	0	1	1	1	0	0
605	0	0	0	0	0	0	0	0	0	0	0
606	0	0	0	0	1	0	3	0	0	0	0
607	0	0	0	0	1	0	0	0	0	0	0
608	0	1	0	0	0	0	0	0	0	0	0
609	0	1	1	1	0	0	0	3	0	0	0
610	0	0	0	0	0	0	0	0	0	0	0
611	0	0	0	0	0	0	0	1	0	0	0
612	0	0	0	1	0	0	0	0	0	0	0
613	0	0	5	0	0	0	0	2	1	0	0
614	0	0	1	0	2	0	0	0	0	0	0
615	0	0	0	0	0	0	0	0	0	0	0
616	0	0	0	0	3	0	0	1	0	0	0
617	0	0	0	0	0	0	0	0	1	0	0
618	0	1	0	0	0	0	0	0	0	0	0
619	0	0	0	0	0	1	1	1	0	0	0
620	0	0	1	0	0	0	0	2	0	0	0
621	0	0	2	0	0	4	0	1	1	0	0
622	0	0	0	0	0	4	0	0	1	0	0
623	0	0	0	0	0	4	0	0	0	0	0
624	0	0	0	0	0	0	0	0	0	0	0
625	0	0	0	0	1	1	0	0	0	0	0
626	0	0	0	0	2	0	0	0	0	0	0
627	0	0	0	0	0	0	0	1	0	0	0
628	0	0	4	0	1	0	2	0	0	0	0
629	0	2	0	0	3	0	0	0	0	0	0
630	0	1	0	0	0	0	0	0	0	0	0
631	0	0	0	0	0	0	0	0	0	0	0
632	0	2	0	0	0	0	0	2	0	0	0
633	0	0	0	0	0	0	1	0	0	0	0
634	0	0	0	0	0	0	0	0	0	0	0
635	0	2	0	0	0	0	0	0	0	0	0
636	0	0	0	0	0	0	0	0	0	0	0
637	0	0	0	2	0	0	0	0	0	0	0
638	0	0	0	1	0	0	2	0	0	0	0
639	0	0	0	1	0	0	0	3	0	0	0
640	0	0	0	0	1	0	0	0	0	0	0
641	0	0	0	0	0	0	0	1	0	0	0
642	0	0	2	0	0	0	0	1	1	0	0
643	0	0	0	0	1	0	2	0	1	0	0
644	0	0	1	1	0	1	1	3	0	1	0
645	0	0	0	0	0	1	0	2	0	0	0
646	0	0	4	3	0	2	0	0	0	0	0
647	0	0	0	0	0	0	0	0	0	0	0
648	0	0	0	0	0	2	0	0	0	0	0
649	0	0	0	0	0	0	0	2	0	0	0
650	0	0	0	0	0	0	0	2	1	0	0
651	1	0	0	0	0	0	0	0	0	0	0
652	0	0	0	0	1	0	0	1	0	0	0
653	0	0	2	1	0	2	0	0	2	0	0
654	0	0	0	0	0	0	0	0	0	0	0
655	0	0	0	1	0	0	0	3	1	0	0
656	0	0	0	1	1	0	0	0	0	0	0
657	0	0	0	0	0	0	0	0	1	0	0
658	0	1	0	0	0	0	0	0	0	0	0
659	0	0	0	0	0	1	0	0	0	0	0
660	0	0	0	0	0	0	0	0	0	0	0
661	0	0	1	0	1	1	0	2	2	0	0
662	0	0	0	0	3	0	0	0	0	0	0
663	0	1	1	0	0	1	0	1	0	0	0
664	0	0	0	0	0	0	0	0	0	0	0
665	0	0	0	0	2	0	0	2	0	0	0
666	0	0	0	1	2	0	0	0	0	0	0
667	0	0	1	0	4	1	0	1	0	0	0
668	0	0	0	0	0	0	0	0	0	0	0
669	0	0	0	0	0	0	0	0	0	0	0
670	0	1	1	2	0	0	0	0	0	0	0
671	0	1	0	3	0	0	0	0	0	0	0
672	0	0	0	0	0	0	0	0	0	0	0
673	0	1	2	0	0	0	1	0	1	0	0
674	0	0	0	0	0	0	1	0	0	0	0
675	0	0	0	0	0	0	0	0	1	0	0
676	0	0	0	1	0	0	0	0	0	0	0
677	0	0	0	1	1	0	0	0	0	0	0
678	0	0	5	0	0	0	0	0	0	0	0
679	0	0	0	1	0	0	0	0	0	0	2
680	0	0	2	0	0	0	2	0	0		0
681	0	0	0	0	0	3	0	2	0		0
682	0	0	0	1	0	1	0	3	0		0
683	0	0	0	0	1	0	0	0	2		0
684	0	0	3	0	0	0	0	1	0		0
685	0	0	0	0	0	0	3	0	0		0
686	0	0	0	0	0	1	3	0	1		0
687	0	0	0	0	0	0	0	0	0		0
688	0	0	0	0	0	0	0	0	0		0
689	0	1	0	0	0	0	0	0	0		0
690	0	0	0	4	0	0	0	0	0		0
691	0	0	3	2	0	0	1	0	0		0
692	0	0	0	0	0	0	0	2	0		0
693	0	0	0	0	0	0	0	1	0		0
694	0	0	0	0	0	0	0	1	0		0
695	0	0	2	0	0	1	2	0	0		0
696	0	0	0	0	0	0	0	0	0		1
697	0	1	0	0	2	0	2	0	0		0
698	0	0	0	1	0	0	0	0	0		0
699	0	0	0	1	4	0	0	0	2		0
700	0	0	0	0	2	0	0	1	0		0
701	0	0	0	0	0	0	0	0	0		0
702	0	0	0	2	1	0	0	0	1		0
703	0	0	0	1	0	0	2	0	0		0
704	0	0	2	0	0	0	0	0	0		0
705	0	1	3	0	0	0	1	0	0		0
706	0	0	0	0	0	0	2	0	0		1
707	0	0	0	0	0	0	0	0	0		0
708	0	2	0	0	0	0	0	2	0		0
709	0	2	2	0	0	0	0	0	0		0
710	0	1	0	0	0	1	0	0	1		0
711	0	0	0	0	0	0	0	0	0		0
712	0	0	0	0	0	0	0	0	0		0
713	0	0	0	0	2	0	0	0	0		0
714	0	0	0	3	2	0	0	0	0		0
715	0	0	0	0	2	0	0	0	0		0
716	0	0	1	0	2	0	0	0	0		0
717	0	0	0	0	1	0	0	0	0		3
718	0	0	0	0	0	0	0	1	0		0
719	0	0	0	0	0	0	0	0	0		0
720	0	0	0	0	0	0	0	0	3		0
721	0	0	0	0	0	1	0	1	0		0
722	1	0	0	0	0	0	0	2	2		0
723	0	0	2	0	2	1	1	2	0		0
724	0	0	6	0	0	0	0	0	0		0
725	0	0	2	0	0	0	1	0	0		0
726	0	0	0	0	0	0	0	1	0		0
727	0	0	0	4	0	0	0	0	0		0
728	0	0	0	0	0	0	0	0	0		0
729	0	0	0	0	0	0	0	1	0		0
730	0	0	0	0	0	0	1	0	0		0
731	0	0	0	0	0	0	0	0	0		0
732	0	0	3	0	0	0	0	0	0		0
733	0	0	0	2	0	0	1	0	0		1
734	0	0	3	0	1	0	0	2	2		0
735	0	0	0	0	0	0	0	0	1		0
736	0	0	4	0	0	1	1	2	0		0
737	0	0	4	0	0	0	0	0	0		0
738	1	0	3	0	2	0	1	0	1		0
739	0	0	0	0	0	0	0	0	2		0
740	0	0	0	0	0	0	2	0	0		0
741	0	0	5	0	0	1	0	0	0		0
742	0	0	0	0	1	0	0	0	0		0
743	0	0	4	0	0	0	0	0	0		0
744	0	0	3	0	3	0	0	0	0		0
745	0	0	0	1	0	0	0	0	0		0
746	0	0	0	0	0	0	0	0	0		0
747	0	0	7	0	0	0	0	0	0		0
748	0	0	0	0	0	1	0	0	0		0
749	0	0	0	0	0	0	0	0	0		0
750	0	0	1	2	0	1	0	0	0		0
751	0	0	0	0	1	0	0	0	0		0
752	0	0	0	0	2	0	0	0	0		0
753	0	0	3	0	0	0	0	0	0		0
754	0	0	0	0	0	0	0	0	0		0
755	0	0	4	0	0	0	0	0	3		0
756	0	0	5	0	0	0	0	1	2		0
757	0	0	3	0	0	0	0	0	0		3
758	0	0	1	0	0	0	2	1	0		1
759	0	0	8	2	3	0	0	0	1		0
760	0	1	0	2	2	0	0	2	0		0
761	0	0	0	0	2	0	0	0	0		0
762	0	0	0	0	1	0	1	3	0		0
763	0	0	0	0	0	0	1	2	0		0
764	0	0	0	0	0	0	4	1	0		0
765	0	0	0	0	0	0	0	0	1		0
766	0	0	0	0	0	0	0	0	0		0
767	0	0	0	0	0	0	0	0	0		0
768	0	0	0	0	0	0	0	0	0		0
769	0	0	0	0	0	1	0	0	0		0
770	0	2	0	0	0	0	0	2	0		0
771	0	0	0	0	0	0	0	0	0		0
772	0	1	1	0	0	0	0	1	0		0
773	0	0	0	0	0	3	0	1	0		1
774	0	0	2	0	3	1	0	0	0		0
775	0	0	4	0	2	0	2	2	0		0
776	0	0	0	0	1	0	1	0	0		0
777	0	2	0	0	0	0	0	0	0		0
778	0	0	0	1	0	0	0	0	1		0
779	0	0	0	2	0	0	1	0	0		0
780	0	0	2	0	0	0	3	1	0		0
781	0	0	1	0	0	2	1	0	0		0
782	0	0	0	2	0	0	0	0	1		0
783	0	0	0	0	0	0	0	0	1		0
784	0	0	0	0	0	2	0	0	0		0
785	0	0	3	0	0	1	0	1	0		0
786	0	0	4	0	0	0	2	2	0		0
787	0	0	0	0	0	0	3	0	0		0
788	0	0	0	0	1	0	0	0	1		1
789	0	0	4	0	1	0	3	0	0		0
790	0	1	0	0	0	0	0	0	0		0
791	0	3	0	1	0	0	0	0	0		0
792	0	1	0	0	3	0	0	0	0		0
793	0	0	0	0	0	0	0	0	0		0
794	0	0	0	0	1	0	0	0	0		0
795	0	3	0	0	0	0	0	0	0		0
796	0	1	0	0	0	0	0	0	0		0
797	0	1	0	0	0	0	0	0	0		0
798	0	0	4	0	0	0	0	0	0		0
799	0	0	2	0	0	0	0	0	0		0
800	0	0	0	1	0	1	0	1	0		0
801	0	0	0	0	0	0	0	0	0		0
802	0	0	1	1	0	1	0	1	0		0
803	0	0	0	0	0	1	0	0	0		0
804	0	0	0	1	0	0	0	0	0		0
805	1	0	0	1	0	4	0	2	0		0
806	0	0	0	1	0	0	0	0	0		0
807	0	0	3	0	5	3	0	0	0		1
808	0	0	0	1	2	0	0	0	0		0
809	0	0	0	0	0	0	0	0	0		0
810	0	0	0	0	0	4	0	0	0		0
811	0	0	0	1	0	0	0	0	1		0
812	0	0	0	4	0	0	0	0	0		0
813	0	0	0	0	0	1	0	0	0		0
814	0	0	1	0	0	0	0	0	0		1
815	0	0	1	1	2	0	0	0	0		0
816	0	0	0	0	0	0	0	1	2		0
817	0	0	0	0	0	0	0	0	0		0
818	0	0	0	1	0	0	0	1	0		0
819	0	0	0	0	0	0	0	0	0		0
820	0	0	0	3	0	1	2	0	0		0
821	0	0	0	1	0	0	0	0	0		0
822	0	0	0	0	2	0	1	1	1		0
823	0	0	0	0	0	0	0	0	2		0
824	0	0	0	0	0	0	3	0	0		0
825	0	0	0	0	0	0	1	0	0		0
826	0	0	0	0	0	0	1	1	0		0
827	0	0	0	1	0	0	1	0	0		0
828	0	0	0	1	0	0	2	3	1		0
829	0	0	0	0	0	0	2	1	0		0
830	0	1	0	1	0	0	0	0	0		0
831	1	0	0	0	0	0	0	0	0		0
832	0	0	3	0	0	0	0	0	1		0
833	0	0	0	1	0	0	2	1	1		0
834	0	0	1	0	0	0	0	0	1		0
835	0	0	0	0	0	0	0	0	0		0
836	0	0	0	1	0	0	1	0	0		0
837	0	0	1	1	0	0	0	0	0		0
838	0	0	0	0	0	0	2	0	2		1
839	0	0	0	1	1	3	1	1	0		0
840	0	0	0	0	0	1	1	0	0		0
841	0	0	0	0	0	1	3	1	0		0
842	0	0	0	0	2	0	0	0	0		0
843	0	0	0	0	0	1	0	1	0		0
844	0	0	1	0	0	0	0	0	0		0
845	0	0	5	0	1	1	0	0	2		0
846	0	0	0	0	0	0	0	2	0		0
847	0	0	1	0	2	0	0	0	0		0
848	0	0	0	0	0	0	0	0	0		0
849	0	0	0	0	2	0	0	1	0		0
850	0	0	0	0	0	0	0	1	0		0
851	0	0	0	0	0	0	0	0	0		0
852	0	1	0	0	0	1	0	0	2		0
853	0	0	0	1	0	0	0	1	2		0
854	0	0	0	0	0	0	0	1	1		0
855	0	0	1	0	0	0	0	0	0		0
856	0	0	0	1	0	0	0	2	0		0
857	0	0	2	0	0	0	0	1	0		0
858	0	0	4	1	1	2	0	0	1		0
859	0	0	0	0	0	0	1	0	0		0
860	0	0	0	0	0	0	0	1	0		0
861	0	0	1	0	0	0	3	0	0		0
862	0	0	0	1	0	0	0	0	0		0
863	0	0	0	2	1	0	0	0	0		0
864	0	0	4	0	0	0	0	0	0		0
865	0	0	0	0	0	0	1	1	0		0
866	0	1	0	0	0	2	0	1	0		0
867	0	0	0	4	0	1	0	1	0		0
868	0	0	0	3	0	0	0	0	0		0
869	0	0	0	5	2	0	0	1	0		0
870	0	0	0	0	0	0	2	0	0		0
871	0	0	0	0	1	0	0	2	0		0
872	0	0	0	0	1	1	1	1	0		0
873	0	2	0	0	1	0	0	0	0		0
874	0	1	0	0	2	1	0	0	0		0
875	0	0	2	0	4	0	0	0	0		0
876	0	0	4	0	0	0	0	1	0		0
877	0	0	3	2	0	0	0	0	0		0
878	0	0	0	0	0	0	0	0	0		0
879	0	1	5	0	0	2	1	0	0		0
880	0	1	0	0	0	1	0	0	2		0
881	0	0	0	0	0	4	2	0	0		0
882	0	2	0	0	0	0	0	0	0		0
883	0	0	0	0	0	1	0	0	1		0
884	0	0	0	2	0	0	0	0	0		0
885	0	0	0	0	0	0	1	0	0		1
886	0	0	0	0	0	0	1	0	0		1
887	0	0	1	0	0	0	1	0	0		4
888	0	0	0	0	0	0	0	1	0		0
889	0	0	0	0	0	0	0	0	0		0
890	0	0	1	2	0	0	0	1	0		0
891	0	0	0	1	0	0	0	0	0		0
892	0	0	1	0	0	0	0	0	1		0
893	0	0	2	1	0	0	0	0	0		0
894	0	0	0	0	2	1	0	1	0		0
895	0	0	0	1	0	2	0	1	1		0
896	0	0	0	3	0	0	0	3	0		0
897	0	0	0	0	0	1	0	0	0		0
898	0	0	0	1	2	1	0	0	0		0
899	0	0	1	0	0	2	0	0	0		0
900	0	0	0	0	0	0	0	0	0		0
901	0	0	0	0	2	1	0	0	0		0
902	0	0	0	1	0	3	0	0	0		0
903	0	0	0	0	0	0	0	1	0		0
904	0	0	0	0	0	0	1	0	0		0
905	0	0	0	0	0	0	0	0	0		0
906	0	0	0	0	0	1	0	2	0		0
907	0	0	0	0	0	0	0	0	2		0
908	0	2	0	1	0	0	0	0	0		1
909	0	0	0	0	0	0	0	0	0		0
910	0	0	0	0	0	0	0	0	0		0
911	0	0	0	0	3	0	0	0	0		0
912	0	0	0	3	2	1	2	0	0		0
913	0	0	0	0	2	0	0	1	1		0
914	0	0	0	1	2	0	2	1	0		0
915	0	0	0	0	5	0	0	0	0		0
916	0	0	0	0	0	0	1	1	0		0
917	0	0	0	3	0	0	0	0	2		0
918	0	0	0	0	0	1	1	0	0		0
919	0	0	0	0	0	0	0	0	0		0
920	0	0	0	2	0	0	1	0	2		0
921	0	0	3	3	0	0	0	0	0		0
922	0	0	0	0	0	0	3	0	0		0
923	0	0	0	0	2	0	0	0	0		0
924	0	1	0	0	0	0	0	0	0		0
925	0	0	0	0	0	0	0	0	3		0
926	0	0	0	0	4	1	2	0	0		0
927	0	0	0	1	0	0	0	0	0		0
928	0	0	0	3	0	0	0	0	0		0
929	0	0	1	0	0	0	0	0	1		0
930	0	1	0	3	1	0	0	0	3		0
931	0	0	0	0	0	0	0	0	0		0
932	0	0	0	1	0	0	0	1	0		0
933	0	0	0	0	0	0	0	0	2		0
934	0	0	0	1	2	0	0	4	0		0
935	0	0	0	0	3	0	0	0	0		1
936	0	2	0	0	0	0	0	0	0		0
937	0	0	0	0	0	0	0	1	1		0
938	0	0	6	0	0	0	0	0	0		0
939	0	1	0	2	0	0	0	0	0		0
940	0	0	2	1	0	0	1	0	0		0
941	0	0	0	2	0	0	0	2	0		0
942	0	0	0	0	0	0	0	0	0		0
943	0	0	0	0	0	0	0	0	0		0
944	0	0	0	2	0	0	0	0	0		0
945	0	2	0	1	0	0	0	0	0		1
946	0	0	4	2	0	0	0	0	0		0
947	0	2	0	0	0	1	0	0	1		1
948	0	0	0	0	0	3	0	1	0		0
949	0	0	0	0	0	0	0	0	0		0
950	0	0	1	0	0	1	0	0	0		0
951	0	2	0	0	0	1	0	0	0		0
952	0	0	0	0	0	3	0	0	0		0
953	0	0	3	0	1	0	0	0	0		0
954	0	0	0	4	0	0	0	0	0		0
955	0	0	0	0	2	1	0	0	0		0
956	0	0	0	0	0	1	1	0	1		0
957	0	0	0	0	1	0	0	0	0		2
958	0	0	0	1	0	1	0	1	2		0
959	0	0	0	0	0	0	2	0	0		0
960	0	0	0	0	0	0	0	0	0		0
961	0	0	0	1	0	0	3	0	0		0
962	0	0	0	0	0	0	1	0	0		0
963	0	0	1	0	0	0	2	0	2		0
964	0	0	0	0	0	0	0	0	0		0
965	0	0	7	0	0	0	1	0	0		0
966	0	0	0	0	4	0	1	0	0		0
967	0	0	1	0	4	1	0	0	0		0
968	0	0	4	1	0	0	0	1	0		0
969	0	0	6	0	0	0	0	0	0		0
970	0	0	2	0	0	0	0	2	0		0
971	0	0	1	0	0	0	0	1	0		0
972	0	0	1	0	0	0	0	0	0		0
973	0	0	0	0	0	0	0	0	0		0
974	0	0	1	0	0	0	0	0	0		0
975	0	0	2	0	0	0	0	1	0		0
976	0	0	0	0	0	0	0	0	0		0
977	0	0	3	0	0	0	0	2	0		0
978	0	0	0	0	0	1	0	3	0		0
979	0	0	0	0	0	5	0	1	0		1
980	0	0	0	0	0	0	0	1	1		0
981	0	0	0	0	0	0	0	1	0		0
982	0	0	6	0	0	4	0	2	1		1
983	0	0	0	1	1	1	0	0	2		0
984	0	0	0	0	0	0	0	0	0		1
985	0	0	2	0	0	2	0	0	0		0
986	0	2	0	1	0	3	0	0	2		0
987	0	0	0	1	0	0	0	0	0		0
988	0	0	0	0	0	5	0	0	0		0
989	0	2	0	0	0	0	0	0	0		0
990	0	0	4	0	0	1	1	0	1		0
991	0	0	0	1	3	0	0	0	1		0
992	0	0	8	5	0	0	0	0	0		0
993	0	0	0	0	0	1	0	0	0		0
994	0	0	4	0	0	0	0	1	0		0
995	0	0	0	0	0	0	1	0	0		0
996	0	0	0	0	0	0	1	0	0		0
997	0	0	0	0	0	0	4	2	0		0
998	0	0	0	0	0	0	0	0	0		0
999	0	0	0	0	0	1	0	2	0		0
1000	0	0	0	0	0	0	1	0	0		0
1001	0	0	0	0	3	0	0	0	0		0
1002	0	0	0	0	1	0	0	0	0		0
1003	0	0	0	0	1	1	0	0	0		0
1004	0	0	0	2	2	0	0	0	0		0
1005	0	0	0	3	1	0	0	1	0		0
1006	0	1	0	0	1	0	0	0	0		0
1007	0	0	0	1	0	0	0	0	1		0
1008	0	0	0	2	0	1	0	2	0		0
1009	0	0	0	0	0	0	0	0	0		0
1010	0	0	0	0	0	0	0	1	0		0
1011	0	0	0	0	0	0	0	0	2		0
1012	0	0	1	1	0	0	0	2	1		0
1013	0	0	0	3	1	2	0	0	1		0
1014	0	0	0	2	0	0	0	0	0		0
1015	0	0	0	0	2	0	0	0	0		1
1016	0	0	0	0	0	0	0	0	1		0
1017	0	0	0	0	0	0	0	0	0		0
1018	0	0	0	4	2	0	0	0	0		0
1019	0	0	0	0	0	0	0	0	0		0
1020	0	0	0	3	0	0	0	0	0		0
1021	0	1	0	0	1	0	1	0	0		0
1022	0	0	0	0	0	0	0	0	3		0
1023	0	0	0	0	0	0	1	1	0		0
1024	0	0	0	2	1	1	0	1	0		0
1025	0	0	0	0	0	0	0	0	0		0
1026	0	0	0	0	0	0	0	0	0		0
1027	0	0	0	0	4	0	0	5	0		0
1028	0	0	0	1	3	0	0	0	0		0
1029	0	1	0	0	0	2	0	0	0		0
1030	0	2	0	0	0	0	0	0	0		0
1031	0	1	0	1	0	0	0	0	0		0
1032	0	0	0	0	7	0	0	0	0		0
1033	0	0	0	2	1	1	1	0	4		0
1034	0	0	6	0	0	0	3	3	1		0
1035	0	0	8	0	1	0	0	0	0		0
1036	0	0	1	0	0	0	1	0	0		0
1037	0	0	7	0	1	0	3	0	0		0
1038	0	0	0	0	0	0	0	0	0		0
1039	0	0	2	0	0	0	0	0	0		0
1040	0	0	0	0	1	0	0	0	0		1
1041	0	0	0	0	0	0	3	0	0		0
1042	0	0	11	0	4	0	1	2	0		0
1043	0	0	0	0	2	0	0	3	0		0
1044	0	0	0	0	5	0	1	3	0		0
1045	0	0	1	0	3	0	0	0	0		0
1046	0	0	0	0	2	0	1	0	0		0
1047	0	0	0	0	2	2	1	0	0		0
1048	0	0	0	0	2	1	2	3	0		0
1049	0	0	0	0	0	0	0	0	1		0
1050	0	0	1	0	6	5	0	0	0		0
1051	0	1	0	0	0	0	0	0	0		0
1052	1	0	8	0	2	2	0	1	0		0
1053	1	1	0	2	0	1	0	0	0		0
1054	0	0	0	1	0	0	0	0	0		0
1055	0	1	0	0	0	0	0	0	0		0
1056	0	0	0	0	1	0	0	0	1		0
1057	0	1	0	0	0	0	0	0	0		0
1058	0	0	0	0	0	0	0	0	0		0
1059	0	0	0	0	0	0	0	0	0		0
1060	0	0	6	0	2	0	0	3	0		0
1061	0	0	0	0	0	0	0	0	0		0
1062	0	0	0	0	2	0	1	0	0		1
1063	0	0	0	0	0	0	0	1	0		0
1064	0	0	0	2	3	0	0	0	0		0
1065	0	0	7	0	0	2	0	1	0		0
1066	0	0	0	1	0	4	0	0	0		0
1067	0	0	0	2	0	0	0	0	1		0
1068	0	0	0	0	0	0	0	1	0		0
1069	0	0	9	0	8	1	0	0	3		0
1070	0	0	0	0	1	0	0	0	2		0
1071	0	0	0	0	0	0	0	2	0		0
1072	0	0	1	0	0	0	0	0	0		1
1073	0	0	0	0	6	0	0	3	0		0
1074	0	0	0	0	0	1	0	0	0		0
1075	0	0	0	1	0	0	1	1	0		0
1076	0	0	0	0	1	0	0	0	0		0
1077	0	1	0	0	1	0	0	0	0		0
1078	0	0	0	0	3	0	1	0	0		0
1079	0	0	0	1	0	1	1	0	0		0
1080	0	0	0	0	0	2	0	0	0		0
1081	0	0	0	0	0	0	0	1	0		1
1082	0	0	0	0	0	0	2	0	0		0
1083	0	1	0	5	1	1	0	1	0		0
1084	0	0	0	3	0	0	0	0	0		0
1085	0	0	0	0	5	0	0	0	1		0
1086	0	0	0	0	1	3	0	0	0		0
1087	0	0	0	0	0	0	2	0	1		0
1088	0	2	0	0	2	0	0	0	0		0
1089	0	2	15	0	1	1	0	0	0		0
1090	0	0	0	5	0	0	0	1	0		0
1091	0	0	0	1	0	0	0	0	0		1
1092	0	2		0	1	0	0	2	1		0
1093	0	6		0	0	0	0	1	0		0
1094	2	0		1	2	0	0	0	0		0
1095	0	1		3	0	0	0	0	1		0
1096	0	0		2	6	0	0	0	0		0
1097	0	0		0	0	0	0	0	0		0
1098	0	0		1	0	0	0	0	0		0
1099	0	0		0	1	0	0	0	0		0
1100	0	0		0	1	0	0	0	0		0
1101	0	0		0	2	0	0	1	0		0
1102	0	0		1	7	1	0	0	0		1
1103	0	0		0	0	0	0	0	0		0
1104	0	0		1	0	0	0	3	0		0
1105	0	0		0	4	0	0	0	0		0
1106	0	0		0	0	0	0	0	0		0
1107	0	0		1	0	0	0	0	0		0
1108	0	0		0	0	0	0	0	0		0
1109	0	0		0	1	0	0	0	0		0
1110	0	0		0	0	0	0	0	0		0
1111	0	0		0	1	0	2	0	0		0
1112	0	0		0	2	1	0	0	0		0
1113	0	0		0	1	1	2	0	0		0
1114	0	0		0	1	2	1	0	0		0
1115	0	0		0	0	0	1	0	0		1
1116	0	0		0	0	1	0	1	0		0
1117	0	0		0	1	5	0	0	0		1
1118	0	0		0	0	0	0	0	0		1
1119	0	0		0	1	0	0	0	0		0
1120	0	0		0	0	0	0	0	0		0
1121	0	1		0	0	0	0	0	0		0
1122	1	0		0	0	0	0	0	0		0
1123	0	0		0	1	1	1	0	0		0
1124	0	0		0	5	0	0	0	0		0
1125	0	0		0	0	0	0	0	0		0
1126	0	0		0	0	0	0	0	0		0
1127	0	0		0	1	0	0	0	0		0
1128	0	0		0	0	3	0	1	0		1
1129	0	0		0	0	0	0	0	0		0
1130	0	2		0	4	0	0	3	1		0
1131	0	2		7	1	0	0	0	0		0
1132	0	0		0	0	0	0	3	0		0
1133	0	0		0	0	0	0	1	0		0
1134	0	0		0	0	0	0	0	0		0
1135	0	0		0	1	0	0	0	0		0
1136	0	0		0	0	1	0	0	1		0
1137	0	0		0	0	2	0	0	0		1
1138	0	0		0	0	0	0	0	0		0
1139	0	0		1	2	0	0	1	0		0
1140	0	0		1	0	1	0	1	0		0
1141	0	0		0	0	2	0	0	0		0
1142	0	0		0	3	0	1	0	0		0
1143	0	0		1	3	2	0	0	0		0
1144	0	1		0	1	0	0	0	0		0
1145	0	0		0	0	0	1	3	0		0
1146	0	0		1	0	0	3	1	0		0
1147	0	0		0	0	0	0	0	0		0
1148	0	0		2	0	0	2	2	0		0
1149	0	0		4	2	0	3	2	0		0
1150	0	0		0	0	0	2	0	0		0
1151	0	0		0	0	1	0	0	0		0
1152	0	0		0		3	1	0	0		0
1153	0	0		0		1	0	0	1		2
1154	1	1		0		0	0	0	0		0
1155	0	0		3		3	3	3	0		0
1156	0	0		0		0	1	1	0		0
1157	0	0		1		0	1	0	0		0
1158	0	0		0		1	0	1	1		1
1159	0	1		1		5	0	0	0		0
1160	0	2		1		0	0	0	0		0
1161	0	0		1		0	0	0	0		0
1162	0	1		0		0	1	0	0		0
1163	0	3		0		0	0	0	0		0
1164	0	1		0		0	0	0	0		0
1165	0	1		2		0	0	1	0		0
1166	0	1		0		0	0	0	0		0
1167	0	0		0		2	1	2	0		0
1168	0	0		0		0	0	0	0		0
1169	0	0		1		4	0	0	2		0
1170	0	0		2		0	0	1	0		0
1171	0	0		0		0	2	0	2		1
1172	0	0		3		0	0	0	0		0
1173	0	0		0		0	0	1	0		0
1174	0	0		0		1	2	0	0		0
1175	0	0		0		0	0	0	0		0
1176	0	0		0		2	0	0	2		0
1177	0	0		0		4	0	0	2		0
1178	0	0		0		0	0	0	1		0
1179	0	0		0		0	1	0	0		0
1180	0	0		0		0	0	2	0		1
1181	0	0		0		0	0	0	0		0
1182	0	0		0		0	7	1	0		0
1183	0	0		0		0	0	1	0		0
1184	0	0		0		3	2	0	1		0
1185	0	1		0		0	2	0	1		0
1186	0	0		0		1	0	1	0		0
1187	0	0		2		4	0	0	0		0
1188	0	0		0		7	0	0	0		0
1189	0	0		0		0	0	0	0		0
1190	0	2		0		2	0	1	1		0
1191	0	0		0		0	0	0	0		0
1192	0	0		1		0	0	1	0		0
1193	0	0		0		0	0	0	0		0
1194	0	0		2		0	0	2	0		0
1195	0	0		0		0	0	1	1		0
1196	0	0		0		0	0	0	0		0
1197	0	0		0		0	0	0	1		0
1198	0	0		0		3	0	0	0		0
1199	0	0		0		1	0	1	0		0
1200	0	0		0		0	0	0	0		0
1201	0	0		1		0	0	1	1		0
1202	0	0		0		0	0	1	0		0
1203	0	0		0		0	0	1	0		0
1204	0	0		0		4	0	0	0		0
1205	0	0		0		0	1	0	0		0
1206	0	0		0		0	0	1	0		0
1207	0	0		0		0	1	3	0		0
1208	0	0		0		0	1	0	0		0
1209	0	0		1		0	0	1	0		0
1210	0	2		0		2	0	2	0		0
1211	0	2		0		1	0	0	0		0
1212	0	0		0		0	0	0	0		0
1213	0	0		1		0	0	0	1		0
1214	0	0		0		0	0	0	0		0
1215	0	1		3		1	0	0	0		0
1216	0	0		0		0	0	0	0		0
1217	0	0		0		0	0	0	0		0
1218	0	2		0		2	0	2	0		0
1219	0	2		0		0	0	4	0		0
1220	0	0		0		1	0	1	0		0
1221	0	0		0		1	0	0	0		0
1222	0	0		1		0	0	1	0		0
1223	0	0		2		0	0	0	0		0
1224	0	0		0		0	0	0	0		1
1225	0	0		0		0	0	0	0		0
1226	0	0		2		0	1	0	1		0
1227	0	0		0		0	2	3	0		0
1228	0	0		1		0	1	0	1		0
1229	0	0		0		0	1	0	0		0
1230	0	1		0		0	2	0	0		0
1231	0	0		0		1	0	0	0		0
1232	0	0		0		0	0	0	1		0
1233	0	0		1		0	0	3	1		0
1234	1	0		0		0	0	2	1		0
1235	0	0		1		0	0	0	0		0
1236	0	0		1		7	0	1	0		0
1237	0	0		0		0	0	0	0		0
1238	0	0		0		1	0	1	2		0
1239	0	0		0		2	0	0	0		0
1240	0	0		0		0	0	0	1		0
1241	0	0		0		0	0	3	0		0
1242	0	0		0		0	0	0	0		0
1243	0	0		0		5	0	0	1		0
1244	0	0		0		0	0	0	0		0
1245	0	0		0		1	0	1	2		2
1246	0	0		0		0	1	0	0		0
1247	0	0		1		1	2	0	0		0
1248	0	0		0		1	0	0	0		0
1249	0	0		1		2	1	3	0		0
1250	0	0		3		0	2	0	0		0
1251	0	0		1		0	0	0	1		1
1252	0	0		0		0	1	0	0		0
1253	0	0		0		1	0	0	3		0
1254	0	0		2		0	0	4	0		0
1255	0	0		1		0	3	0	0		0
1256	0	0		0		3	1	0	0		0
1257	0	0		0		0	0	0	0		0
1258	0	0		1		0	0	0	0		0
1259	0	0		1		0	0	3	0		0
1260	0	0		2		0	0	0	0		0
1261	0	0		1		0	0	5	0		0
1262	0	0		2		0	2	0	1		0
1263	0	0		0		0	1	0	0		0
1264	0	0		0		0	0	0	0		1
1265	0	0		0		0	2	1	0		0
1266	0	0		0		0	0	4	0		0
1267	0	0		0		0	0	0	0		0
1268	0	0		0		3	0	3	1		0
1269	0	0		0		0	0	0	0		0
1270	0	0		0		0	0	0	0		0
1271	0	0		1		0	0	0	0		0
1272	0	0		2		0	2	4	0		1
1273	0	0		0		0	0	0	3		0
1274	0	0		0		0	0	0	1		0
1275	0	0		0		0	1	0	3		0
1276	1	0		1		0	1	0	0		0
1277	0	1		1		0	2	2	0		0
1278	0	1		0		0	0	2	2		0
1279	0	2		0		0	0	2	0		0
1280	0	0		0		0	0	0	3		0
1281	0	1		1		1	0	2	0		2
1282	0	0		0		1	0	1	1		0
1283	0	0		0		3	0	3	1		0
1284	0	0		1		0	0	1	0		0
1285	0	0		0		1	0	1	0		0
1286	0	0		2		2	0	0	0		0
1287	0	0		1		0	0	0	2		3
1288	0	0		0		1	2	0	0		0
1289	0	0		0		0	0	0	1		0
1290	0	3		1		0	1	0	3		0
1291	0	3		0		1	0	0	0		0
1292	0	1		0		0	1	0	1		0
1293	0	0		0		0	0	1	0		0
1294	0	1		0		1	0	2	3		0
1295	0	0		0		0	0	0	0		0
1296	0	2		4		0	0	2	0		0
1297	0	0		0		0	1	0	3		0
1298	0	0		0		1	0	0	0		0
1299	0	3		0		0	0	1	0		0
1300	0	0		0		0	0	0	0		0
1301	0	2		0		0	1	5	2		1
1302	0	0		0		0	0	4	0		0
1303	0	0		3		0	0	5	3		0
1304	0	0		2		0	0	0	3		0
1305	0	3		3		0	0	0	0		0
1306	0	2		0		0	0	3	0		0
1307	0	1		1		0	0	3	0		1
1308	1	0		0		0	0	7	2		4
1309	0	0		1		0	0	4	0		0
1310	0	0		0		0	0	4	0		0
1311	0	0		0		0	0	0	0		0
1312	0	0		0		2	0	1	5		0
1313	0	0		1		0	0	1	0		0
1314	0	0		2		0	0	0	1		0
1315	0	0		2		0	0	3	0		0
1316	0	0		0		0	0	0	0		0
1317	0	0		2		0	1	0	0		0
1318	0	0		0		2	0	0	0		0
1319	0	0		3		1	0	1	0		0
1320	0	0		0		0	0	1	1		0
1321	0	0		0		0	0	0	1		0
1322	0	0		1		0	1	3	0		0
1323	0	0		0		0	0	1	0		0
1324	0	0		0		0	0	2	0		0
1325	0	0		0		0	0	0	4		0
1326	0	0		1		1	0	4	1		0
1327	0	0		1		1	1	1	5		0
1328	0	1		0		0	1	1	0		0
1329	0	0		0		0	3	2	0		0
1330	0	2		0		0	0	6	0		0
1331	0	0		0		0	0	0	0		0
1332	0	0		1		4	0	0	1		1
1333	0	0		0		0	1	0	0		0
1334	0	0		3		1	0	0	0		0
1335	0	0		0		0	0	0	0		1
1336	0	0		1		0	1	3	1		0
1337	0	0		1		0	0	0	2		0
1338	0	0		0		0	0	0	1		0
1339	0	0		0		0	0	0	0		0
1340	0	1		2		0	3	5	1		0
1341	0	0		0		0	0	0	0		0
1342	0	0		0		1	1	0	2		0
1343	0	0		0		2	0	2	1		0
1344	0	0		0		0	3	3	1		0
1345	0	0		5		0	0	0	1		0
1346	0	0		0		2	0	0	0		0
1347	0	0		0		0	0	2	0		0
1348	0	0		0		0	0	2	0		0
1349	0	0		0		0	0	4	1		0
1350	0	1		2		1	0	0	1		1
1351	0	0		0		1	0	5	2		0
1352	0	0		0		0	0	0	2		2
1353	0	0		0		0	0	0	0		0
1354	0	0		0		0	0	0	0		0
1355	0	0		0		1	0	0	1		0
1356	0	0		0		1	0	0	2		0
1357	0	0		0		0	0	1	1		0
1358	0	2		1		0	0	0	0		0
1359	0	2		2		3	0	5	0		0
1360	0	0		0		0	0	1	1		0
1361	0	0		0		0	0	3			0
1362	0	3		5		0	0	0			2
1363	0	1		3		0	0	1			0
1364	0	0		0		3	0	3			0
1365	0	1		3		2	1	0			0
1366	0	3		0		1	0	2			0
1367	0	2		0		0	0	0			0
1368	0	1		2		3	0	0			0
1369	0	1		0		1	0				0
1370	0	0		0		3	2				0
1371	0	0		0		0	0				0
1372	0	0		2		0	1				0
1373	0	0		0		0	0				0
1374	0	0		0		0	4				0
1375	0	0		6		0	0				0
1376	0	0		0		0	3				0
1377	0	0		0		1	0				1
1378	0	0		2		3	0				0
1379	0	0		0		0	0				0
1380	0	0		1		0	0				0
1381	0	0		1		0	0				0
1382	0	0		0		0	0				0
1383	0	0		2		0	0				0
1384	0	0		0		0	0				2
1385	0	0		0		0	0				0
1386	0	0		0		0	3				0
1387	0	0		0		0	0				0
1388	0	0		0		4	0				0
1389	0	0		0		0	0				1
1390	0	0		3		0	0				0
1391	0	0		0		0	1				1
1392	0	1		0		1	0				0
1393	0	0		0		0	3				2
1394	0	0		0		0	0				0
1395	0	1		0		4	4				0
1396	0	0		1		1	0				1
1397	0	1		0		0	0				0
1398	0	0		0		0	0				0
1399	0	0		1		0	0				0
1400	0	0		1		0	0				1
1401	0	0		0		2	0				0
1402	0	0		0		1	0				0
1403	0	1		0		0	2				0
1404	0	1		1		1	0				0
1405	0	0		2		0	0				0
1406	0	0		1		0	0				0
1407	0	0		1		2	0				0
1408	0	0		0		0	0				0
1409	0	0		0		0	0				0
1410	0	0		0		0	0				2
1411	0	1		1		0	1				0
1412	0	0		1		0	0				0
1413	0	0		2		0	0				1
1414	0	0		0		3	3				1
1415	0	0		0		0	0				0
1416	0	2		0		0	0				0
1417	0	0		2		0	0				1
1418	0	0		0		0	0				0
1419	0	0		2		1	1				1
1420	0	3		1		2	1				0
1421	0	0		1		0	0				0
1422	0	2		0		1	0				0
1423	0	1		0		0	0				0
1424	0	1		1		1	0				0
1425	0	3		2		0	5				0
1426	0	4		2		0	1				0
1427	0	0		0		0	0				0
1428	0	0		0		0	0				0
1429	0	0		0		0	0				0
1430	0	0		0		0	0				1
1431	0	0		0		1	0				0
1432	0	0		1		0	0				3
1433	0	0		0		0	2				0
1434	0	0		0		0	0				0
1435	0	0		1		0	0
1436	0	0		0		0	0
1437	0	0		1		1	0
1438	0	0		0		0	0
1439	0	0		0		0	0
1440	0	0		4		0	1
1441	0	1		0		1	0
1442	0	0		1		0	0
1443	0	0		0		0	1
1444	0	0		2		8	0
1445	0	0		1		1	0
1446	0	3		0		4	0
1447	0	0		5		0	0
1448	0	0		0		4	1
1449	0	0		1		2	0
1450	0	0		0		4	0
1451	0	1		1		1	7
1452	0	1		1		0	1
1453	0	0		1		0	0
1454	0	0		0		0	0
1455	0	0		0		0	0
1456	0	0		3		1	0
1457	0	0		0		2	0
1458	0	0		0		0	0
1459	0	0		0		2	0
1460	0	0		3		0	0
1461	0	0		0		0	0
1462	0	0		0		6	1
1463	0	0		0		0	1
1464	0	0		0		0	2
1465	0	0		4		0	2
1466	0	0		0		4	3
1467	0	0		0		3	0
1468	0	0		1		0	6
1469	0	0		1		0	0
1470	0	0		0		0	0
1471	0	1		1		0	0
1472	0	0		0		8	0
1473	0	1		0		1	1
1474	1	0		0		0	1
1475	0	1		0		3	0
1476	0	0		0		0	1
1477	0	2		9		0	3
1478	0	0		0		0	0
1479	0	4		0		0	1
1480	0	0		2		1	0
1481	0	3		1		0	0
1482	0	0		5		0	2
1483	0	0		3		1	0
1484	0	2		4		0	4
1485	0	1		0		2	0
1486	0	0		0		0	0
1487	0	0		1		1	0
1488	0	0		0		2	0
1489	0	0		1		0	1
1490	0	0		1		0	1
1491	0	0		1		0	0
1492	1	0		0		0	0
1493	0	0		1		0	0
1494	0	0		1		0	0
1495	0	0		0		0	0
1496	0	0		0		0	0
1497	0	0		0		0	0
1498	0	0		0		0	5
1499	0	0		1		0	0
1500	0	0		1		1	0
1501	0	0		1		1	0
1502	0	0		0		0	5
1503	0	0		1		0	3
1504	0	1		0		0	1
1505	0	0		0		9	0
1506	0	0		0		0	0
1507	0	0		0		0	2
1508	1	0		1		0	0
1509	0	0		1		0	0
1510	0	0		0		0	0
1511	0	1		0		0	0
1512	0	0		0		0	0
1513	0	0		0		0	0
1514	0	0		2		2	5
1515	0	0		0		0	0
1516	0	0		0		2	0
1517	0	2		2		1	1
1518	0	0		0		1	2
1519	0	0		0		3	7
1520	0	0		0		0	0
1521	0	0		9		0	0
1522	0	0		1		0	4
1523	0	0		0		2	4
1524	0	2		0		0	0
1525	0	4		2		1	1
1526	0	1		8		3	1
1527	0	3		1		0	0
1528	0	0		1		0
1529	0	0		3		2
1530	0	0		0		0
1531	0	0		0		0
1532	0	0		13		0
1533	0	1		0		0
1534	0	0		0		0
1535	0	0		5		0
1536	0	0		0		5
1537	0	0		1		0
1538	0	0		1		0
1539	0	0		0		0
1540	0	0		1		0
1541	0	0		11		0
1542	0	0		0		0
1543	0	0		0		2
1544	0	0		0		0
1545	0	0		1		1
1546	0	0		0
1547	0	0		0
1548	0	0		1
1549	0	0		0
1550	0	0		0
1551	0	0		1
1552	0	0		0
1553	0	0		1
1554	0	0		1
1555	0	0		2
1556	0	0		3
1557	0	0		1
1558	0	0		0
1559	1	0		0
1560	0	0		1
1561	0	0		6
1562	0	3		2
1563	0	0		1
1564	0	0		0
1565	0	0		1
1566	0	0		1
1567	0	1		1
1568	0	0		1
1569	0	0		1
1570	0	0		0
1571	0	0		0
1572	0	0		1
1573	0	0		2
1574	0	2		0
1575	0	2		3
1576	0	0
1577	1	0
1578	0	0
1579	0	0
1580	0	0
1581	0	0
1582	0	1
1583	0	0
1584	0	0
1585	0	0
1586	0	1
1587	0	0
1588	0	2
1589	0	1
1590	0	3
1591	0	1
1592	0	1
1593	0	2
1594	0	0
1595	0	0
1596	0	0
1597	0	0
1598	0	0
1599	0	0
1600	0	0
1601	0	0
1602	0	0
1603	0	0
1604	0	0
1605	0	0
1606	0	0
1607	0	0
1608	0	0
1609	0	0
1610	0	0
1611	0	0
1612	0	0
1613	0	0
1614	0	1
1615	0	0
1616	0	0
1617	0	0
1618	0	0
1619	0	0
1620	0	0
1621	0	0
1622	0	0
1623	0	0
1624	0	0
1625	0	0
1626	0	0
1627	1	0
1628	0	0
1629	1	0
1630	0	0
1631	0	0
1632	0	1
1633	0	0
1634	0	0
1635	0	0
1636	1	0
1637	0	1
1638	0	0
1639	0	0
1640	0	0
1641	0	3
1642	0	0
1643	0	0
1644	0	3
1645	0	0
1646	0	0
1647	0	0
1648	0	0
1649	0	0
1650	0	0
1651	0	0
1652	0	0
1653	0	0
1654	0	0
1655	1	0
1656	0	0
1657	0	0
1658	0	0
1659	0	0
1660	0	0
1661	0	0
1662	0	0
1663	0	1
1664	0	0
1665	0	0
1666	0	0
1667	0	0
1668	0	0
1669	0	0
1670	0	0
1671	0	0
1672	0	0
1673	1	0
1674	0	0
1675	0	0
1676	0	0
1677	0	1
1678	0	0
1679	0	0
1680	0	0
1681	4	0
1682	0	1
1683	0	0
1684	0	0
1685	0	0
1686	1	0
1687	1	0
1688	0	0
1689	0	3
1690	0	1
1691	0	0
1692	0	2
1693	0	2
1694	0	2
1695	0	0
1696	0	0
1697	1	0
1698	0	0
1699	1	0
1700	0	0
1701	1	0
1702	0	0
1703		0
1704		0
1705		0
1706		0
1707		0
1708		0
1709		0
1710		0
1711		0
1712		0
1713		0
1714		0
1715		0
1716		0
1717		0
1718		0
1719		1
1720		0
1721		0
1722		0
1723		0
1724		0
1725		2
1726		0
1727		0
1728		1
1729		0
1730		1
1731		3
1732		1
1733		2
1734		0
1735		0
1736		0
1737		0
1738		0
1739		0
1740		0
1741		0
1742		0
1743		0
1744		0
1745		0
1746		0
1747		1
1748		0
1749		0
1750		0
1751		0
1752		0
1753		0
1754		0
1755		0
1756		0
1757		0
1758		0
1759		0
1760		0
1761		0
1762		0
1763		0
1764		1
1765		0
1766		0
1767		0
1768		2
1769		4
1770		2
1771		0
1772		0
1773		3
1774		3
1775		1
1776		4
1777		2
1778		1
1779		0
1780		0
1781		0
1782		0
1783		0
1784		0
1785		0
1786		0
1787		0
1788		0
1789		1
1790		0
1791		0
1792		0
1793		0
1794		0
1795		0
1796		0
1797		0
1798		0
1799		0
1800		0
1801		0
1802		0
1803		0
1804		0
1805		2
1806		2
1807		0
1808		0
1809		0
1810		2
1811		0
1812		0
1813		2
1814		0
1815		0
1816		0
1817		0
1818		0
1819		0
1820		0
1821		0
1822		0
1823		0
1824		0
1825		0
1826		0
1827		0
1828		0
1829		0
1830		0
1831		0
1832		0
1833		0
1834		0
1835		0
1836		0
1837		0
1838		0
1839		0
1840		0
1841		1
1842		0
1843		0
1844		0
1845		0
1846		0
1847		0
1848		0
1849		0
1850		3
1851		3
1852		2
1853		0
1854		1
1855		0
1856		0
1857		0
1858		0
1859		0
1860		0
1861		0
1862		0
1863		0
1864		0
1865		0
1866		0
1867		0
1868		0
1869		0
1870		0
1871		0
1872		0
1873		0
1874		0
1875		0
1876		0
1877		0
1878		2
1879		0
1880		0
1881		2
1882		0
1883		3
1884		4
1885		0
1886		0
1887		0
1888		0
1889		0
1890		0
1891		0
1892		0
1893		0
1894		0
1895		0
1896		0
1897		0
1898		1
1899		0
1900		0
1901		0
1902		0
1903		0
1904		0
1905		0
1906		2
1907		0
1908		0
1909		0
1910		0
1911		0
1912		0
1913		0
1914		0
1915		0
1916		0
1917		0
1918		0
1919		0
1920		0
1921		0
1922		1
1923		1
1924		0
1925		0
1926		3
1927		0
1928		2
1929		1
1930		1
1931		0
1932		1
1933		2
1934		0
1935		0
1936		0
1937		0
1938		0
1939		0
1940		0
1941		0
1942		1
1943		0
1944		0
1945		0
1946		0
1947		1
1948		0
1949		0
1950		0
1951		0
1952		0
1953		0
1954		0
1955		0
1956		0
1957		1
1958		0
1959		2
1960		0
1961		0
1962		3
1963		0
1964		0
1965		0
1966		0
1967		0
1968		0
1969		0
1970		0
1971		1
1972		0
1973		0
1974		1
1975		0
1976		0
1977		2
1978		1
1979		0
1980		2
1981		0
1982		0
1983		0
1984		0
1985		0
1986		0
1987		0
1988		0
1989		0
1990		0
1991		0
1992		3
1993		3
1994		0
1995		0
1996		0
1997		0
[truncated: 233 more rows]

## Sheet: SIFig3C Cell length
Cell length in µm
Individual cell measurement (*same values as Fig6C)														Average length and s.e.m. (*same values as Fig6C)
	JDW1611 (SMR14334)	*wt (sulB)	*∆rep	*∆lexA	*polA12(ts)	*∆dam	∆priC	∆rdgC	∆uup	∆nagC	∆rdgB				JDW1611 (SMR14334)	*wt (sulB)	*∆rep	*∆lexA	*polA12(ts)	*∆dam	∆priC	∆rdgC	∆uup	∆nagC	∆rdgB
1	1.81134	1.17551	1.14054	0.948137	1.34186	1.13299	1.07631	0.995997	1.12589	1.56687	1.27105			Cells count	1702	2230	1091	1575	1151	1545	1527	1368	1360	679	1434
2	1.85177	1.24106	1.16203	0.940067	1.33907	1.11216	1.12981	1.04965	1.48272	1.61482	1.28098			Average length	3.42594	3.44833	4.79456	5.19841	4.48681	4.48732	3.54664	3.7347	3.74862	3.35571	3.56749
3	1.9438	1.23588	1.17835	0.914968	1.39768	1.13244	1.53501	1.14599	1.57025	1.60776	1.34399			s.e.m.	0.0266271	0.0243658	0.0748237	0.0858393	0.0962374	0.0735576	0.032568	0.0394198	0.0420284	0.040648	0.0440478
4	1.93951	1.25544	1.35966	0.912114	1.47456	1.18238	1.5926	1.15475	1.64413	1.67309	1.31164
5	1.93477	1.31877	1.34846	1.03642	1.492	1.21983	1.61005	1.17618	1.69011	1.68903	1.59037
6	1.92676	1.54836	1.30356	1.02857	1.45903	1.26078	1.63447	1.21926	1.67123	1.65249	1.68334
7	1.90536	1.58971	1.47717	1.01775	1.54851	1.365	1.69692	1.24455	1.77306	1.70316	1.62792
8	1.88763	1.67246	1.45343	1.1386	1.49641	1.30222	1.73578	1.4408	1.76753	1.70736	1.73407
9	1.99057	1.79381	1.55619	1.14892	1.54124	1.42668	1.77621	1.64443	1.85397	1.73723	1.75066
10	1.95153	1.87943	1.53523	1.15576	1.59886	1.39371	1.77114	1.64098	1.87523	1.87637	1.74874
11	2.02678	1.86985	1.58345	1.20974	1.67872	1.49559	1.86613	1.75428	1.82752	1.8844	1.75359
12	2.02392	1.84253	1.64458	1.20578	1.66518	1.46914	1.85804	1.704	1.90582	1.84304	1.7069
13	2.04123	1.90573	1.78556	1.1881	1.71297	1.44526	1.87415	1.77165	1.9701	1.83945	1.79261
14	2.02633	1.95041	1.92693	1.3932	1.7273	1.47558	1.84696	1.76681	2.00156	1.93084	1.75673
15	2.04078	1.93959	2.00009	1.41624	1.79635	1.49406	1.85686	1.86362	1.97473	1.89752	1.84492
16	2.12151	1.94565	2.00042	1.41729	1.79975	1.55881	1.87932	1.84617	2.01143	1.89505	1.82266
17	2.1135	1.94605	2.01908	1.38508	1.80901	1.53854	1.87853	1.94791	1.98141	1.88856	1.83519
18	2.10698	2.013	2.08851	1.39681	1.84669	1.62168	1.90357	1.92236	1.99878	1.93662	1.92018
19	2.09475	2.0118	2.10256	1.57995	1.84496	1.6084	1.93695	2.01536	2.02982	1.94126	1.92365
20	2.13317	1.9771	2.10951	1.63981	1.83576	1.66566	1.93638	2.00645	2.07717	1.91785	1.9153
21	2.13031	1.96123	2.10531	1.65121	1.82731	1.63386	1.89517	2.00361	2.02855	1.95705	1.94782
22	2.15823	1.96095	2.20324	1.65506	1.87815	1.6769	1.94975	1.99268	2.0486	2.01044	1.9492
23	2.15498	2.00708	2.18925	1.68126	1.93391	1.81244	1.99577	2.05049	2.13097	2.0542	1.88785
24	2.17242	1.98285	2.19658	1.71689	1.8959	1.76638	1.96437	2.07125	2.14075	2.03138	1.98804
25	2.20825	2.07092	2.21025	1.77052	1.92804	1.80601	1.95392	2.04212	2.10818	2.07812	1.97563
26	2.15225	2.02625	2.2247	1.8214	1.91578	1.81536	1.98513	2.12824	2.09166	2.04164	2.0013
27	2.17266	2.03753	2.23548	1.89144	1.90401	1.81078	2.0154	2.12135	2.12378	2.02967	1.99638
28	2.1693	2.06554	2.2501	1.91989	1.96786	1.82415	1.98285	2.12408	2.08264	2.11873	1.99312
29	2.1532	2.04981	2.28448	1.98527	2.0128	1.83047	1.99781	2.1211	2.18164	2.1223	1.98689
30	2.15837	2.0731	2.3201	2.00782	1.96759	1.8736	1.99058	2.13891	2.18668	2.11466	2.00643
31	2.23002	2.04446	2.34048	2.07835	2.0027	1.8619	2.00996	2.12207	2.16493	2.08357	1.97287
32	2.24578	2.04338	2.29622	2.09691	1.97828	1.8439	1.99702	2.13498	2.20952	2.12617	2.02016
33	2.26054	2.01551	2.33793	2.14094	2.04603	1.86257	1.95326	2.13114	2.20962	2.14628	2.07605
34	2.22323	2.11396	2.2818	2.2099	2.02053	1.88094	1.97395	2.09911	2.14757	2.19649	2.03236
35	2.23504	2.14295	2.28641	2.1745	2.0399	1.82645	2.0246	2.21027	2.19971	2.20537	2.02453
36	2.24828	2.09259	2.38731	2.15851	2.09722	1.82101	2.06226	2.17866	2.18646	2.18151	2.01566
37	2.24936	2.12857	2.38776	2.17791	2.09967	1.9413	2.02518	2.17954	2.1847	2.1745	2.02311
38	2.26867	2.09225	2.36284	2.1611	2.11612	1.89814	2.01856	2.18013	2.16646	2.20874	2.05398
39	2.2315	2.14375	2.39678	2.2092	2.12011	1.90828	2.0758	2.19251	2.24459	2.20632	2.03013
40	2.233	2.08984	2.36538	2.15848	2.08398	1.92065	2.04976	2.15771	2.21352	2.25148	2.03517
41	2.22268	2.12706	2.37043	2.26846	2.08457	1.91575	2.05045	2.15161	2.22859	2.21158	2.03125
42	2.24864	2.13965	2.3653	2.24828	2.09563	1.92991	2.09891	2.20329	2.24342	2.24842	2.02523
43	2.26739	2.09382	2.35523	2.24072	2.1021	1.93139	2.11854	2.25429	2.22795	2.24285	2.03954
44	2.24548	2.12989	2.37826	2.23839	2.09684	1.9155	2.12118	2.24417	2.22038	2.26712	2.03913
45	2.2621	2.10285	2.43564	2.22005	2.14876	1.91981	2.12263	2.24994	2.22997	2.26964	2.0256
46	2.25337	2.10767	2.45598	2.23723	2.1896	1.92951	2.13029	2.24296	2.26023	2.24188	2.10528
47	2.242	2.08088	2.46795	2.23976	2.15395	1.89915	2.10258	2.26634	2.21647	2.26814	2.11404
48	2.32199	2.12042	2.4334	2.31463	2.17795	1.95288	2.12253	2.25418	2.26505	2.22315	2.14387
49	2.28952	2.10885	2.42423	2.32224	2.16403	1.97351	2.08533	2.25866	2.2182	2.2592	2.12528
50	2.29851	2.09035	2.41263	2.34021	2.20829	2.00396	2.08956	2.27002	2.229	2.23238	2.14518
51	2.33734	2.12375	2.4373	2.285	2.20716	1.98801	2.20211	2.26593	2.27173	2.3232	2.13674
52	2.33038	2.11598	2.40686	2.28513	2.19855	1.95283	2.16815	2.23287	2.24858	2.29647	2.11845
53	2.30198	2.10133	2.42927	2.40194	2.18174	1.95946	2.20285	2.28889	2.22381	2.32423	2.12523
54	2.32498	2.10428	2.43569	2.38431	2.16538	2.00697	2.19795	2.30233	2.3005	2.28605	2.14289
55	2.3284	2.09706	2.46605	2.36067	2.15438	1.97358	2.16474	2.30394	2.27585	2.32087	2.14296
56	2.31985	2.1395	2.50033	2.3499	2.17957	2.03266	2.17942	2.30987	2.32224	2.28443	2.13252
57	2.31263	2.10801	2.47773	2.37271	2.20612	2.04737	2.21017	2.33663	2.30486	2.33368	2.13649
58	2.29456	2.09924	2.48815	2.38845	2.25461	2.07395	2.14773	2.32023	2.33387	2.30509	2.11893
59	2.28651	2.12113	2.4868	2.36761	2.24956	2.03835	2.20961	2.28037	2.3055	2.30117	2.13775
60	2.31986	2.13682	2.50949	2.38133	2.226	2.06153	2.16235	2.30161	2.28995	2.38699	2.12573
61	2.3169	2.09289	2.51444	2.38529	2.22516	2.04932	2.17356	2.34262	2.28953	2.34611	2.18748
62	2.31414	2.13572	2.50072	2.36578	2.27031	2.04844	2.18173	2.37898	2.31526	2.37848	2.14913
63	2.32655	2.16919	2.54976	2.38599	2.25278	2.04544	2.18793	2.34112	2.32176	2.37945	2.18161
64	2.33453	2.18773	2.582	2.42259	2.25697	2.09595	2.16698	2.38079	2.28831	2.37572	2.19341
65	2.28699	2.19652	2.56772	2.43696	2.26644	2.11158	2.17342	2.37503	2.31852	2.36337	2.15786
66	2.30275	2.16072	2.57612	2.44131	2.24146	2.11614	2.18845	2.36634	2.32173	2.3825	2.15923
67	2.37819	2.20504	2.5891	2.43283	2.25941	2.13833	2.18697	2.40534	2.29485	2.39637	2.15112
68	2.37904	2.15748	2.55035	2.4453	2.29201	2.08858	2.27335	2.39041	2.33827	2.34963	2.16341
69	2.38036	2.2053	2.57051	2.46167	2.29576	2.1314	2.22958	2.37956	2.34582	2.38343	2.20605
70	2.34926	2.1559	2.57618	2.4703	2.32115	2.12613	2.22796	2.37004	2.37945	2.40259	2.16662
71	2.39919	2.19289	2.5468	2.41558	2.31026	2.12327	2.26767	2.39716	2.39178	2.38819	2.18889
72	2.39253	2.14987	2.56356	2.45269	2.29768	2.0829	2.26995	2.35636	2.37741	2.39296	2.19112
73	2.35922	2.17283	2.57229	2.42844	2.33549	2.11085	2.22198	2.44308	2.34319	2.40489	2.17743
74	2.34851	2.20705	2.61772	2.41207	2.3377	2.13308	2.2119	2.44659	2.35276	2.40432	2.19903
75	2.38343	2.15882	2.64962	2.42431	2.40001	2.09089	2.24585	2.41427	2.37137	2.39453	2.19414
76	2.35586	2.19676	2.65556	2.40984	2.356	2.12699	2.2748	2.47012	2.36959	2.34117	2.16172
77	2.36549	2.15995	2.65461	2.5271	2.35707	2.09153	2.22838	2.4601	2.38443	2.45132	2.19563
78	2.36796	2.18283	2.63735	2.52131	2.34662	2.09672	2.2652	2.43012	2.34991	2.42184	2.26503
79	2.35006	2.18452	2.60559	2.514	2.39938	2.14714	2.24844	2.44987	2.38889	2.46592	2.21282
80	2.34822	2.18626	2.61207	2.49263	2.34137	2.19462	2.27421	2.43774	2.3871	2.45934	2.26669
81	2.35714	2.19638	2.69669	2.51966	2.3906	2.16171	2.28185	2.44213	2.39032	2.41518	2.25565
82	2.36886	2.22766	2.6917	2.49441	2.35722	2.18194	2.27804	2.4539	2.39385	2.45517	2.23096
83	2.40231	2.24558	2.67994	2.51836	2.38175	2.18982	2.3183	2.42727	2.38797	2.46811	2.24685
84	2.36804	2.24918	2.67677	2.50233	2.34104	2.20581	2.29482	2.45094	2.39148	2.4371	2.22958
85	2.37553	2.21293	2.72027	2.49309	2.36288	2.14982	2.32901	2.44196	2.34575	2.42151	2.2666
86	2.40429	2.25439	2.70537	2.52586	2.34213	2.14879	2.33681	2.45644	2.3943	2.42815	2.26513
87	2.35648	2.22786	2.68162	2.4971	2.40024	2.14817	2.30104	2.45201	2.34886	2.44669	2.22934
88	2.39325	2.25533	2.68862	2.49385	2.45676	2.14802	2.2821	2.43904	2.36622	2.44816	2.26163
89	2.34314	2.21714	2.66574	2.52644	2.46516	2.19721	2.33913	2.45034	2.36291	2.45787	2.24315
90	2.38269	2.2372	2.71956	2.49829	2.43024	2.22264	2.27737	2.45662	2.35551	2.46402	2.26624
91	2.38552	2.24175	2.7157	2.56724	2.45904	2.21752	2.31967	2.46229	2.45539	2.42812	2.24893
92	2.39949	2.24259	2.71536	2.55776	2.44771	2.26491	2.32029	2.46153	2.42001	2.42939	2.259
93	2.39092	2.27416	2.72052	2.53923	2.44129	2.21474	2.29371	2.41255	2.45665	2.44977	2.25426
94	2.35516	2.24814	2.70956	2.58802	2.44026	2.27223	2.32863	2.42022	2.41072	2.41368	2.23573
95	2.3474	2.22569	2.77071	2.55201	2.41542	2.21985	2.32508	2.46837	2.45718	2.44033	2.26585
96	2.36618	2.24967	2.76412	2.5996	2.41882	2.26788	2.31568	2.46148	2.42296	2.42612	2.25094
97	2.395	2.27107	2.76209	2.58464	2.4558	2.23745	2.32352	2.46253	2.41047	2.53299	2.24842
98	2.3531	2.22606	2.73987	2.55751	2.42928	2.26247	2.31962	2.42752	2.43103	2.48103	2.24092
99	2.37668	2.23273	2.73595	2.54759	2.44959	2.24748	2.30744	2.44193	2.41711	2.49825	2.24744
100	2.38689	2.26232	2.76248	2.5853	2.42196	2.22523	2.33816	2.50664	2.42734	2.51482	2.24681
101	2.40461	2.21732	2.7905	2.58844	2.49833	2.23602	2.29095	2.48793	2.45396	2.48196	2.26839
102	2.3578	2.22429	2.79162	2.59693	2.49554	2.25914	2.34423	2.52975	2.46126	2.50227	2.26107
103	2.40068	2.26948	2.78563	2.62226	2.48991	2.24402	2.36216	2.52641	2.42426	2.50639	2.26354
104	2.36669	2.22375	2.78837	2.63459	2.52467	2.29716	2.38615	2.47337	2.44179	2.53197	2.22007
105	2.38997	2.23077	2.73493	2.64804	2.49674	2.2847	2.40379	2.48689	2.43615	2.52279	2.21653
106	2.44658	2.24646	2.75713	2.60752	2.52519	2.32819	2.35786	2.47358	2.41998	2.52823	2.24798
107	2.41072	2.22347	2.76025	2.63162	2.52911	2.30531	2.35797	2.51573	2.44074	2.47471	2.25882
108	2.42232	2.25897	2.78016	2.64521	2.51451	2.29975	2.37166	2.52056	2.46493	2.50313	2.2288
109	2.40678	2.26182	2.74234	2.60699	2.47894	2.31638	2.37771	2.49357	2.46961	2.52966	2.33383
110	2.45193	2.26118	2.74162	2.6082	2.52699	2.27626	2.39493	2.49753	2.45592	2.52719	2.32876
111	2.42342	2.27054	2.77129	2.60324	2.52825	2.31421	2.3575	2.48377	2.44676	2.51957	2.31929
112	2.4577	2.24198	2.85716	2.64471	2.52662	2.32727	2.36069	2.53503	2.45064	2.52558	2.27779
113	2.44953	2.27611	2.85393	2.72648	2.49634	2.33482	2.36899	2.49896	2.45746	2.52378	2.28776
114	2.44137	2.32853	2.83749	2.69497	2.47619	2.28081	2.37324	2.50395	2.52467	2.50695	2.31781
115	2.46204	2.30724	2.81407	2.67768	2.51583	2.29546	2.37861	2.50301	2.50256	2.57027	2.31327
116	2.43887	2.30974	2.84879	2.67246	2.51579	2.32869	2.36144	2.47109	2.50524	2.5692	2.27914
117	2.44777	2.29612	2.83338	2.67965	2.51281	2.29408	2.37433	2.52833	2.47612	2.59265	2.32432
118	2.4079	2.3129	2.8196	2.70875	2.49162	2.30594	2.36826	2.57974	2.50855	2.58948	2.28602
119	2.41715	2.29425	2.8152	2.67966	2.52177	2.31587	2.38004	2.57092	2.50747	2.55537	2.33517
120	2.43291	2.33947	2.80189	2.73041	2.53382	2.30669	2.34229	2.54238	2.47283	2.53718	2.32394
121	2.41688	2.32555	2.84443	2.67297	2.49954	2.29401	2.37327	2.55674	2.53096	2.54372	2.30701
122	2.44904	2.2966	2.83313	2.71901	2.51781	2.3182	2.41008	2.56276	2.51738	2.54348	2.28517
123	2.46209	2.27866	2.85577	2.72252	2.56902	2.2999	2.4067	2.57752	2.52634	2.58707	2.33711
124	2.40627	2.28182	2.84125	2.68688	2.55556	2.28614	2.41626	2.58241	2.52698	2.57266	2.27958
125	2.41563	2.29129	2.84197	2.72789	2.60005	2.32002	2.40924	2.5843	2.52985	2.5744	2.33608
126	2.41819	2.29643	2.8541	2.67108	2.5629	2.36383	2.45717	2.57759	2.48456	2.5396	2.31731
127	2.449	2.28788	2.80039	2.67098	2.55349	2.34686	2.4352	2.53931	2.5077	2.59823	2.27714
128	2.45253	2.27762	2.83759	2.7115	2.59621	2.34425	2.4368	2.55761	2.48679	2.54019	2.29093
129	2.45186	2.28504	2.86335	2.70766	2.53935	2.35563	2.45817	2.58005	2.4749	2.56386	2.31012
130	2.44147	2.32798	2.87651	2.67484	2.60036	2.366	2.44454	2.5424	2.51613	2.54374	2.31418
131	2.45852	2.28617	2.86322	2.68196	2.60062	2.35704	2.45841	2.5689	2.51752	2.59709	2.33097
132	2.45768	2.32151	2.88972	2.68948	2.53588	2.35143	2.4701	2.54885	2.49267	2.59166	2.31568
133	2.4455	2.28071	2.88201	2.75051	2.57359	2.37212	2.42998	2.56916	2.51706	2.57614	2.33198
134	2.45553	2.30083	2.90481	2.73439	2.55749	2.38974	2.45908	2.53679	2.50858	2.54137	2.33645
135	2.43275	2.32275	2.87728	2.78422	2.5846	2.34987	2.43115	2.5952	2.48627	2.57718	2.3346
136	2.45158	2.28222	2.88158	2.76842	2.56746	2.36636	2.45398	2.55312	2.50364	2.58058	2.32487
137	2.42626	2.31377	2.8854	2.75219	2.53672	2.3551	2.41578	2.60005	2.52477	2.65428	2.27955
138	2.42662	2.28788	2.91304	2.78366	2.54216	2.35483	2.44697	2.55114	2.51812	2.65122	2.31825
139	2.4483	2.31822	2.91707	2.76565	2.56761	2.40418	2.41444	2.58168	2.4998	2.65637	2.30284
140	2.52203	2.34057	2.87815	2.78949	2.59034	2.369	2.42397	2.55541	2.51013	2.6251	2.29049
141	2.48917	2.33558	2.92413	2.75795	2.59351	2.45472	2.42726	2.55893	2.49039	2.64436	2.28418
142	2.52714	2.32799	2.8805	2.79278	2.57355	2.44592	2.46052	2.54926	2.48865	2.64949	2.30296
143	2.51882	2.33204	2.91065	2.7711	2.55815	2.45051	2.45889	2.56952	2.52556	2.64828	2.27957
144	2.48641	2.30825	2.8863	2.76766	2.61519	2.45712	2.46724	2.54076	2.49472	2.63535	2.3421
145	2.49044	2.32677	2.86554	2.73118	2.65017	2.41563	2.44013	2.59605	2.51546	2.60598	2.34399
146	2.529	2.3304	2.88088	2.76231	2.61613	2.44494	2.4225	2.59944	2.59972	2.61178	2.38415
147	2.50214	2.29919	2.89748	2.78654	2.65381	2.40615	2.46594	2.6209	2.56884	2.63461	2.3983
148	2.52333	2.32947	2.96466	2.74793	2.611	2.44921	2.46339	2.66337	2.54743	2.6011	2.39321
149	2.50777	2.33852	2.9513	2.78529	2.65969	2.4487	2.45517	2.66259	2.54041	2.65567	2.37853
150	2.48269	2.29347	2.9429	2.74375	2.61805	2.45411	2.45147	2.63015	2.53998	2.62989	2.40252
151	2.50371	2.31383	2.9723	2.78824	2.60962	2.41507	2.43002	2.60519	2.57901	2.65866	2.3584
152	2.47185	2.28837	2.98175	2.77718	2.66455	2.43361	2.44179	2.63946	2.56844	2.62123	2.38665
153	2.47272	2.28209	2.94319	2.82348	2.61342	2.45104	2.44594	2.64989	2.5506	2.65227	2.38971
154	2.53562	2.27713	2.97321	2.83062	2.61551	2.46769	2.40929	2.60694	2.57768	2.69657	2.40337
155	2.49553	2.29175	2.95504	2.83067	2.646	2.46597	2.49395	2.62009	2.54789	2.69878	2.39805
156	2.48699	2.32041	2.95036	2.85196	2.66376	2.43689	2.53436	2.6106	2.58545	2.67288	2.37276
157	2.53243	2.40218	2.96111	2.82518	2.61232	2.42905	2.50342	2.63982	2.56527	2.7086	2.38504
158	2.50329	2.38862	2.9785	2.80914	2.61287	2.47013	2.52863	2.6133	2.54488	2.72338	2.36179
159	2.52752	2.39541	2.98184	2.83051	2.62241	2.43173	2.51853	2.6461	2.53591	2.68499	2.36601
160	2.51891	2.39314	2.96349	2.85694	2.60776	2.41979	2.52432	2.65041	2.55692	2.73003	2.38452
161	2.52241	2.36109	2.98463	2.83863	2.60717	2.44487	2.53089	2.65173	2.56001	2.67759	2.34169
162	2.52864	2.35554	2.92639	2.83597	2.61354	2.44008	2.49989	2.63232	2.56032	2.68288	2.37301
163	2.4806	2.38927	2.95687	2.80236	2.63677	2.43445	2.51553	2.63349	2.55038	2.72536	2.35577
164	2.50926	2.3768	2.9268	2.80207	2.61539	2.44672	2.48469	2.60118	2.56225	2.69894	2.36571
165	2.48564	2.3851	2.98583	2.8483	2.63817	2.45671	2.50467	2.65817	2.59581	2.72432	2.39943
166	2.53089	2.39691	2.96758	2.82278	2.60977	2.41329	2.52743	2.60411	2.57266	2.68559	2.40144
167	2.48043	2.34188	3.03181	2.85111	2.64029	2.45565	2.47112	2.64376	2.57483	2.71172	2.35515
168	2.53089	2.38685	3.03777	2.82891	2.72554	2.41381	2.5095	2.63264	2.56405	2.69384	2.3825
169	2.52481	2.39272	3.02804	2.80946	2.71948	2.46216	2.52592	2.63161	2.55476	2.72609	2.38291
170	2.50906	2.39295	3.02906	2.80592	2.70996	2.46796	2.53394	2.66482	2.58243	2.67776	2.34232
171	2.51982	2.40444	3.02375	2.85275	2.68847	2.4169	2.47813	2.63701	2.58585	2.69872	2.40225
172	2.47218	2.34696	3.04752	2.80422	2.69597	2.51582	2.48376	2.60775	2.56544	2.72956	2.39245
173	2.6006	2.38508	3.03202	2.85256	2.67259	2.52205	2.49778	2.6742	2.55406	2.66922	2.38958
174	2.58204	2.39551	2.99374	2.81933	2.68462	2.49894	2.52456	2.71669	2.58698	2.66734	2.37984
175	2.5462	2.34267	3.00353	2.86034	2.68891	2.51138	2.50507	2.66644	2.58529	2.75389	2.39473
176	2.55414	2.3977	3.04636	2.86847	2.66946	2.52024	2.47641	2.66579	2.54267	2.76241	2.4002
177	2.57759	2.36632	3.01511	2.88131	2.70475	2.47241	2.52226	2.70502	2.57624	2.78134	2.37282
178	2.59709	2.37637	3.01298	2.88979	2.69621	2.49184	2.47769	2.67126	2.59831	2.7515	2.37333
179	2.55793	2.40308	3.03802	2.9068	2.72488	2.5241	2.49173	2.72624	2.6423	2.78203	2.35755
180	2.53928	2.39615	3.04869	2.92399	2.72815	2.49901	2.48807	2.67843	2.66074	2.74051	2.4
181	2.59216	2.39788	3.01086	2.89852	2.6783	2.52882	2.48401	2.67503	2.64989	2.79536	2.46289
182	2.56029	2.34165	2.99787	2.89045	2.67558	2.52258	2.52928	2.7226	2.6252	2.76009	2.46086
183	2.59976	2.39754	3.02149	2.9002	2.67778	2.48264	2.49795	2.67922	2.6566	2.74239	2.44484
184	2.56594	2.40558	3.03202	2.88359	2.70393	2.4802	2.51521	2.70101	2.66562	2.7377	2.42099
185	2.55468	2.40076	3.00504	2.91344	2.68603	2.47417	2.52644	2.68593	2.63361	2.78505	2.41674
186	2.56012	2.35412	3.03997	2.86392	2.72491	2.47585	2.49357	2.67824	2.62542	2.74416	2.43405
187	2.59735	2.37026	3.00855	2.90687	2.75329	2.52129	2.48182	2.68133	2.62433	2.7712	2.43126
188	2.55502	2.39271	3.03977	2.89775	2.78715	2.52574	2.52785	2.69568	2.65189	2.76741	2.41305
189	2.54019	2.36259	3.03865	2.86764	2.75638	2.49294	2.48277	2.70151	2.60489	2.78498	2.43209
190	2.5785	2.39635	2.99666	2.92496	2.7777	2.47105	2.51175	2.70005	2.61589	2.73359	2.44002
191	2.57492	2.35983	2.99809	2.89007	2.75427	2.49474	2.48178	2.68043	2.66538	2.76185	2.46179
192	2.59525	2.36179	3.06154	2.92493	2.77245	2.56997	2.49188	2.69059	2.60403	2.73981	2.46006
193	2.57061	2.39563	3.11165	2.92531	2.77266	2.55653	2.5245	2.71466	2.60183	2.7425	2.45577
194	2.59505	2.37401	3.08525	2.89084	2.74114	2.59832	2.53689	2.71423	2.60719	2.7777	2.4327
195	2.58403	2.38941	3.10919	2.97126	2.78951	2.57036	2.54645	2.69567	2.60183	2.78931	2.43908
196	2.55443	2.37344	3.08636	2.98687	2.7654	2.595	2.54714	2.72104	2.65246	2.73072	2.47012
197	2.59086	2.34775	3.06635	2.98565	2.74327	2.5543	2.59962	2.71594	2.65792	2.74556	2.42994
198	2.5553	2.36727	3.10717	2.95209	2.77048	2.5513	2.5878	2.6763	2.63376	2.75987	2.42312
199	2.58225	2.39467	3.08293	2.939	2.79127	2.57011	2.60009	2.67916	2.64618	2.78251	2.45033
200	2.5732	2.35096	3.09698	2.95977	2.74864	2.55409	2.59061	2.72721	2.65892	2.81164	2.4698
201	2.57757	2.35021	3.07581	2.9486	2.78727	2.57594	2.58296	2.69322	2.60417	2.81292	2.4359
202	2.58148	2.34259	3.09709	2.92764	2.7891	2.58174	2.54792	2.71192	2.60905	2.81683	2.46537
203	2.56581	2.39204	3.09065	2.92691	2.73683	2.58519	2.57118	2.71652	2.66167	2.80892	2.46201
204	2.57778	2.34916	3.07538	2.97927	2.76959	2.56902	2.56635	2.72611	2.62426	2.81205	2.45156
205	2.55519	2.35282	3.07738	2.97666	2.77211	2.57105	2.58361	2.69971	2.62302	2.7959	2.41386
206	2.58898	2.39085	3.07833	2.95683	2.74787	2.57351	2.53788	2.70158	2.62479	2.8518	2.46009
207	2.56682	2.37731	3.05716	2.96932	2.73265	2.55716	2.55423	2.71415	2.6235	2.80644	2.42011
208	2.59679	2.3582	3.11654	2.96196	2.73776	2.54298	2.5543	2.67329	2.64313	2.84206	2.43916
209	2.60052	2.40275	3.09559	2.94021	2.77131	2.55489	2.53903	2.71869	2.64873	2.85407	2.43948
210	2.57936	2.34406	3.11739	2.94046	2.79503	2.57085	2.5885	2.69872	2.61053	2.82128	2.44179
211	2.55311	2.37996	3.06976	2.98957	2.79186	2.54265	2.58058	2.67176	2.64887	2.82191	2.44479
212	2.5611	2.38431	3.06865	2.95698	2.77079	2.57112	2.55972	2.749	2.64445	2.85532	2.41364
213	2.59256	2.36846	3.10839	2.92953	2.78035	2.58896	2.57146	2.74325	2.64661	2.84924	2.45394
214	2.54777	2.35868	3.05675	2.97424	2.78041	2.56232	2.58665	2.78273	2.62207	2.84301	2.51295
215	2.58682	2.37181	3.06685	2.97141	2.83272	2.59429	2.57308	2.75747	2.6062	2.8539	2.50481
216	2.58202	2.46855	3.0928	2.95806	2.81022	2.56229	2.55252	2.78386	2.61628	2.79777	2.47895
217	2.5418	2.42344	3.10042	2.93129	2.85661	2.55117	2.57217	2.76533	2.65354	2.84411	2.48045
218	2.561	2.41542	3.17017	2.9453	2.81962	2.61977	2.57944	2.77666	2.6118	2.87797	2.49243
219	2.55442	2.44271	3.12652	2.94347	2.80084	2.62927	2.56087	2.79128	2.62705	2.87942	2.50153
220	2.55239	2.45407	3.18308	2.97701	2.83426	2.64299	2.58273	2.75432	2.64057	2.86564	2.52791
221	2.55344	2.43301	3.1651	2.94823	2.82076	2.65343	2.53664	2.73982	2.72219	2.87064	2.48676
222	2.59726	2.41674	3.15843	2.97419	2.8472	2.64824	2.53714	2.78863	2.7181	2.90281	2.53347
223	2.59922	2.45171	3.13172	2.96455	2.83471	2.62808	2.56763	2.75693	2.72627	2.87891	2.51573
224	2.55944	2.4076	3.14441	2.96664	2.80889	2.61567	2.53584	2.7314	2.66695	2.86413	2.49109
225	2.58238	2.44263	3.14285	2.98323	2.85556	2.61141	2.54808	2.76418	2.72022	2.86201	2.5163
226	2.58803	2.42099	3.17922	2.94865	2.83417	2.64083	2.5656	2.78934	2.726	2.92316	2.52542
227	2.55525	2.41307	3.12104	2.96672	2.84414	2.60372	2.55068	2.76916	2.72744	2.90195	2.50084
228	2.58287	2.42956	3.15681	3.04026	2.84963	2.63047	2.59491	2.77406	2.70724	2.87663	2.53291
229	2.58142	2.44966	3.14015	3.04918	2.8122	2.63693	2.59793	2.7638	2.70184	2.91188	2.51959
230	2.56367	2.4701	3.12664	3.0537	2.80398	2.62813	2.57433	2.76745	2.71249	2.86366	2.51441
231	2.54276	2.43715	3.16983	2.99303	2.80589	2.65684	2.56492	2.74502	2.68642	2.89319	2.49194
232	2.56305	2.42559	3.13719	3.03126	2.8258	2.60666	2.59515	2.74797	2.72294	2.88749	2.47468
233	2.54607	2.46119	3.15604	3.0469	2.81784	2.66421	2.57399	2.75245	2.71056	2.90787	2.50755
234	2.55629	2.40911	3.12351	3.02659	2.81198	2.6273	2.586	2.78008	2.67249	2.91688	2.47797
235	2.53726	2.43054	3.17725	3.02063	2.83389	2.6513	2.54432	2.75003	2.69487	2.9217	2.52381
236	2.53897	2.4303	3.16397	3.05227	2.85733	2.66088	2.63247	2.75262	2.68468	2.8866	2.52724
237	2.53907	2.46634	3.16776	2.9987	2.84243	2.63796	2.6162	2.75109	2.7214	2.87772	2.47768
238	2.59787	2.40612	3.17015	3.02079	2.79781	2.60937	2.60376	2.7949	2.70372	2.87295	2.48732
239	2.5919	2.47026	3.14857	3.02696	2.81796	2.6275	2.64721	2.7321	2.6791	2.888	2.49992
240	2.65145	2.42178	3.20798	3.01775	2.84725	2.61312	2.63217	2.76837	2.69362	2.87168	2.50018
241	2.65801	2.46705	3.1871	3.0438	2.8269	2.6427	2.6515	2.79252	2.7239	2.89637	2.53245
242	2.60509	2.43516	3.21268	3.02453	2.87891	2.63249	2.62235	2.77872	2.69196	2.86139	2.4951
243	2.64287	2.43026	3.20499	3.02429	2.90993	2.66498	2.6492	2.75119	2.68736	2.89377	2.49091
244	2.66015	2.43623	3.24904	3.04721	2.91741	2.63014	2.60704	2.76106	2.68077	2.93315	2.5165
245	2.6097	2.41566	3.2424	2.99646	2.88647	2.61658	2.65225	2.73654	2.67543	2.9468	2.47816
246	2.66461	2.45651	3.22016	3.027	2.8777	2.6431	2.61717	2.75585	2.6908	2.92813	2.49877
247	2.63611	2.46014	3.23327	3.05245	2.90291	2.70936	2.60077	2.84408	2.6916	2.94723	2.51192
248	2.60976	2.45619	3.2116	3.05197	2.91073	2.69375	2.61478	2.85515	2.70247	2.97139	2.51412
249	2.61959	2.44459	3.23838	3.0252	2.8888	2.67941	2.636	2.84717	2.70944	2.95653	2.49872
250	2.66015	2.42954	3.18725	3.0051	2.88304	2.69885	2.6476	2.85581	2.70393	2.98522	2.51009
251	2.63087	2.46254	3.19927	3.01978	2.88113	2.68109	2.60068	2.80143	2.66609	2.94282	2.5201
252	2.60156	2.46715	3.18839	2.99892	2.89512	2.699	2.66294	2.8006	2.72943	2.9756	2.49291
253	2.63998	2.4219	3.20647	3.00243	2.9001	2.67853	2.65635	2.81622	2.72066	2.97321	2.52578
254	2.64674	2.44493	3.1951	3.00312	2.8631	2.68618	2.64735	2.81693	2.69574	2.93536	2.50438
255	2.62543	2.42767	3.30297	3.09739	2.92416	2.72347	2.65568	2.82666	2.70359	2.95675	2.48224
256	2.61395	2.45953	3.26566	3.06634	2.92416	2.66995	2.65075	2.82066	2.70688	2.98373	2.48389
257	2.61296	2.47012	3.30953	3.11017	2.87754	2.6823	2.60221	2.85149	2.73058	2.96899	2.49813
258	2.61777	2.41155	3.28902	3.11876	2.87619	2.67094	2.63212	2.79677	2.68263	2.98229	2.5155
259	2.6385	2.46786	3.30452	3.11	2.88207	2.66575	2.65026	2.80424	2.70447	2.97994	2.59235
260	2.66212	2.47029	3.30419	3.09445	2.88181	2.70256	2.60318	2.79868	2.76099	2.9622	2.59258
261	2.66399	2.44653	3.26516	3.06392	2.90683	2.67945	2.63135	2.85077	2.73412	2.98904	2.54828
262	2.64375	2.45759	3.27428	3.11647	2.88278	2.69889	2.63342	2.84365	2.76952	2.9744	2.55842
263	2.6036	2.44154	3.29432	3.05761	2.89041	2.71438	2.66241	2.82547	2.7622	2.98087	2.5951
264	2.62538	2.44402	3.27947	3.0959	2.86186	2.67413	2.61335	2.81817	2.78477	2.95405	2.58381
265	2.65492	2.46463	3.29566	3.05902	2.86361	2.67034	2.61709	2.82567	2.7492	2.94626	2.57129
266	2.60722	2.45656	3.30952	3.07809	2.92204	2.71395	2.60595	2.85333	2.77174	3.04984	2.54539
267	2.66153	2.45891	3.30043	3.11703	2.91617	2.69398	2.62843	2.80658	2.73288	3.02081	2.58405
268	2.62991	2.52966	3.2756	3.05764	2.90459	2.71246	2.64136	2.84647	2.77426	3.04673	2.58987
269	2.6247	2.5306	3.31039	3.10206	2.88481	2.6777	2.64244	2.86061	2.76448	3.00715	2.56796
270	2.6063	2.50987	3.26004	3.07299	2.97583	2.72785	2.64511	2.80167	2.74533	3.04531	2.56718
271	2.64715	2.50043	3.25185	3.10305	2.9638	2.72662	2.6204	2.85588	2.73782	3.03665	2.57189
272	2.62793	2.47175	3.31297	3.08641	2.98157	2.72031	2.63498	2.84592	2.7585	3.01357	2.57477
273	2.63804	2.50321	3.27484	3.05948	2.94887	2.69821	2.65525	2.80894	2.75802	2.99439	2.5837
274	2.62061	2.52238	3.29148	3.10438	2.98186	2.66881	2.70574	2.81587	2.77923	3.01829	2.56933
275	2.65818	2.47732	3.26666	3.10249	2.94613	2.72441	2.71392	2.84511	2.77483	3.04809	2.5728
276	2.63534	2.53475	3.25486	3.08897	2.92808	2.69848	2.70501	2.83854	2.79302	3.00491	2.56723
277	2.65073	2.51663	3.31293	3.10269	2.94983	2.71253	2.68121	2.82833	2.79339	3.02377	2.57001
278	2.62997	2.49215	3.33331	3.09143	2.92849	2.72532	2.72491	2.82234	2.75021	2.99798	2.59889
279	2.63826	2.53194	3.32464	3.11885	2.95851	2.72682	2.69411	2.81954	2.74979	3.0481	2.57571
280	2.65444	2.47273	3.3194	3.08036	2.9737	2.69843	2.69022	2.85236	2.79558	3.00389	2.5531
281	2.62498	2.47167	3.3551	3.07958	2.92885	2.73486	2.71128	2.80214	2.73741	3.00001	2.57159
282	2.63145	2.50326	3.37008	3.10021	2.97248	2.73334	2.70479	2.84391	2.77771	3.01558	2.59068
283	2.61158	2.47713	3.35316	3.10876	2.93025	2.78651	2.69594	2.84826	2.75439	3.05152	2.54291
284	2.61372	2.49989	3.32522	3.1127	2.96998	2.7348	2.67699	2.81843	2.78134	3.0056	2.56747
285	2.61502	2.50265	3.31931	3.05761	2.94644	2.77479	2.67964	2.83743	2.788	3.04001	2.56041
286	2.61127	2.49672	3.3477	3.10854	2.97742	2.74707	2.69337	2.83841	2.76066	3.01263	2.54838
287	2.64524	2.50404	3.34028	3.06742	2.97513	2.74648	2.72484	2.85005	2.73607	3.02092	2.58207
288	2.62738	2.47851	3.34638	3.05986	2.93373	2.74939	2.67449	2.80743	2.75505	3.0487	2.56426
289	2.62485	2.5233	3.34253	3.14552	2.96994	2.7561	2.67837	2.81585	2.75396	3.04838	2.58592
290	2.64015	2.50344	3.37383	3.16031	2.95322	2.79538	2.69617	2.81089	2.77601	3.09173	2.56843
291	2.67624	2.52661	3.37629	3.17372	2.94574	2.7383	2.70634	2.8555	2.78254	3.08532	2.56674
292	2.71571	2.50653	3.34014	3.12807	2.93214	2.7641	2.72571	2.86932	2.7474	3.08535	2.59923
293	2.67716	2.53094	3.35381	3.13667	2.98238	2.79044	2.69276	2.89676	2.75475	3.06659	2.56685
294	2.71633	2.49421	3.31669	3.14088	2.97943	2.78673	2.69586	2.89823	2.76108	3.09645	2.53907
295	2.7162	2.48472	3.34129	3.17657	2.93148	2.77208	2.71479	2.89357	2.76759	3.07078	2.586
296	2.70304	2.49005	3.354	3.13114	2.97807	2.77188	2.72904	2.91701	2.78246	3.0959	2.57543
297	2.72552	2.51047	3.42388	3.17919	2.97392	2.77171	2.70778	2.90541	2.77056	3.06447	2.59854
298	2.68951	2.47138	3.39358	3.13071	2.96617	2.78927	2.71631	2.91512	2.76166	3.1022	2.5615
299	2.70264	2.49863	3.4028	3.13067	2.93935	2.73413	2.72113	2.89564	2.74376	3.05952	2.57565
300	2.70363	2.50213	3.38632	3.14165	2.9276	2.78595	2.72686	2.90216	2.78414	3.09454	2.60758
301	2.7139	2.51728	3.38976	3.14317	2.97978	2.75902	2.72394	2.92143	2.79093	3.08442	2.62743
302	2.71111	2.50665	3.39095	3.17102	2.97163	2.73615	2.70336	2.86725	2.74121	3.10064	2.6249
303	2.66856	2.47905	3.41707	3.17129	2.94973	2.77725	2.6914	2.86865	2.73861	3.06096	2.65308
304	2.71174	2.47498	3.39654	3.16585	3.03275	2.78725	2.67032	2.86509	2.83408	3.0777	2.63402
305	2.70825	2.52394	3.40195	3.16939	2.99607	2.74606	2.70858	2.88879	2.83994	3.06818	2.63658
306	2.72547	2.49092	3.42081	3.1459	3.05051	2.79072	2.70063	2.88571	2.80439	3.11334	2.65459
307	2.70462	2.53411	3.42245	3.13773	3.01065	2.77224	2.66668	2.87917	2.79786	3.05795	2.61858
308	2.69184	2.48789	3.40262	3.15197	3.03408	2.76632	2.69264	2.9082	2.81007	3.08057	2.61158
309	2.66929	2.48564	3.41227	3.15593	3.03136	2.77462	2.71252	2.92305	2.86028	3.08967	2.63935
310	2.71845	2.50918	3.41182	3.13297	3.01528	2.76288	2.72561	2.87708	2.85926	3.12049	2.65124
311	2.67937	2.52495	3.42063	3.14302	3.0361	2.7528	2.69199	2.87245	2.80862	3.11172	2.6308
312	2.71368	2.48468	3.42422	3.14146	2.99635	2.78496	2.68456	2.89971	2.80562	3.10398	2.62889
313	2.67747	2.49769	3.39633	3.15024	3.03318	2.84157	2.67577	2.88706	2.79894	3.08867	2.61077
314	2.68603	2.47111	3.41094	3.14338	3.04071	2.82263	2.66883	2.86366	2.84887	3.11756	2.63339
315	2.67831	2.49872	3.39995	3.17683	3.00546	2.82493	2.68429	2.88221	2.80212	3.07416	2.65004
316	2.72041	2.47598	3.41203	3.13583	3.04975	2.85787	2.72792	2.91581	2.84592	3.07039	2.62465
317	2.73001	2.52591	3.40128	3.24159	3.01276	2.80702	2.67335	2.87631	2.81191	3.09488	2.63773
318	2.6705	2.49397	3.40469	3.24585	3.03975	2.79821	2.77392	2.86308	2.81028	3.10888	2.60462
319	2.72778	2.47859	3.40529	3.22653	3.04296	2.82597	2.78998	2.90976	2.82228	3.08618	2.62492
320	2.6964	2.48699	3.42719	3.19344	2.99202	2.82384	2.77735	2.90997	2.80005	3.07688	2.64553
321	2.71784	2.49038	3.41263	3.19702	3.02072	2.8567	2.76838	2.87472	2.84886	3.07163	2.64275
322	2.72328	2.53354	3.40202	3.19838	3.10041	2.85601	2.78651	2.89379	2.81304	3.11015	2.61002
323	2.66921	2.49523	3.39365	3.20654	3.08164	2.82904	2.77802	2.92063	2.80502	3.09991	2.62567
324	2.68067	2.51976	3.45241	3.2477	3.0584	2.81621	2.77529	2.88713	2.82215	3.08147	2.62205
325	2.6881	2.4872	3.47676	3.20388	3.07075	2.80728	2.78368	2.90314	2.81549	3.14312	2.64214
326	2.67558	2.50176	3.48252	3.21721	3.10933	2.82827	2.79314	2.88332	2.82403	3.17085	2.60784
327	2.69921	2.56141	3.48089	3.18944	3.07488	2.82112	2.76122	2.87381	2.84895	3.14501	2.6203
328	2.68916	2.57377	3.45426	3.19372	3.08104	2.84941	2.7358	2.90641	2.84475	3.18371	2.65357
329	2.66701	2.58215	3.46443	3.22418	3.10192	2.81916	2.77457	2.88056	2.85537	3.17038	2.63162
330	2.6693	2.55324	3.4626	3.22726	3.08397	2.85361	2.73977	2.92555	2.82658	3.16765	2.62015
331	2.70539	2.55336	3.46331	3.19395	3.08695	2.85182	2.782	2.91553	2.85868	3.13347	2.61687
332	2.70266	2.54374	3.49237	3.2301	3.10706	2.81167	2.76707	2.88787	2.8185	3.1572	2.66364
333	2.68366	2.54569	3.45646	3.21854	3.10997	2.83294	2.79099	2.87602	2.85307	3.1842	2.66025
334	2.6712	2.54043	3.47353	3.23287	3.09546	2.81756	2.73493	2.87248	2.80496	3.16538	2.63214
335	2.71542	2.59555	3.45927	3.22273	3.08767	2.79983	2.78323	2.86972	2.84081	3.12477	2.60633
336	2.72718	2.59189	3.4547	3.19029	3.05789	2.84921	2.7544	2.86682	2.8215	3.13905	2.62581
337	2.67691	2.59519	3.48628	3.22777	3.06866	2.82549	2.78857	2.98703	2.85092	3.12331	2.62353
338	2.70863	2.56133	3.49399	3.1861	3.07566	2.79732	2.75674	2.96382	2.82995	3.12889	2.65425
339	2.7271	2.56117	3.47432	3.20355	3.11873	2.84204	2.76826	2.93546	2.87659	3.16585	2.66516
340	2.72979	2.5789	3.50925	3.24284	3.07484	2.8132	2.7779	2.97558	2.92118	3.13465	2.6407
341	2.67775	2.56218	3.48221	3.23103	3.09047	2.79756	2.77893	2.94533	2.87967	3.16614	2.60188
342	2.67849	2.54951	3.47658	3.21117	3.0593	2.84973	2.76636	2.92629	2.88145	3.17018	2.6581
343	2.67268	2.58951	3.49546	3.23444	3.09118	2.79575	2.7795	2.95113	2.87064	3.12694	2.60691
344	2.71796	2.56363	3.4573	3.20418	3.08181	2.86671	2.73943	2.96019	2.89472	3.12211	2.65264
345	2.69525	2.55691	3.47264	3.25348	3.11821	2.88924	2.73891	2.97244	2.88202	3.15561	2.64394
346	2.73023	2.57833	3.49974	3.2682	3.10608	2.87236	2.75566	2.97903	2.91071	3.14824	2.60308
347	2.6995	2.59502	3.518	3.30427	3.08954	2.88933	2.78062	2.98548	2.9114	3.16063	2.64121
348	2.70671	2.59824	3.55967	3.27847	3.06433	2.8655	2.78547	2.94069	2.87104	3.15363	2.65757
349	2.72445	2.56094	3.55285	3.30522	3.05644	2.9006	2.74024	2.94905	2.89621	3.15067	2.63083
350	2.70065	2.59609	3.54117	3.263	3.0999	2.86474	2.76338	2.98735	2.92109	3.13081	2.60701
351	2.71577	2.5742	3.54835	3.25523	3.10213	2.86562	2.76882	2.98711	2.91384	3.13086	2.70607
352	2.68491	2.58985	3.54789	3.28936	3.16299	2.8991	2.79058	2.93167	2.8748	3.13322	2.71571
353	2.72491	2.56715	3.56874	3.3041	3.17699	2.89715	2.78189	2.95831	2.88837	3.18132	2.72019
354	2.67583	2.53583	3.53739	3.2737	3.15543	2.90956	2.75789	2.95605	2.91412	3.15561	2.69034
355	2.68044	2.58309	3.51942	3.30853	3.15668	2.86075	2.77007	2.94709	2.87318	3.18536	2.68015
356	2.70073	2.58671	3.56825	3.30988	3.12391	2.91696	2.78298	2.973	2.87884	3.16533	2.69753
357	2.67359	2.56502	3.53095	3.30807	3.13429	2.91922	2.78901	2.92991	2.86936	3.14625	2.69252
358	2.79034	2.59384	3.57182	3.30859	3.14448	2.86625	2.7628	2.92831	2.90584	3.12167	2.70105
359	2.73765	2.58548	3.51071	3.31052	3.15142	2.86787	2.79001	2.95201	2.89258	3.16116	2.69433
360	2.77412	2.54215	3.54948	3.25607	3.12965	2.9111	2.76808	2.94447	2.86815	3.1973	2.72469
361	2.7941	2.58114	3.56555	3.31438	3.13789	2.91892	2.76428	2.98601	2.89309	3.23129	2.71359
362	2.74796	2.54363	3.53289	3.29319	3.13424	2.86394	2.75747	2.97589	2.87867	3.21433	2.68496
363	2.78558	2.54483	3.53252	3.31105	3.15971	2.86304	2.79568	2.94624	2.91664	3.19737	2.70487
364	2.75008	2.56209	3.54921	3.26604	3.17291	2.89181	2.81575	2.96888	2.91158	3.18631	2.70548
365	2.78159	2.56696	3.56367	3.2677	3.17667	2.87558	2.85045	2.98592	2.87872	3.19682	2.72643
366	2.75918	2.58814	3.5545	3.27427	3.16139	2.91623	2.81196	2.94434	2.88624	3.19078	2.67875
367	2.74793	2.54102	3.58914	3.29722	3.14509	2.8853	2.83835	2.96791	2.90637	3.22491	2.70243
368	2.74423	2.57126	3.61277	3.28572	3.16117	2.90268	2.82973	2.92983	2.88088	3.21004	2.70508
369	2.75136	2.59387	3.63324	3.30493	3.18155	2.89909	2.80397	2.96582	2.87708	3.23986	2.72094
370	2.77704	2.5847	3.62702	3.30725	3.1484	2.89301	2.79897	2.9678	2.91878	3.19755	2.73
371	2.75583	2.57066	3.5871	3.30029	3.175	2.87765	2.8582	2.97027	2.89028	3.2013	2.69571
372	2.74061	2.57048	3.59133	3.28963	3.18237	2.88342	2.8228	2.94808	2.87485	3.2055	2.71111
373	2.78629	2.54984	3.613	3.27474	3.1289	2.86147	2.804	2.95496	2.88009	3.21387	2.72146
374	2.76556	2.54348	3.58859	3.27006	3.16134	2.87347	2.80654	2.96482	2.87116	3.19461	2.70667
375	2.7743	2.5701	3.61981	3.37806	3.18423	2.86361	2.82057	2.95304	2.88239	3.20522	2.68405
376	2.78369	2.59753	3.60179	3.32286	3.15641	2.89899	2.80466	2.98339	2.87887	3.22128	2.7156
377	2.74003	2.54334	3.58336	3.33274	3.14688	2.91015	2.84799	2.96614	2.9327	3.20498	2.67779
378	2.78712	2.58019	3.60304	3.35216	3.14128	2.90075	2.84699	2.97791	2.94016	3.22402	2.6908
379	2.75523	2.59042	3.58493	3.34095	3.1808	2.86921	2.85095	2.93201	2.95789	3.2159	2.68195
380	2.75587	2.58832	3.57879	3.33501	3.14069	2.96618	2.84136	3.00535	2.96327	3.23169	2.67379
381	2.7734	2.64872	3.60193	3.35017	3.16753	2.97038	2.85821	3.00682	2.97442	3.21434	2.71416
382	2.74133	2.61506	3.58357	3.34945	3.16983	2.93084	2.81586	3.01351	2.94291	3.19315	2.70234
383	2.74374	2.6524	3.60957	3.36304	3.16928	2.96747	2.83989	3.0056	2.96627	3.21549	2.66786
384	2.75345	2.62483	3.66219	3.32553	3.18219	2.93587	2.84577	3.02185	2.96072	3.23523	2.68121
385	2.78925	2.64547	3.69907	3.34669	3.17375	2.94214	2.84101	3.00073	2.99021	3.25717	2.68532
386	2.78633	2.65952	3.64954	3.31821	3.13594	2.93787	2.82568	3.03768	2.96151	3.25443	2.68167
387	2.74024	2.61723	3.65959	3.33225	3.16086	2.98188	2.82737	3.04346	2.94777	3.31198	2.67667
388	2.78754	2.63782	3.68135	3.35594	3.18071	2.93728	2.85954	3.01227	2.98491	3.27172	2.71969
389	2.76773	2.63654	3.65346	3.3764	3.19239	2.95875	2.81288	2.99442	2.97265	3.25157	2.72973
390	2.78121	2.66243	3.67615	3.37024	3.24591	2.92617	2.79841	3.03211	2.92616	3.25638	2.696
391	2.78113	2.65506	3.69532	3.35671	3.1939	2.94587	2.84212	2.99356	2.97359	3.25938	2.7026
392	2.74832	2.65225	3.64503	3.38021	3.21215	2.92664	2.81853	3.04779	2.92753	3.30998	2.69271
393	2.74413	2.63559	3.69536	3.34986	3.20788	2.96407	2.84764	3.0193	2.93284	3.30444	2.71336
394	2.76699	2.65972	3.65239	3.33537	3.23562	2.93676	2.8456	3.04838	2.93856	3.29246	2.68289
395	2.74773	2.63832	3.65019	3.3328	3.21804	2.95583	2.83887	2.99494	2.92842	3.30363	2.72929
396	2.7688	2.63937	3.67334	3.36519	3.2032	2.99041	2.84926	3.05374	2.93369	3.26485	2.69887
397	2.77764	2.62688	3.698	3.3735	3.21199	2.93497	2.85049	3.05224	2.96888	3.29803	2.67992
398	2.76056	2.65073	3.69908	3.37912	3.19712	2.96954	2.80628	3.01134	2.94925	3.2706	2.70197
399	2.74243	2.66263	3.70388	3.36019	3.233	2.96545	2.83189	3.04287	2.97185	3.26387	2.70727
400	2.74856	2.62082	3.67124	3.36456	3.19809	2.94208	2.80926	3.01488	2.98541	3.25774	2.7152
401	2.74632	2.65099	3.68213	3.36707	3.2091	2.96732	2.85422	3.01731	2.99026	3.26828	2.69249
402	2.76072	2.62128	3.68934	3.326	3.19836	2.94489	2.85323	3.00136	2.98168	3.27048	2.71143
403	2.75637	2.62575	3.74416	3.3685	3.24887	2.9723	2.83393	3.0286	2.95282	3.29049	2.7252
404	2.74258	2.61456	3.76287	3.33609	3.23078	2.93296	2.80385	2.99425	2.9329	3.2725	2.66569
405	2.74636	2.65598	3.71242	3.36139	3.24016	2.98232	2.83422	2.99541	2.95492	3.27348	2.72294
406	2.78857	2.61749	3.73983	3.36514	3.22704	2.95945	2.88719	3.0406	2.94168	3.36321	2.75061
407	2.78827	2.65754	3.75333	3.44111	3.2491	3.02143	2.91703	3.00336	2.93776	3.35506	2.77139
408	2.74211	2.62994	3.74023	3.42138	3.21165	3.02784	2.87166	2.99687	2.93636	3.34938	2.76119
409	2.7491	2.64302	3.74489	3.39436	3.19311	3.00176	2.86201	3.03776	2.97839	3.36872	2.75446
410	2.78291	2.62212	3.73143	3.39523	3.21115	3.04939	2.89919	3.0313	2.93913	3.35903	2.73188
411	2.74832	2.6258	3.71745	3.4174	3.24893	3.02913	2.91783	2.99339	2.97461	3.35622	2.79161
412	2.8584	2.62805	3.76137	3.40037	3.19152	3.04701	2.86679	3.00062	2.98285	3.35416	2.73186
413	2.82701	2.60356	3.73522	3.4252	3.22953	3.00349	2.90719	3.05343	2.92627	3.36419	2.79234
414	2.85111	2.60388	3.73899	3.41736	3.19634	3.05046	2.88774	3.02431	2.94136	3.31712	2.78594
415	2.84925	2.60522	3.76038	3.42714	3.22566	3.01064	2.90786	3.01289	2.94935	3.38002	2.74577
416	2.85193	2.64087	3.73614	3.44054	3.20619	2.99504	2.91279	3.05371	2.98375	3.36434	2.75555
417	2.85386	2.63573	3.7474	3.41652	3.26756	3.00229	2.90055	3.03674	2.93399	3.34828	2.74058
418	2.84959	2.65454	3.7701	3.39448	3.26564	3.01523	2.9232	3.05424	2.98429	3.37781	2.73458
419	2.84716	2.62875	3.70944	3.41923	3.26261	3.03915	2.89968	3.00045	2.94991	3.35901	2.78253
420	2.80183	2.66183	3.72147	3.40218	3.26982	2.99851	2.87275	3.03705	2.98374	3.33244	2.75779
421	2.81091	2.62031	3.71335	3.43884	3.27197	3.02121	2.87557	3.03545	2.9487	3.34292	2.76005
422	2.81098	2.60201	3.73286	3.43464	3.28658	3.0555	2.8806	2.99827	3.03878	3.32587	2.73739
423	2.83606	2.65822	3.71435	3.43455	3.29294	3.02334	2.87744	3.04322	3.02865	3.35064	2.78891
424	2.79903	2.62994	3.72169	3.40349	3.29246	3.03159	2.86953	3.04788	3.00682	3.41218	2.77629
425	2.85723	2.61221	3.75741	3.4315	3.26235	3.0252	2.87941	3.04099	3.02116	3.40363	2.77539
426	2.80349	2.62669	3.80569	3.39863	3.26583	3.03801	2.89341	3.02732	2.99663	3.43592	2.74839
427	2.85367	2.65525	3.8308	3.39441	3.3029	3.01668	2.91692	3.02344	3.00414	3.43503	2.79251
428	2.83054	2.63424	3.79773	3.40308	3.3128	3.02053	2.86806	3.06635	3.0553	3.38808	2.77673
429	2.83544	2.60641	3.7967	3.39519	3.29207	3.00189	2.89189	3.07661	3.02576	3.4353	2.74697
430	2.80962	2.66237	3.83376	3.40644	3.29591	3.03068	2.91117	3.06506	3.05249	3.38174	2.79008
431	2.85965	2.66352	3.79931	3.45256	3.29596	3.02546	2.90006	3.05626	2.99576	3.39008	2.78398
432	2.84472	2.63479	3.80321	3.48027	3.2706	2.99505	2.89451	3.08122	3.05111	3.3911	2.77979
433	2.8445	2.60199	3.80193	3.47049	3.27308	3.01784	2.90325	3.06095	3.03163	3.42849	2.78513
434	2.85371	2.63338	3.78971	3.4907	3.27617	3.02044	2.90524	3.06719	3.01773	3.40373	2.77155
435	2.84464	2.65526	3.77623	3.46513	3.27616	3.05761	2.9088	3.11449	3.01561	3.40469	2.7907
436	2.8167	2.63551	3.83236	3.45833	3.28483	3.1206	2.90038	3.07293	3.03302	3.41543	2.74848
437	2.81815	2.63084	3.80245	3.46764	3.26807	3.10939	2.92049	3.06049	2.99929	3.43754	2.74626
438	2.84605	2.6649	3.83517	3.47574	3.28519	3.07695	2.86386	3.08913	3.01836	3.39486	2.74822
439	2.84861	2.61584	3.78995	3.46888	3.28755	3.07421	2.92171	3.12034	3.01808	3.42548	2.73682
440	2.83104	2.61567	3.78538	3.46236	3.25581	3.09906	2.91211	3.10667	3.02916	3.43816	2.77182
441	2.85592	2.6342	3.81115	3.49893	3.35141	3.09585	2.91487	3.11765	3.00418	3.39609	2.79028
442	2.79969	2.62156	3.79361	3.4998	3.33719	3.08034	2.88693	3.07566	3.01975	3.40277	2.73452
443	2.82279	2.61646	3.81079	3.5054	3.31843	3.07733	2.90959	3.0759	3.03886	3.38536	2.73859
444	2.83226	2.66494	3.77344	3.48756	3.35281	3.07588	2.92474	3.10405	3.04035	3.41736	2.74429
445	2.84358	2.6115	3.80103	3.48303	3.33996	3.08452	2.91565	3.09909	3.04328	3.41047	2.76688
446	2.82326	2.64059	3.81361	3.49643	3.33826	3.06726	2.86179	3.11095	3.01382	3.38637	2.77489
447	2.81699	2.62123	3.80269	3.49992	3.36142	3.07726	2.89027	3.05932	3.01452	3.42572	2.7408
448	2.81293	2.65663	3.82006	3.45656	3.32836	3.08277	2.86652	3.05595	3.02251	3.38656	2.7331
449	2.85512	2.65821	3.84107	3.45863	3.3207	3.06017	2.87327	3.07254	3.02465	3.40246	2.74044
450	2.84182	2.65713	3.88484	3.47954	3.35668	3.08783	2.90582	3.09321	3.11004	3.41747	2.81923
451	2.83462	2.62531	3.87801	3.49604	3.32549	3.10364	2.86842	3.10592	3.10267	3.40948	2.85167
452	2.81903	2.61196	3.8802	3.49021	3.31929	3.07148	2.89133	3.07131	3.09816	3.40184	2.80758
453	2.81205	2.63553	3.85965	3.47688	3.3237	3.08563	2.92442	3.06998	3.10189	3.42484	2.8046
454	2.83236	2.65101	3.87534	3.4811	3.35543	3.09992	2.87309	3.09759	3.10445	3.41738	2.84772
455	2.83503	2.6213	3.85362	3.44856	3.34006	3.12509	2.86451	3.11559	3.07878	3.45841	2.83461
456	2.86004	2.63103	3.84049	3.5525	3.31663	3.12695	2.93037	3.08191	3.0918	3.49321	2.8432
457	2.83058	2.64882	3.8588	3.51781	3.34212	3.14856	2.9651	3.08681	3.1203	3.4704	2.80177
458	2.8383	2.65183	3.89982	3.55561	3.36679	3.1836	2.97485	3.07698	3.06365	3.50936	2.83614
459	2.85482	2.61596	3.88672	3.56958	3.32395	3.15639	2.94025	3.06496	3.1099	3.50352	2.84421
460	2.82085	2.63014	3.90002	3.54751	3.36025	3.15026	2.96094	3.07047	3.11357	3.46564	2.85004
461	2.82423	2.70519	3.84587	3.54159	3.35279	3.12877	2.93388	3.101	3.09073	3.45285	2.83613
462	2.84448	2.68422	3.86574	3.56659	3.42384	3.13209	2.97219	3.1165	3.07167	3.48187	2.84457
463	2.85467	2.68892	3.85798	3.52437	3.42532	3.18258	2.9472	3.06918	3.08234	3.49093	2.83464
464	2.83194	2.7079	3.83719	3.52135	3.39872	3.13976	2.98444	3.09326	3.11183	3.49217	2.86008
465	2.80007	2.7276	3.85921	3.53965	3.43029	3.17977	2.95004	3.06326	3.06887	3.49866	2.81888
466	2.85494	2.70276	3.84771	3.5107	3.44339	3.15987	2.97008	3.1077	3.10359	3.50354	2.84099
467	2.84812	2.72311	3.83588	3.56202	3.40136	3.13848	2.94228	3.10105	3.07142	3.56028	2.84522
468	2.8032	2.68246	3.86282	3.56971	3.39459	3.14256	2.979	3.08559	3.05738	3.51207	2.86055
469	2.89024	2.67668	3.85509	3.52222	3.44172	3.1628	2.92842	3.07364	3.0667	3.56211	2.80491
470	2.88229	2.71805	3.87128	3.56171	3.43977	3.16738	2.93172	3.05921	3.11684	3.52308	2.80752
471	2.86086	2.71971	3.88785	3.55185	3.43488	3.16693	2.97706	3.09408	3.08264	3.56309	2.8443
472	2.885	2.69544	3.95852	3.57088	3.40178	3.18284	2.98596	3.0849	3.08704	3.51525	2.80395
473	2.86672	2.68688	3.90133	3.55878	3.40053	3.17368	2.9455	3.08757	3.05613	3.54989	2.81493
474	2.88861	2.67547	3.95138	3.54109	3.43704	3.16866	2.96283	3.11176	3.07752	3.56356	2.81285
475	2.87551	2.68635	3.94864	3.57565	3.41707	3.12316	2.9566	3.06324	3.0819	3.54796	2.83929
476	2.86231	2.72258	3.90622	3.5519	3.43349	3.15659	2.9558	3.09059	3.06117	3.51853	2.82489
477	2.8733	2.71554	3.9552	3.55789	3.40361	3.13017	2.94163	3.09734	3.11364	3.57384	2.80704
478	2.89163	2.6892	3.9021	3.53256	3.39386	3.16146	2.95386	3.08161	3.08846	3.51583	2.85008
479	2.86618	2.72294	3.95578	3.5456	3.44426	3.14475	2.96016	3.16078	3.10044	3.56137	2.8167
480	2.91008	2.71379	3.90481	3.56726	3.4281	3.13942	2.94116	3.16482	3.11955	3.51186	2.83169
481	2.8677	2.68206	3.90927	3.5485	3.44186	3.16266	2.93993	3.17397	3.1092	3.55576	2.83196
482	2.92038	2.7129	3.91785	3.57121	3.44041	3.12097	2.95282	3.13374	3.11219	3.57005	2.84724
483	2.89386	2.71878	3.94969	3.56942	3.42032	3.2167	2.94666	3.1767	3.10962	3.57014	2.82557
484	2.89693	2.66942	3.94674	3.51551	3.42826	3.23546	2.9743	3.16968	3.09996	3.5342	2.84902
485	2.87822	2.67211	3.93721	3.55985	3.38681	3.19078	2.92649	3.13692	3.12026	3.55342	2.80133
486	2.86944	2.68203	4.0266	3.52625	3.38328	3.20155	2.94494	3.15101	3.09751	3.59782	2.85939
487	2.87636	2.67295	3.98738	3.59893	3.40407	3.22961	2.9501	3.16511	3.11274	3.61634	2.80087
488	2.8902	2.67444	3.96841	3.60075	3.41398	3.2189	2.94928	3.1417	3.06267	3.59482	2.87429
489	2.88291	2.69339	4.02752	3.61258	3.40935	3.2448	2.95533	3.16975	3.11209	3.61808	2.8747
490	2.89453	2.724	3.98566	3.62921	3.42008	3.21948	2.96189	3.14227	3.09933	3.58557	2.87548
491	2.87386	2.72567	3.9871	3.5928	3.38783	3.23572	2.94209	3.14978	3.07528	3.59767	2.882
492	2.88415	2.72874	4.01403	3.58316	3.42055	3.2236	2.97245	3.18341	3.08205	3.63597	2.89982
493	2.92145	2.67548	4.0083	3.63914	3.4244	3.1917	2.96839	3.14645	3.08796	3.63423	2.92457
494	2.90637	2.67098	3.9792	3.607	3.42533	3.23889	2.97795	3.13631	3.08795	3.61647	2.88426
495	2.89575	2.67431	4.00264	3.6089	3.42984	3.24815	2.96596	3.1233	3.06519	3.57929	2.90265
496	2.90127	2.72513	3.99928	3.58042	3.39611	3.23643	2.94088	3.14879	3.10932	3.60651	2.90829
497	2.87773	2.69408	4.00425	3.60615	3.4202	3.22844	2.96375	3.15359	3.15979	3.60049	2.92217
498	2.91724	2.69326	4.02737	3.61895	3.3869	3.21645	2.97759	3.16684	3.16818	3.64011	2.89917
499	2.88818	2.68656	3.96728	3.5767	3.43443	3.2366	2.96852	3.17229	3.18474	3.62887	2.8966
500	2.8952	2.69452	4.01482	3.60211	3.44289	3.22112	2.98271	3.1747	3.17403	3.63489	2.92543
501	2.88562	2.70559	3.98061	3.6074	3.40021	3.23328	2.95107	3.1745	3.17873	3.65046	2.90525
502	2.87163	2.72381	3.97672	3.58985	3.43798	3.22646	2.93487	3.15638	3.13502	3.64893	2.91087
503	2.87349	2.71057	4.07302	3.63545	3.44598	3.22579	2.95496	3.13955	3.15268	3.66472	2.86773
504	2.90296	2.68599	4.06764	3.63141	3.45158	3.23366	2.95234	3.18234	3.15639	3.66252	2.87451
505	2.89308	2.72613	4.03951	3.59839	3.46164	3.2401	2.92903	3.17382	3.15683	3.65474	2.88165
506	2.90088	2.72305	4.05878	3.58001	3.47415	3.20178	2.96086	3.16122	3.13923	3.68551	2.88804
507	2.89923	2.66623	4.08867	3.62282	3.47767	3.22457	2.92902	3.13844	3.17828	3.68686	2.86723
508	2.86686	2.68231	4.08503	3.59421	3.4608	3.18891	3.00248	3.13091	3.13492	3.69776	2.89717
509	2.86187	2.68	4.06687	3.61626	3.45244	3.18698	3.05427	3.13545	3.17618	3.6848	2.89342
510	2.92269	2.69269	4.06799	3.59174	3.48421	3.22333	3.0068	3.12463	3.1555	3.68302	2.90828
511	2.91317	2.7111	4.08336	3.63386	3.48248	3.24318	2.99567	3.15071	3.13758	3.67113	2.91801
512	2.8952	2.68484	4.03252	3.58183	3.44645	3.1937	3.0123	3.18507	3.13554	3.68232	2.88245
513	2.90433	2.70592	4.06123	3.69993	3.47637	3.19545	3.01566	3.16031	3.18343	3.65683	2.86923
514	2.92031	2.71682	4.09534	3.64389	3.46073	3.1992	3.03623	3.13902	3.12797	3.68352	2.86568
515	2.91387	2.69529	4.07487	3.69628	3.49659	3.28709	2.99335	3.17993	3.13263	3.69628	2.92311
516	2.9038	2.69593	4.06582	3.66748	3.50434	3.26283	3.03203	3.16617	3.15929	3.64693	2.86871
517	2.88461	2.67602	4.12406	3.70552	3.49362	3.27455	3.00755	3.14577	3.16375	3.74658	2.89876
518	2.91545	2.67226	4.14707	3.65781	3.47168	3.27428	3.01987	3.17259	3.12204	3.76927	2.90239
519	2.90725	2.68423	4.12723	3.65484	3.47087	3.279	2.99148	3.17471	3.16574	3.72376	2.90618
520	2.86669	2.6862	4.12852	3.64425	3.50301	3.2735	3.01316	3.12679	3.16417	3.71999	2.88496
521	2.87475	2.69049	4.15375	3.64421	3.50596	3.29052	3.02902	3.17487	3.12241	3.74735	2.91831
522	2.89164	2.68041	4.1046	3.68457	3.48456	3.25337	2.9918	3.15385	3.12124	3.72719	2.90926
523	2.86911	2.71225	4.12656	3.67867	3.47944	3.26169	3.04842	3.12705	3.17551	3.72991	2.90383
524	2.89812	2.72944	4.10559	3.65584	3.48923	3.3002	3.00504	3.18686	3.18154	3.75548	2.8882
525	2.89163	2.72891	4.14893	3.64596	3.46788	3.30404	2.99209	3.19258	3.15755	3.75186	2.8962
526	2.87916	2.70897	4.11205	3.65251	3.46516	3.25288	3.01353	3.1858	3.14015	3.72916	2.88659
527	2.8828	2.74163	4.15272	3.68705	3.57456	3.25631	3.00747	3.2295	3.12277	3.72847	2.91914
528	2.91237	2.74011	4.14657	3.66184	3.51158	3.25575	3.05217	3.21852	3.16779	3.73787	2.87495
529	2.90855	2.77931	4.15303	3.64271	3.53112	3.30977	3.03904	3.22271	3.15175	3.70687	2.86079
530	2.86672	2.74147	4.16487	3.65365	3.53801	3.26839	3.01016	3.21292	3.17002	3.75419	2.91848
531	2.91914	2.77152	4.21277	3.66219	3.5607	3.30146	3.02736	3.22884	3.14985	3.7829	2.88499
532	2.89248	2.74249	4.20108	3.64216	3.5495	3.3023	3.03579	3.23312	3.16181	3.83407	2.87789
533	2.90588	2.76482	4.18768	3.70344	3.54916	3.27588	3.01636	3.20016	3.1789	3.83497	2.90418
534	2.86531	2.74356	4.1915	3.68118	3.51523	3.30312	3.00263	3.22481	3.15058	3.80198	2.90128
535	2.9197	2.74671	4.16335	3.69649	3.5333	3.27948	3.03049	3.2111	3.17104	3.77898	2.88794
536	2.87046	2.75289	4.21543	3.6476	3.53013	3.28935	3.0017	3.19367	3.17559	3.78098	2.91849
537	2.90137	2.77694	4.1885	3.65026	3.56415	3.25706	2.99318	3.24288	3.15337	3.81821	2.88792
538	2.91962	2.77226	4.19045	3.68108	3.55348	3.26718	3.00404	3.20378	3.18442	3.81414	2.87232
539	2.90089	2.73225	4.16646	3.67673	3.51143	3.25775	3.00382	3.2018	3.13974	3.77595	2.89324
540	2.87459	2.77444	4.20606	3.67935	3.51853	3.30643	3.04259	3.20958	3.12984	3.8338	2.9012
541	2.89664	2.76631	4.21776	3.67586	3.56724	3.25201	3.02174	3.21308	3.14429	3.79581	2.87978
542	2.89269	2.78368	4.24148	3.69582	3.5192	3.30651	3.02905	3.21475	3.23719	3.87534	2.98053
543	2.92323	2.74387	4.2514	3.66742	3.51079	3.31213	3.0403	3.18619	3.2161	3.83647	2.98625
544	2.89749	2.74595	4.23087	3.64271	3.51174	3.29974	3.01738	3.20797	3.24327	3.89083	2.94738
545	2.87857	2.76017	4.28425	3.649	3.52607	3.29015	3.04244	3.20289	3.19903	3.84801	2.98676
546	2.90368	2.76141	4.28686	3.66183	3.52505	3.28333	3.04727	3.20125	3.23885	3.90815	2.9523
547	2.89449	2.77451	4.23764	3.65609	3.55656	3.34665	3.03137	3.22002	3.23657	3.90756	2.93182
548	2.87579	2.774	4.25323	3.66958	3.56763	3.36356	3.03841	3.24471	3.20592	3.95428	2.98407
549	2.93323	2.78023	4.2265	3.67817	3.57339	3.32226	3.05165	3.23998	3.23543	3.94726	2.96969
550	2.98001	2.77759	4.25726	3.68773	3.54277	3.34188	3.01156	3.23646	3.20084	3.91628	2.98016
551	2.98027	2.76658	4.26517	3.66036	3.55394	3.33311	2.99293	3.24102	3.24619	3.90617	2.96899
552	2.96948	2.77599	4.23883	3.74168	3.53511	3.32423	3.01193	3.21207	3.20771	4.01819	2.94009
553	2.98521	2.76225	4.24832	3.74521	3.56341	3.31649	3.00109	3.20244	3.19446	3.99082	2.94419
554	2.93287	2.77903	4.23183	3.70989	3.57192	3.33678	3.00523	3.19727	3.24236	3.99294	2.97961
555	2.98532	2.79434	4.25308	3.72679	3.57196	3.328	3.03369	3.23464	3.21215	4.01472	2.94283
556	2.96685	2.78977	4.33303	3.74936	3.55483	3.37794	3.03879	3.22339	3.24859	4.02038	2.98195
557	2.96978	2.79148	4.35246	3.76455	3.51436	3.31773	3.07961	3.1939	3.19093	3.99632	2.93999
558	2.96133	2.79197	4.35141	3.73356	3.55212	3.36831	3.08911	3.20891	3.24673	3.98079	2.93988
559	2.92691	2.76513	4.34296	3.7578	3.56313	3.33143	3.10504	3.22038	3.2462	3.97637	2.97406
560	2.98734	2.74438	4.29855	3.76913	3.52996	3.32113	3.09579	3.18701	3.20317	4.01768	2.94457
561	2.97188	2.76443	4.35372	3.7122	3.62267	3.32459	3.08406	3.2489	3.24519	4.0596	2.96939
562	2.97389	2.75055	4.34561	3.70714	3.58005	3.37478	3.06722	3.24141	3.18973	4.08239	2.95271
563	2.95439	2.74799	4.31919	3.71708	3.58645	3.34855	3.11091	3.24724	3.22904	4.06288	2.96239
564	2.93854	2.75365	4.30582	3.74093	3.57798	3.36976	3.05658	3.19899	3.20335	4.07954	2.96792
565	2.95053	2.7644	4.33979	3.71067	3.58018	3.37137	3.11132	3.19789	3.2261	4.05408	2.94598
566	2.96455	2.78031	4.30163	3.72599	3.60855	3.3324	3.1162	3.20785	3.24719	4.04142	2.95416
567	2.94663	2.75136	4.31816	3.71079	3.61416	3.33402	3.06128	3.21135	3.22571	4.07386	2.93499
568	2.97549	2.73399	4.32441	3.7189	3.57693	3.32514	3.10189	3.21989	3.23801	4.04513	2.9521
569	2.96282	2.77465	4.31029	3.76182	3.58878	3.35208	3.0767	3.21	3.19122	4.06669	2.93485
570	2.9614	2.75193	4.34291	3.75006	3.58781	3.33465	3.08511	3.20561	3.23221	4.08542	2.95918
571	2.98986	2.75861	4.32782	3.72492	3.61094	3.34418	3.06383	3.194	3.20215	4.07948	2.92888
572	2.9874	2.73489	4.38061	3.70961	3.62237	3.32519	3.08241	3.23316	3.197	4.06255	2.97576
573	2.96139	2.78975	4.39275	3.71419	3.63149	3.36949	3.09872	3.21647	3.20549	4.13395	2.93418
574	2.97985	2.7452	4.35633	3.72304	3.62919	3.37889	3.09445	3.18998	3.18956	4.15136	2.98583
575	2.96978	2.73108	4.39933	3.73145	3.57858	3.34395	3.09145	3.21231	3.20012	4.15158	2.93344
576	2.93642	2.7319	4.37494	3.71336	3.62843	3.37727	3.05828	3.30324	3.19408	4.12464	2.93042
577	2.95161	2.73206	4.36154	3.70881	3.62075	3.32115	3.06612	3.31137	3.22401	4.18182	2.97981
578	2.98477	2.73846	4.36478	3.77031	3.63238	3.34489	3.09679	3.30034	3.18684	4.17824	2.97452
579	2.95189	2.76875	4.38323	3.73713	3.61879	3.35719	3.06101	3.27601	3.22589	4.16585	2.96784
580	2.9292	2.73422	4.39323	3.71207	3.5799	3.37559	3.07195	3.25692	3.19328	4.22	2.93927
581	2.98689	2.78883	4.4137	3.72213	3.58157	3.36841	3.12011	3.28075	3.20018	4.28412	2.93397
582	2.94615	2.75669	4.39323	3.72594	3.58867	3.35405	3.09271	3.25311	3.19535	4.2679	2.97881
583	2.95972	2.77201	4.37955	3.73892	3.58243	3.33994	3.07083	3.25592	3.20688	4.2419	2.9317
584	2.97259	2.75645	4.37462	3.71932	3.57892	3.36952	3.0892	3.26682	3.2275	4.25267	2.96077
585	2.92779	2.7559	4.46838	3.72186	3.60799	3.3181	3.1204	3.30385	3.24685	4.25081	3.00316
586	2.95201	2.76528	4.43195	3.71513	3.61316	3.35263	3.10114	3.31346	3.20619	4.25998	3.0269
587	2.93178	2.78962	4.4236	3.73071	3.64677	3.33685	3.07798	3.29208	3.19397	4.30495	3.05022
588	2.95225	2.74552	4.45144	3.7232	3.69984	3.34578	3.1081	3.29823	3.19278	4.39821	3.0124
589	2.93509	2.76866	4.42549	3.7486	3.66589	3.33997	3.08913	3.30871	3.18752	4.39442	3.05215
590	2.9394	2.7885	4.43157	3.73914	3.69183	3.34312	3.06305	3.3105	3.19148	4.37974	3.01879
591	2.95059	2.74161	4.42649	3.71963	3.70361	3.34709	3.10838	3.27362	3.22233	4.36218	3.05127
592	2.95119	2.79358	4.46942	3.81255	3.67372	3.3235	3.09147	3.30573	3.22439	4.37197	3.0316
593	2.94899	2.75083	4.43105	3.81925	3.68676	3.31652	3.09674	3.27651	3.20709	4.38362	2.99797
594	2.98436	2.77273	4.42501	3.78652	3.69766	3.33606	3.07474	3.31335	3.222	4.4015	3.03422
595	2.98948	2.78758	4.43807	3.80257	3.702	3.33049	3.06027	3.28048	3.20649	4.44649	3.02366
596	2.94676	2.74309	4.43029	3.79872	3.68701	3.36111	3.10029	3.28814	3.26999	4.47869	3.05341
597	2.95675	2.76531	4.44677	3.8329	3.70426	3.37642	3.06648	3.298	3.27357	4.53321	3.02054
598	2.94555	2.75479	4.47979	3.80272	3.69398	3.3449	3.10486	3.26261	3.28888	4.51276	3.00658
599	2.95736	2.83691	4.43364	3.79819	3.68714	3.36505	3.109	3.28419	3.3033	4.53625	3.04602
600	2.96729	2.8197	4.4291	3.81957	3.7035	3.4393	3.06813	3.29454	3.29035	4.51514	3.0232
601	2.92613	2.85359	4.44294	3.78037	3.65695	3.41086	3.07878	3.30689	3.26975	4.51649	3.01414
602	2.96673	2.85073	4.43635	3.80973	3.64188	3.41641	3.08655	3.28298	3.27112	4.57884	3.0136
603	2.96204	2.81118	4.54096	3.80639	3.67036	3.40947	3.06181	3.28579	3.29435	4.6141	3.00592
604	2.96682	2.82543	4.54967	3.79789	3.69335	3.40786	3.05746	3.26542	3.28727	4.57165	3.02419
605	2.97437	2.85689	4.49895	3.82149	3.6832	3.42414	3.06703	3.2633	3.30441	4.56368	3.04998
606	2.96161	2.82806	4.52074	3.82449	3.66739	3.42036	3.0784	3.35709	3.31561	4.5762	3.0415
607	2.96268	2.85491	4.53083	3.81004	3.68281	3.38604	3.13302	3.3661	3.26321	4.5949	3.02776
608	2.95795	2.82617	4.52053	3.79863	3.69079	3.41445	3.16552	3.34234	3.29077	4.56609	2.99566
609	2.93344	2.85743	4.53231	3.78836	3.64243	3.43508	3.14079	3.34622	3.29272	4.5855	3.00828
610	2.9416	2.8231	4.54902	3.81929	3.67639	3.44083	3.12601	3.33586	3.29649	4.64261	3.047
611	2.9263	2.82717	4.52296	3.78735	3.75092	3.38309	3.14383	3.34467	3.28417	4.67378	3.00761
612	2.95329	2.81591	4.50034	3.77657	3.76673	3.41896	3.16631	3.32007	3.28289	4.73139	3.00985
613	2.95312	2.8383	4.50025	3.82024	3.73234	3.40847	3.13808	3.32688	3.25547	4.68465	2.99855
614	2.94653	2.83261	4.53852	3.79602	3.72459	3.41927	3.15259	3.37376	3.26562	4.68996	3.05307
615	2.97533	2.83124	4.50613	3.77632	3.74853	3.38723	3.13314	3.37641	3.29732	4.69986	3.03258
616	2.98238	2.85262	4.50939	3.82234	3.71169	3.41543	3.17982	3.32096	3.25524	4.7397	3.05059
617	2.92989	2.80248	4.52367	3.77808	3.7641	3.42081	3.18374	3.35459	3.28182	4.73018	3.03123
618	2.95269	2.80605	4.50379	3.80632	3.74812	3.43291	3.17852	3.34697	3.25747	4.79917	3.03969
619	2.96589	2.81443	4.56886	3.77643	3.76401	3.44342	3.17698	3.34468	3.29996	4.7783	3.054
620	2.94278	2.85375	4.61144	3.82197	3.74998	3.4378	3.14439	3.37385	3.27593	4.7462	3.04386
621	2.94085	2.80803	4.59702	3.81585	3.75373	3.38138	3.12769	3.37594	3.30999	4.75999	3.00758
622	2.94225	2.82194	4.55887	3.80163	3.72218	3.39739	3.16241	3.3361	3.26187	4.75454	3.03749
623	2.96867	2.8297	4.55912	3.78378	3.75036	3.4078	3.17559	3.37037	3.27003	4.81347	3.01795
624	2.93454	2.84213	4.61488	3.78629	3.71335	3.43278	3.18338	3.37956	3.29703	4.86152	3.04533
625	2.9572	2.8234	4.61557	3.82805	3.7377	3.39171	3.17813	3.32066	3.28051	4.92337	3.01746
626	2.94845	2.80839	4.59022	3.88283	3.78026	3.41609	3.18301	3.37717	3.26241	4.89853	3.03382
627	2.95434	2.81921	4.56021	3.89491	3.79278	3.44809	3.13182	3.36862	3.31741	4.92763	2.99095
628	2.97686	2.84888	4.59016	3.8854	3.80115	3.47387	3.13142	3.3217	3.37692	4.92907	3.01465
629	2.9745	2.86058	4.60154	3.84344	3.80152	3.47537	3.12951	3.32436	3.3499	4.91358	3.04972
630	2.95832	2.84347	4.58059	3.86302	3.7735	3.47335	3.18534	3.34011	3.37889	4.99186	3.05297
631	2.93338	2.82475	4.5662	3.84309	3.82209	3.47526	3.13602	3.36444	3.34175	4.97646	3.04466
632	2.98079	2.84357	4.55539	3.89277	3.77933	3.50034	3.17334	3.32793	3.35731	4.95992	2.9957
633	3.03417	2.84753	4.66908	3.87189	3.81111	3.4488	3.16371	3.33379	3.34487	5.00358	3.03754
634	3.04363	2.8264	4.64985	3.88062	3.77952	3.45506	3.17621	3.32827	3.36531	5.05346	3.04323
635	3.05421	2.86013	4.67719	3.83825	3.8114	3.5088	3.17737	3.32874	3.36311	5.0336	3.02708
636	3.02356	2.83364	4.62947	3.8606	3.78336	3.48326	3.17018	3.32354	3.33785	5.08519	3.09815
637	2.99993	2.82935	4.6232	3.85229	3.80802	3.44903	3.14335	3.34641	3.34994	5.08764	3.08022
638	3.00348	2.83888	4.67708	3.90009	3.80112	3.45002	3.14221	3.34623	3.34389	5.07726	3.11822
639	3.02863	2.81916	4.65447	3.87873	3.81951	3.47324	3.14615	3.35264	3.34055	5.11868	3.06135
640	3.05432	2.8216	4.65092	3.84403	3.82255	3.49455	3.17498	3.36148	3.31956	5.15007	3.07037
641	3.00224	2.79957	4.66847	3.87982	3.78562	3.49151	3.15622	3.32	3.36058	5.23449	3.07373
642	3.03254	2.85709	4.63568	3.88318	3.80719	3.46782	3.16792	3.36538	3.36197	5.24567	3.07672
643	3.04209	2.8336	4.67163	3.87831	3.81857	3.49441	3.15719	3.33793	3.31964	5.24275	3.09091
644	3.01743	2.83802	4.6566	3.83757	3.89788	3.48499	3.13101	3.36136	3.31568	5.286	3.10376
645	3.055	2.83619	4.65785	3.87574	3.86689	3.45244	3.17624	3.34193	3.35394	5.31858	3.09602
646	3.01918	2.84628	4.6304	3.87722	3.85267	3.45054	3.17726	3.34991	3.35954	5.2773	3.09855
647	3.03123	2.82068	4.64134	3.88133	3.87027	3.47555	3.15036	3.31992	3.34494	5.37371	3.08742
648	3.0344	2.83693	4.6221	3.88074	3.87435	3.45413	3.14783	3.33177	3.35439	5.40183	3.06889
649	3.00136	2.8091	4.67313	3.8955	3.88307	3.45529	3.13049	3.34464	3.37453	5.42615	3.05723
650	3.0402	2.84935	4.61677	3.83834	3.89785	3.48296	3.16135	3.35424	3.35692	5.6007	3.10012
651	3.01622	2.80852	4.62374	3.86915	3.89979	3.47008	3.12694	3.38838	3.37387	5.70208	3.11933
652	3.03315	2.85627	4.64132	3.84011	3.89656	3.47794	3.18194	3.42334	3.36542	5.68412	3.07314
653	3.04479	2.79575	4.68335	3.85287	3.89651	3.50674	3.15472	3.39784	3.31625	5.69473	3.0709
654	3.00812	2.79596	4.7234	3.88489	3.87705	3.4472	3.1775	3.42707	3.36094	5.66416	3.07502
655	3.0069	2.79805	4.72241	3.86806	3.85398	3.48799	3.14351	3.44097	3.37386	5.74339	3.08988
656	2.99315	2.81479	4.70364	3.84963	3.85365	3.44725	3.24491	3.43456	3.34703	5.76806	3.0655
657	3.04968	2.83852	4.69489	3.86746	3.88981	3.50875	3.22483	3.43923	3.37063	5.87386	3.11558
658	3.00809	2.82393	4.72951	3.8641	3.85282	3.4773	3.23246	3.44106	3.37455	5.94062	3.1195
659	3.0296	2.84854	4.69281	3.87959	3.85859	3.50584	3.2165	3.43141	3.36904	5.98779	3.08981
660	3.02726	2.80778	4.69535	3.91533	3.86836	3.48348	3.20101	3.43568	3.34154	5.99179	3.08301
661	3.05377	2.84596	4.70326	3.95273	3.92334	3.46184	3.21879	3.44476	3.36833	6.03809	3.07547
662	3.03232	2.817	4.77112	3.93033	3.93539	3.46694	3.2072	3.38493	3.42419	6.05542	3.06776
663	3.01297	2.84301	4.76462	3.90978	3.95219	3.48762	3.20282	3.42629	3.42844	6.07129	3.11953
664	2.99828	2.83565	4.7481	3.90689	3.96538	3.47555	3.22048	3.41312	3.41657	6.05653	3.1138
665	3.04358	2.85738	4.80181	3.93395	3.96372	3.47726	3.21385	3.40049	3.40716	6.06989	3.08835
666	3.00369	2.84285	4.78799	3.96455	3.94843	3.46647	3.21284	3.44013	3.43466	6.12875	3.07198
667	3.0453	2.81148	4.75747	3.93808	3.92379	3.57015	3.21218	3.40235	3.38212	6.11267	3.10107
668	3.04289	2.85309	4.76772	3.92268	3.9163	3.55789	3.19371	3.39706	3.39281	6.21843	3.10033
669	3.0218	2.84756	4.77407	3.95326	3.92434	3.52631	3.20307	3.41483	3.44551	6.24336	3.10613
670	3.05254	2.82322	4.80996	3.95496	3.90928	3.531	3.21466	3.43665	3.42841	6.38429	3.06379
671	3.05133	2.80435	4.79305	3.93684	3.90948	3.56875	3.21373	3.41815	3.41999	6.49689	3.0984
672	2.993	2.85238	4.7501	3.92002	3.94195	3.54706	3.2459	3.39933	3.44197	6.61574	3.06876
673	3.03353	2.79985	4.77774	3.90133	3.93301	3.57365	3.22988	3.3958	3.44168	6.68712	3.09314
674	3.04243	2.82172	4.80911	3.9155	3.91811	3.54938	3.23608	3.42187	3.43727	6.77724	3.1008
675	3.01939	2.84766	4.7666	3.90925	3.94141	3.52576	3.24842	3.42032	3.42294	6.97904	3.07594
676	3.04122	2.83562	4.74872	3.91008	3.95345	3.55366	3.19928	3.39771	3.41598	8.0098	3.10879
677	3.01003	2.81167	4.87021	3.9575	3.92789	3.5507	3.23279	3.43644	3.44319	8.01794	3.11306
678	3.02671	2.8118	4.85173	3.93392	3.93914	3.51409	3.19416	3.41098	3.39231	8.53431	3.06267
679	3.01146	2.83215	4.8682	3.96174	3.92276	3.51323	3.20219	3.39193	3.41506	14.0316	3.06844
680	3.04355	2.89856	4.85071	3.9167	3.95146	3.5215	3.21619	3.4208	3.42584		3.14511
681	3.03071	2.90021	4.87186	3.95078	3.9905	3.53228	3.18726	3.43127	3.40071		3.17491
682	3.04458	2.91627	4.85051	3.91737	4.00889	3.56444	3.2139	3.38925	3.43969		3.16927
683	2.99648	2.91126	4.85517	3.95884	3.97585	3.53891	3.23271	3.39503	3.4086		3.13787
684	3.01101	2.87045	4.92534	3.93931	4.02162	3.52092	3.22281	3.43577	3.4455		3.16906
685	3.04289	2.89518	4.92888	3.95421	3.98837	3.56944	3.19274	3.44433	3.4007		3.16152
686	3.01614	2.9153	4.90704	3.93725	3.97109	3.57336	3.22964	3.43482	3.44362		3.13979
687	3.01862	2.91842	4.93504	3.9012	4.01918	3.51912	3.21041	3.38874	3.41698		3.13203
688	3.04332	2.86885	4.88196	3.91393	3.96727	3.53481	3.24984	3.4435	3.43761		3.177
689	3.04086	2.87963	4.92972	3.9554	3.97085	3.51735	3.23348	3.41173	3.38102		3.12148
690	3.0024	2.89076	4.89923	3.95182	4.02063	3.62302	3.19834	3.40915	3.42425		3.12113
691	3.03859	2.92253	4.93281	3.90619	4.00758	3.59526	3.21599	3.42608	3.38179		3.14779
692	3.01658	2.88849	4.93827	3.99419	3.96696	3.6261	3.21766	3.39378	3.43092		3.1696
693	3.00534	2.87147	4.9077	3.98612	4.01049	3.60738	3.22671	3.39558	3.41912		3.13135
694	3.04741	2.86143	4.93467	3.98585	3.98789	3.60141	3.24345	3.41432	3.41398		3.14806
695	3.0021	2.86907	4.98382	3.99748	3.97845	3.63577	3.21659	3.45908	3.44467		3.17664
696	3.03968	2.86486	4.97691	3.98426	4.00738	3.60156	3.19955	3.49422	3.38411		3.1735
697	3.04558	2.88092	5.00177	4.0133	4.07555	3.61272	3.23595	3.47519	3.42184		3.14614
698	3.01165	2.92122	4.95539	3.97073	4.03229	3.61515	3.22812	3.47378	3.39336		3.17263
699	3.01233	2.87191	4.96131	3.98984	4.08902	3.58407	3.21494	3.50173	3.38428		3.1437
700	3.04087	2.88487	4.9922	4.02526	4.04654	3.62547	3.20178	3.44836	3.47061		3.18012
701	3.1167	2.89853	4.98024	3.99617	4.07876	3.61401	3.21097	3.47257	3.46546		3.17939
702	3.10698	2.90662	5.00386	3.99443	4.07487	3.5866	3.20492	3.45363	3.45289		3.1767
703	3.11918	2.88744	4.94716	3.99892	4.07144	3.58562	3.20085	3.45956	3.49812		3.1576
704	3.10779	2.86986	4.9471	4.01154	4.09483	3.58943	3.19058	3.46074	3.47328		3.17718
705	3.09041	2.86288	4.96218	3.98142	4.04927	3.59833	3.23244	3.47751	3.48109		3.16429
706	3.09367	2.86431	4.9998	3.9661	4.09465	3.62353	3.23288	3.47716	3.50516		3.13519
707	3.06507	2.90389	4.96701	3.97705	4.03441	3.61474	3.26661	3.48599	3.49738		3.14705
708	3.09951	2.88143	5.00354	4.02569	4.09429	3.62653	3.26586	3.50037	3.4923		3.13376
709	3.07608	2.87893	4.94675	3.99938	4.03531	3.60205	3.27577	3.48155	3.50602		3.12684
710	3.07575	2.86717	4.95785	4.01296	4.04843	3.60511	3.30558	3.44924	3.48942		3.18346
711	3.09352	2.86616	5.01938	4.00121	4.07622	3.60089	3.29838	3.50646	3.47455		3.12548
712	3.05906	2.87176	5.01282	4.00249	4.10433	3.60705	3.25621	3.47608	3.4605		3.12191
713	3.10067	2.8951	5.03613	3.97222	4.09764	3.66075	3.28326	3.44988	3.48425		3.15069
714	3.07769	2.89272	5.06961	3.99351	4.15859	3.67146	3.29028	3.48155	3.47186		3.17027
715	3.08689	2.8908	5.02007	4.01667	4.14765	3.67227	3.27257	3.48893	3.47268		3.17402
716	3.05657	2.89921	5.00585	4.02726	4.15	3.67133	3.2537	3.45219	3.5079		3.12122
717	3.10947	2.86175	5.02753	3.99673	4.11625	3.69784	3.31267	3.45775	3.46709		3.15482
718	3.11353	2.92167	5.05024	4.06239	4.13393	3.64501	3.30253	3.5059	3.5048		3.21058
719	3.07475	2.90786	5.05096	4.07135	4.13448	3.70394	3.2981	3.49748	3.45358		3.20768
720	3.10602	2.87999	5.04147	4.0659	4.13758	3.67742	3.30774	3.48278	3.48053		3.21627
721	3.11951	2.89357	5.06284	4.08729	4.10506	3.64822	3.3045	3.48189	3.49641		3.23266
722	3.07874	2.92172	5.01087	4.03503	4.12385	3.66673	3.28723	3.461	3.47377		3.22191
723	3.08746	2.86179	5.01818	4.06658	4.10414	3.70148	3.3156	3.49792	3.5024		3.19961
724	3.08822	2.88492	5.0627	4.07295	4.11444	3.69603	3.25238	3.51001	3.45274		3.20653
725	3.09255	2.86492	5.01479	4.08702	4.104	3.7002	3.27952	3.48393	3.47911		3.18588
726	3.08267	2.91736	5.02457	4.03111	4.10847	3.66954	3.275	3.49485	3.45607		3.24266
727	3.11388	2.87121	5.06992	4.05934	4.11948	3.68438	3.26699	3.48962	3.45686		3.19058
728	3.10188	2.89067	5.11794	4.07265	4.14822	3.68463	3.31494	3.4908	3.49755		3.23055
729	3.0903	2.88796	5.11239	4.05634	4.19543	3.64351	3.26813	3.49179	3.50492		3.23772
730	3.06319	2.88782	5.09837	4.03747	4.18957	3.7033	3.28399	3.45935	3.46314		3.24628
731	3.08059	2.9054	5.10304	4.05577	4.20122	3.69182	3.29637	3.489	3.49744		3.22861
732	3.10775	2.86173	5.11821	4.04329	4.20395	3.64543	3.26224	3.49578	3.49133		3.19417
733	3.10368	2.89981	5.09978	4.03466	4.20395	3.68549	3.27292	3.47594	3.46237		3.24482
734	3.10706	2.86911	5.09443	4.03758	4.16754	3.64901	3.30487	3.5	3.50221		3.23749
735	3.07584	2.92488	5.1052	4.04757	4.20153	3.69966	3.26317	3.45421	3.4557		3.19905
736	3.10619	2.92176	5.10503	4.03094	4.20262	3.69236	3.25825	3.52203	3.47198		3.18648
737	3.09089	2.86969	5.08136	4.05885	4.20429	3.65267	3.30876	3.52864	3.472		3.23056
738	3.07232	2.92055	5.13473	4.06396	4.17416	3.6883	3.29261	3.51405	3.50477		3.19865
739	3.10093	2.87113	5.08639	4.03933	4.22466	3.67349	3.25132	3.52886	3.4677		3.23779
740	3.09012	2.86902	5.07747	4.07799	4.20723	3.65417	3.28994	3.53957	3.54137		3.21096
741	3.10692	2.91457	5.09297	4.04017	4.21155	3.68079	3.34521	3.5646	3.54184		3.22044
742	3.0761	2.91508	5.07287	4.0347	4.23888	3.6914	3.32173	3.5276	3.57508		3.20084
743	3.07812	2.90361	5.09695	4.08407	4.25038	3.67308	3.37126	3.54036	3.57098		3.25003
744	3.09695	2.91777	5.08072	4.0827	4.28332	3.68622	3.31788	3.56753	3.55853		3.2018
745	3.09895	2.91091	5.09514	4.06179	4.26864	3.70429	3.35489	3.52146	3.54357		3.24221
746	3.07239	2.88867	5.13006	4.09769	4.22938	3.69286	3.37061	3.53312	3.54796		3.24216
747	3.05796	2.89823	5.07086	4.12406	4.26942	3.6899	3.37345	3.57273	3.54697		3.22541
748	3.10194	2.89504	5.07462	4.14027	4.25309	3.65212	3.35991	3.5237	3.5258		3.18949
749	3.10421	2.86922	5.07659	4.13645	4.28776	3.65878	3.33748	3.53396	3.5698		3.23368
750	3.08106	2.90674	5.15271	4.11068	4.26192	3.66973	3.3202	3.55568	3.52747		3.22294
751	3.11597	2.90859	5.18568	4.13374	4.28693	3.70548	3.37625	3.52124	3.554		3.2179
752	3.11494	2.87107	5.17905	4.13464	4.27317	3.65002	3.32193	3.54163	3.57549		3.22924
753	3.07507	2.86253	5.19536	4.11321	4.27449	3.66976	3.32639	3.54292	3.54679		3.22273
754	3.0726	2.90769	5.1367	4.14651	4.2412	3.70115	3.3313	3.55476	3.57289		3.20758
755	3.09679	2.91228	5.14228	4.13586	4.27665	3.65645	3.32018	3.57462	3.56705		3.24054
756	3.08981	2.89355	5.19347	4.10048	4.27006	3.6916	3.37826	3.56172	3.55057		3.25004
757	3.09163	2.90012	5.13945	4.12081	4.32911	3.68545	3.35251	3.54335	3.5404		3.20013
758	3.07282	2.89606	5.16979	4.12046	4.33009	3.68245	3.33188	3.5542	3.53198		3.21654
759	3.09615	2.88689	5.1673	4.13705	4.30933	3.73708	3.35982	3.52916	3.54014		3.22253
760	3.05994	2.90669	5.14704	4.10367	4.30898	3.76263	3.34946	3.51367	3.53583		3.2606
761	3.08587	2.93601	5.14832	4.14318	4.29869	3.71515	3.36835	3.55942	3.52253		3.26545
762	3.06457	2.96251	5.14985	4.12033	4.32403	3.75713	3.31879	3.54609	3.56462		3.28826
763	3.07476	2.98545	5.18593	4.15333	4.33223	3.72377	3.36405	3.52838	3.57499		3.26243
764	3.08721	2.95703	5.18117	4.11751	4.35221	3.72692	3.32549	3.53486	3.51674		3.29073
765	3.06489	2.95027	5.25219	4.12909	4.30679	3.70574	3.36657	3.52044	3.56235		3.28869
766	3.10438	2.96236	5.2277	4.12439	4.32905	3.71131	3.35426	3.57482	3.5556		3.31097
767	3.1159	2.94531	5.21434	4.15691	4.31047	3.71092	3.34587	3.55066	3.52177		3.25697
768	3.11892	2.94353	5.25302	4.15179	4.29207	3.75096	3.3755	3.55063	3.53318		3.27968
769	3.05813	2.97435	5.24105	4.12291	4.33771	3.77012	3.35256	3.51701	3.60217		3.27069
770	3.11802	2.94848	5.23807	4.19557	4.33103	3.74342	3.3617	3.51819	3.59392		3.28862
771	3.12038	2.9894	5.24224	4.2173	4.30776	3.77059	3.34477	3.51928	3.5774		3.2878
772	3.0614	2.93871	5.25107	4.22367	4.35293	3.70853	3.34347	3.51844	3.60386		3.30681
773	3.06929	2.94179	5.26553	4.22447	4.32536	3.76606	3.32953	3.56963	3.58575		3.29161
774	3.08697	2.98363	5.21192	4.16998	4.35706	3.75865	3.35	3.63352	3.57691		3.30211
775	3.11656	2.93901	5.22397	4.17069	4.41072	3.75687	3.3466	3.6394	3.63537		3.29745
776	3.10203	2.95319	5.21781	4.17909	4.36212	3.72938	3.36013	3.62902	3.58939		3.25986
777	3.07587	2.96874	5.21347	4.21165	4.36473	3.74784	3.37823	3.5818	3.6202		3.26184
778	3.06468	2.94301	5.26353	4.16873	4.38068	3.73371	3.33448	3.57914	3.63203		3.26853
779	3.10267	2.93812	5.20915	4.17999	4.3923	3.75879	3.3712	3.60724	3.60251		3.25751
780	3.06823	2.96258	5.32689	4.20046	4.37771	3.72176	3.33754	3.61685	3.61086		3.29187
781	3.11828	2.93005	5.31872	4.21665	4.36138	3.76901	3.32278	3.60474	3.61843		3.25096
782	3.09266	2.94644	5.30337	4.16965	4.3949	3.71139	3.37755	3.63351	3.59684		3.30457
783	3.1228	2.95578	5.27712	4.20763	4.41228	3.71244	3.3806	3.58308	3.6032		3.26265
784	3.15595	2.98096	5.31729	4.16736	4.37314	3.73806	3.32134	3.58531	3.61202		3.25793
785	3.16757	2.98584	5.31981	4.18032	4.39239	3.74497	3.33228	3.63833	3.61222		3.30118
786	3.16496	2.96234	5.29755	4.21661	4.40981	3.75749	3.33347	3.60044	3.60399		3.31505
787	3.14984	2.9286	5.26588	4.21091	4.37416	3.71917	3.32294	3.5791	3.60293		3.29154
788	3.13958	2.98683	5.27618	4.19915	4.40463	3.7633	3.34886	3.58513	3.61649		3.28726
789	3.1498	2.94628	5.32535	4.18173	4.39094	3.72305	3.32981	3.61809	3.60979		3.29358
790	3.13251	2.93445	5.27421	4.20938	4.43644	3.73187	3.32329	3.63639	3.59403		3.30787
791	3.16956	2.97645	5.30395	4.18714	4.45968	3.75535	3.33374	3.59668	3.60264		3.26531
792	3.18223	2.97147	5.30097	4.22307	4.46308	3.817	3.43406	3.57877	3.61954		3.27428
793	3.12118	2.93331	5.36168	4.19732	4.48332	3.81552	3.40835	3.63498	3.63048		3.29149
794	3.1612	2.96131	5.39449	4.21551	4.44328	3.79888	3.38457	3.57756	3.59963		3.30906
795	3.13121	2.95582	5.38779	4.22212	4.46476	3.79448	3.4426	3.6056	3.63924		3.26421
796	3.12911	2.93743	5.36318	4.18032	4.44013	3.81783	3.42204	3.58794	3.63832		3.27595
797	3.17134	2.92795	5.36033	4.22397	4.47868	3.79263	3.44183	3.60363	3.58849		3.34293
798	3.12875	2.98276	5.3909	4.23892	4.44747	3.78372	3.42176	3.59071	3.60529		3.36411
799	3.12707	2.93881	5.36638	4.27	4.46958	3.77352	3.41231	3.62419	3.63102		3.36593
800	3.1542	2.98738	5.38276	4.25192	4.47947	3.79232	3.43843	3.58377	3.62263		3.3304
801	3.12967	2.9724	5.38767	4.26962	4.48227	3.82058	3.43536	3.60053	3.61936		3.37564
802	3.17539	2.93269	5.38096	4.2615	4.42559	3.78694	3.41584	3.59714	3.69015		3.32836
803	3.14522	2.94051	5.36121	4.23013	4.52732	3.80072	3.38787	3.61556	3.64164		3.3277
804	3.17978	2.95243	5.38053	4.24307	4.53004	3.82253	3.39417	3.60994	3.69661		3.33093
805	3.13646	2.92899	5.35199	4.25792	4.49359	3.79767	3.42896	3.60436	3.69986		3.36829
806	3.13835	2.94721	5.34042	4.25974	4.54995	3.79251	3.39758	3.60836	3.6724		3.34967
807	3.15011	2.95778	5.33175	4.25002	4.55032	3.8179	3.41178	3.60688	3.65405		3.36691
808	3.18109	2.97293	5.41531	4.26736	4.53912	3.81363	3.38599	3.63486	3.70428		3.32448
809	3.12943	2.96395	5.42583	4.23719	4.5222	3.77329	3.42274	3.65558	3.67058		3.33333
810	3.16914	2.95068	5.4573	4.22603	4.49542	3.78885	3.39153	3.66611	3.64998		3.35514
811	3.13483	2.95317	5.40632	4.23197	4.51242	3.77402	3.42439	3.66037	3.68827		3.33727
812	3.16903	2.9896	5.44053	4.27798	4.51192	3.78586	3.3967	3.69259	3.65564		3.3687
813	3.13728	2.96056	5.45377	4.26066	4.49307	3.78971	3.41578	3.66333	3.6845		3.32029
814	3.13693	2.98101	5.44883	4.26474	4.48941	3.77178	3.438	3.64544	3.6797		3.3494
815	3.12726	2.97763	5.41301	4.23356	4.49059	3.78091	3.42249	3.68632	3.67948		3.31632
816	3.12911	2.93938	5.43008	4.282	4.50449	3.82432	3.44478	3.69819	3.64317		3.35589
817	3.1416	2.92608	5.42007	4.26021	4.50726	3.83388	3.4325	3.68495	3.66534		3.3608
818	3.16072	2.96941	5.41626	4.23686	4.61	3.77798	3.39402	3.67246	3.64293		3.34195
819	3.1764	2.95677	5.42465	4.28865	4.57624	3.81452	3.40713	3.70102	3.69307		3.3691
820	3.14135	2.97839	5.45717	4.24057	4.56771	3.82521	3.38442	3.69098	3.64743		3.34555
821	3.143	2.96504	5.42049	4.31394	4.56707	3.79677	3.44183	3.67584	3.6724		3.35052
822	3.15692	2.93933	5.43424	4.327	4.61099	3.8691	3.39887	3.65292	3.6654		3.31776
823	3.14247	2.92753	5.39989	4.29749	4.6084	3.85266	3.39994	3.64249	3.68145		3.32739
824	3.14789	2.9528	5.46575	4.34097	4.56106	3.83838	3.44429	3.66071	3.67241		3.38009
825	3.18239	2.93321	5.46135	4.35156	4.60088	3.87842	3.44525	3.69617	3.67578		3.33255
826	3.14445	2.95059	5.48764	4.34369	4.6076	3.86579	3.42185	3.66722	3.68014		3.33485
827	3.12968	2.97591	5.48555	4.34949	4.56316	3.88938	3.41748	3.70047	3.64137		3.34675
828	3.14151	2.93716	5.50162	4.32112	4.60962	3.88272	3.39654	3.67251	3.6485		3.36228
829	3.1272	2.97573	5.50249	4.30132	4.6086	3.88491	3.38662	3.70252	3.65682		3.35711
830	3.24177	2.9629	5.47499	4.29768	4.55304	3.88658	3.39092	3.67468	3.66842		3.32497
831	3.2227	2.93661	5.50888	4.32888	4.58225	3.86468	3.39891	3.67664	3.66862		3.32202
832	3.24182	2.98355	5.49741	4.30981	4.61438	3.84516	3.4432	3.69268	3.69449		3.34862
833	3.22056	2.93057	5.51492	4.34105	4.55745	3.86734	3.42702	3.70063	3.67143		3.32588
834	3.24111	2.94698	5.48855	4.35062	4.62417	3.89894	3.42842	3.70397	3.66261		3.33731
835	3.20307	2.96037	5.49976	4.31857	4.66133	3.89461	3.41194	3.67962	3.69366		3.34965
836	3.21738	2.95822	5.53224	4.34245	4.63415	3.88967	3.43118	3.67928	3.64785		3.35734
837	3.21647	2.92876	5.57725	4.32424	4.66168	3.87544	3.38909	3.68037	3.64406		3.33608
838	3.21878	2.96206	5.56287	4.30402	4.64798	3.85289	3.44248	3.68712	3.64538		3.3419
839	3.19568	2.95336	5.56034	4.33394	4.64121	3.87454	3.42792	3.64918	3.74953		3.36178
840	3.20934	2.95239	5.52599	4.30314	4.64964	3.87738	3.42859	3.70512	3.75088		3.34733
841	3.19977	2.93446	5.56105	4.3136	4.66925	3.84593	3.42486	3.68632	3.7371		3.37796
842	3.18911	2.95702	5.54625	4.3382	4.61926	3.85807	3.43561	3.66009	3.7422		3.43364
843	3.24956	2.98073	5.55682	4.33155	4.661	3.83594	3.51028	3.66179	3.7523		3.42509
844	3.21929	2.95107	5.56612	4.31018	4.65817	3.85098	3.48269	3.68833	3.71134		3.40157
845	3.20358	2.97838	5.53425	4.34051	4.66716	3.83748	3.45811	3.64697	3.7083		3.42655
846	3.20988	2.96469	5.56117	4.35238	4.68246	3.89057	3.47304	3.65624	3.75505		3.39377
847	3.18661	2.97779	5.57669	4.32212	4.71251	3.86996	3.46864	3.65464	3.73084		3.42911
848	3.20109	2.98485	5.55538	4.32126	4.71011	3.87993	3.46573	3.64981	3.75139		3.39969
849	3.22364	2.94046	5.52629	4.31535	4.69999	3.85239	3.45096	3.67571	3.70764		3.43782
850	3.21715	2.97426	5.5811	4.41037	4.71019	3.87539	3.44666	3.68291	3.73642		3.40831
851	3.19228	2.94387	5.565	4.41686	4.74155	3.85362	3.46124	3.64847	3.74952		3.42214
852	3.218	2.93054	5.53237	4.3627	4.73947	3.83695	3.46417	3.69592	3.73542		3.40656
853	3.20622	2.96198	5.61559	4.4135	4.74127	3.84692	3.46667	3.6875	3.7107		3.42933
854	3.21043	2.97974	5.64736	4.39804	4.695	3.84227	3.48563	3.69404	3.71989		3.43672
855	3.22267	2.94225	5.64899	4.41957	4.69512	3.93178	3.50139	3.66189	3.74715		3.40209
856	3.24134	2.9884	5.59565	4.36912	4.69073	3.9498	3.50947	3.67222	3.70762		3.44181
857	3.19085	2.97896	5.6409	4.40041	4.71626	3.92609	3.50907	3.64427	3.74243		3.42357
858	3.22515	3.01883	5.59985	4.4088	4.68565	3.9088	3.45192	3.65685	3.76448		3.39144
859	3.24524	3.02751	5.62507	4.40727	4.74411	3.93417	3.47339	3.68506	3.72839		3.43078
860	3.22589	3.05526	5.64867	4.39192	4.69933	3.90867	3.49075	3.67464	3.70913		3.43203
861	3.20302	3.05542	5.6043	4.38404	4.72063	3.94033	3.45396	3.72913	3.71557		3.42766
862	3.23958	3.0517	5.65708	4.36845	4.80514	3.91573	3.49256	3.70895	3.70787		3.38603
863	3.19887	3.01985	5.66401	4.38377	4.80019	3.94576	3.46941	3.73277	3.74736		3.44278
864	3.23847	2.99982	5.69488	4.3988	4.76164	3.90226	3.44892	3.71874	3.77924		3.42392
865	3.22695	3.00239	5.68716	4.36578	4.79289	3.96056	3.48213	3.71093	3.79025		3.4132
866	3.22728	3.0256	5.71111	4.41989	4.76404	3.95241	3.47615	3.7504	3.79515		3.44499
867	3.20297	3.01906	5.68995	4.38912	4.7725	3.93872	3.44589	3.75919	3.77094		3.40442
868	3.20263	3.01394	5.71029	4.41613	4.78257	3.90693	3.46794	3.72487	3.77178		3.42666
869	3.2143	3.02265	5.71916	4.40314	4.78607	3.94737	3.45708	3.76015	3.82956		3.40293
870	3.24214	3.03231	5.73447	4.4081	4.80265	3.96425	3.46437	3.76146	3.77795		3.40939
871	3.18672	3.01274	5.77923	4.38978	4.76976	3.9304	3.49449	3.76486	3.79027		3.38848
872	3.18992	3.01496	5.72911	4.35852	4.78858	3.94028	3.50602	3.74672	3.79572		3.38259
873	3.20617	3.03193	5.77658	4.35611	4.85428	3.93836	3.48855	3.72389	3.78221		3.38224
874	3.20545	3.02024	5.7808	4.43738	4.84818	3.94662	3.45438	3.74504	3.78997		3.4155
875	3.22603	2.99633	5.81974	4.47024	4.815	3.96182	3.45295	3.71891	3.81716		3.42049
876	3.21139	3.05502	5.82169	4.43368	4.8444	3.93238	3.47741	3.7133	3.8198		3.38317
877	3.19387	3.00856	5.82821	4.45532	4.81875	3.95242	3.47609	3.74049	3.78231		3.41714
878	3.20219	3.05476	5.82853	4.42967	4.85696	3.9527	3.47569	3.71168	3.78615		3.40483
879	3.24117	3.05085	5.82328	4.48536	4.82154	3.9495	3.44651	3.75278	3.83088		3.41677
880	3.20773	3.00221	5.8026	4.47597	4.8273	3.95634	3.49254	3.71538	3.78633		3.40438
881	3.19332	2.99474	5.81089	4.45927	4.82218	3.9299	3.48303	3.70788	3.82787		3.39314
882	3.21111	3.00996	5.83279	4.43976	4.81095	3.96419	3.49895	3.72157	3.81134		3.41884
883	3.19808	3.04386	5.84344	4.4323	4.81559	3.9333	3.47117	3.72217	3.81195		3.4101
884	3.20204	3.02868	5.8165	4.4378	4.87504	3.91093	3.4736	3.75946	3.80709		3.41025
885	3.24616	3.02277	5.80597	4.4774	4.83971	3.9353	3.48256	3.73363	3.81709		3.398
886	3.20091	3.04983	5.90854	4.42437	4.90413	3.9206	3.44848	3.72136	3.8089		3.42826
887	3.19823	3.05556	5.87058	4.45196	4.92244	3.90651	3.4997	3.72996	3.80828		3.43231
888	3.21866	3.05417	5.90712	4.43269	4.92436	4.01083	3.50439	3.76249	3.82879		3.41282
889	3.21041	2.99972	5.88932	4.46014	4.8813	4.01509	3.49444	3.72192	3.82496		3.49011
890	3.21129	3.05437	5.87454	4.44243	4.88467	3.9877	3.4943	3.72425	3.77108		3.49109
891	3.24108	3.03797	5.90086	4.47179	4.93189	3.96851	3.51753	3.75586	3.80201		3.44588
892	3.23469	3.01707	5.91288	4.42417	4.89695	4.01228	3.56999	3.7315	3.83128		3.46855
893	3.24351	3.00486	5.86197	4.43038	4.87878	4.0279	3.5369	3.71498	3.80202		3.49355
894	3.19266	3.02575	5.9011	4.43416	4.91011	4.01893	3.56814	3.74524	3.84245		3.46667
895	3.20907	3.03641	5.89364	4.45812	4.92214	3.99596	3.5244	3.72525	3.86405		3.46115
896	3.22018	3.03498	5.88183	4.42658	4.92015	4.02356	3.56042	3.72066	3.89383		3.49434
897	3.218	3.03138	5.90946	4.43512	4.87861	4.00872	3.51293	3.72698	3.83904		3.49629
898	3.22404	3.02166	5.93801	4.47526	4.96652	3.99892	3.547	3.77453	3.88789		3.46016
899	3.23585	3.0119	5.92959	4.47186	4.99491	3.98867	3.54674	3.82357	3.85683		3.44891
900	3.30075	3.03579	5.95364	4.46097	4.94845	3.97986	3.54074	3.78007	3.85305		3.44799
901	3.26067	3.01624	5.97175	4.43116	5.00341	3.98029	3.55589	3.82151	3.86698		3.49341
902	3.25813	3.03563	5.94045	4.46695	4.9998	4.00241	3.54295	3.78769	3.89107		3.45538
903	3.2662	2.99932	5.9177	4.52904	4.98865	3.99847	3.52694	3.79916	3.88117		3.48621
904	3.27172	3.01691	5.91632	4.50248	4.94234	3.99159	3.56263	3.78425	3.87551		3.50971
905	3.26106	2.9957	5.96302	4.52507	4.95248	4.00142	3.57516	3.80131	3.87597		3.45643
906	3.25224	3.03404	5.92943	4.48764	4.9901	3.99971	3.57172	3.7781	3.85214		3.4457
907	3.30094	3.04212	5.97812	4.51037	4.9829	3.96696	3.55217	3.79747	3.83623		3.45999
908	3.29516	3.00041	5.97298	4.50109	4.94817	3.96868	3.52554	3.79738	3.84885		3.45192
909	3.25642	2.99683	5.92958	4.5381	4.98152	3.97044	3.51118	3.82233	3.88653		3.52309
910	3.26133	3.00038	5.97308	4.54575	5.0525	4.0056	3.53164	3.80473	3.8779		3.56227
911	3.3026	3.0001	6.00397	4.49015	5.0169	3.97464	3.51173	3.80437	3.89134		3.54708
912	3.27709	3.02354	6.0246	4.52371	5.06178	4.02737	3.56314	3.8018	3.85687		3.53391
913	3.27065	3.04674	6.02662	4.53811	5.0456	4.00219	3.54114	3.78777	3.85195		3.55221
914	3.29313	2.99393	5.99498	4.54532	5.05269	4.02127	3.55738	3.77518	3.85048		3.57238
915	3.28722	3.02791	5.99022	4.55012	5.05935	3.98525	3.57315	3.81153	3.86886		3.55976
916	3.29676	3.03567	6.03078	4.53448	5.05052	3.96737	3.56608	3.82276	3.88778		3.5179
917	3.31232	3.00808	6.03031	4.52417	5.0141	4.00152	3.56185	3.77284	3.87443		3.55011
918	3.26918	3.01402	6.10866	4.52258	5.04915	3.9703	3.55142	3.77475	3.88317		3.55223
919	3.30211	3.09433	6.07255	4.52345	5.04525	4.04184	3.55259	3.8151	3.85054		3.56431
920	3.27514	3.0604	6.10261	4.53154	5.01429	4.08876	3.55326	3.79565	3.8408		3.51423
921	3.27496	3.06188	6.04894	4.52145	5.03155	4.05648	3.54526	3.79534	3.89127		3.51281
922	3.29041	3.0899	6.05466	4.50979	5.13357	4.06021	3.55234	3.8017	3.88316		3.57532
923	3.29085	3.09072	6.06082	4.53879	5.13478	4.06329	3.53816	3.81324	3.92393		3.5146
924	3.26721	3.11823	6.05156	4.51627	5.07107	4.07317	3.54918	3.80749	3.96019		3.54902
925	3.2601	3.11779	6.06783	4.53214	5.08586	4.06449	3.54111	3.79172	3.92968		3.55344
926	3.29549	3.06669	6.09351	4.51719	5.13425	4.06108	3.53158	3.79771	3.90266		3.53448
927	3.27476	3.07312	6.11754	4.50612	5.13387	4.07615	3.52762	3.78531	3.96423		3.51553
928	3.25801	3.07298	6.12815	4.51002	5.11849	4.07561	3.57377	3.81221	3.95992		3.52381
929	3.30569	3.09422	6.11316	4.55469	5.10013	4.06006	3.56711	3.7736	3.91244		3.53448
930	3.28407	3.09243	6.16047	4.57395	5.13063	4.04646	3.5551	3.7956	3.9069		3.57487
931	3.31219	3.07472	6.16509	4.58179	5.12817	4.0758	3.52734	3.80139	3.96293		3.56529
932	3.28855	3.09812	6.21663	4.60784	5.07375	4.04704	3.54809	3.81007	3.92622		3.56
933	3.25668	3.06479	6.2033	4.60743	5.15742	4.07835	3.62372	3.83108	3.93916		3.52132
934	3.28238	3.06703	6.18954	4.60721	5.16022	4.05627	3.58744	3.78223	3.92059		3.5282
935	3.30983	3.06813	6.1924	4.57364	5.14272	4.07498	3.6046	3.84018	3.91346		3.5675
936	3.30608	3.09988	6.21364	4.56278	5.16127	4.03742	3.63158	3.8872	3.94463		3.52609
937	3.27895	3.05727	6.2048	4.55907	5.16979	4.03837	3.63015	3.85257	3.93037		3.58404
938	3.29867	3.06358	6.22882	4.58249	5.17849	4.06462	3.59315	3.84293	3.94813		3.57641
939	3.29697	3.0822	6.19889	4.55147	5.18788	4.14771	3.58136	3.86214	3.95047		3.63368
940	3.26675	3.10995	6.18518	4.61132	5.17144	4.15893	3.62389	3.85221	3.95295		3.61876
941	3.29371	3.08282	6.25013	4.58887	5.25402	4.15552	3.61318	3.864	3.95072		3.6377
942	3.29758	3.0843	6.27749	4.57539	5.2436	4.13277	3.58969	3.86104	3.95876		3.6115
943	3.29435	3.0809	6.24341	4.60883	5.22448	4.11556	3.63346	3.83967	3.93634		3.6064
944	3.28549	3.05741	6.28193	4.58193	5.25314	4.15237	3.59296	3.83804	3.90108		3.59291
945	3.29108	3.05975	6.32137	4.59083	5.2591	4.09939	3.63811	3.88001	3.95957		3.63298
946	3.31191	3.10316	6.34535	4.55811	5.26284	4.12151	3.58287	3.83648	3.91643		3.58988
947	3.29447	3.06726	6.3562	4.58655	5.27208	4.10806	3.61172	3.87718	3.91659		3.62189
948	3.29664	3.06426	6.42754	4.6508	5.29255	4.13835	3.62303	3.87067	3.93604		3.57685
949	3.2924	3.11842	6.4115	4.65792	5.27791	4.15636	3.60954	3.90026	3.9116		3.59509
950	3.2988	3.11273	6.37575	4.63714	5.28225	4.11767	3.58401	3.8531	4.02564		3.58587
951	3.30379	3.10089	6.41803	4.65226	5.32608	4.1101	3.63952	3.87191	4.00777		3.58274
952	3.25414	3.11568	6.49279	4.64131	5.32337	4.13109	3.58502	3.87914	3.98537		3.59454
953	3.30959	3.07253	6.4549	4.63996	5.29406	4.12098	3.58162	3.85871	3.97042		3.62135
954	3.30222	3.11034	6.51049	4.65313	5.3652	4.14702	3.59791	3.87368	3.96784		3.59532
955	3.30044	3.09119	6.55126	4.66953	5.3955	4.1265	3.62804	3.86089	3.99752		3.61836
956	3.26065	3.11334	6.52122	4.67881	5.39515	4.12937	3.60296	3.85313	3.98528		3.61226
957	3.25595	3.05817	6.54846	4.62172	5.38256	4.11918	3.63212	3.85178	3.9972		3.63557
958	3.28871	3.06246	6.59813	4.62902	5.36441	4.21274	3.62583	3.83842	3.97642		3.64143
959	3.28103	3.08383	6.61225	4.66085	5.3397	4.17476	3.63937	3.84982	4.01278		3.66147
960	3.26538	3.08467	6.60118	4.6708	5.395	4.20987	3.61824	3.89457	4.02913		3.68029
961	3.28958	3.11751	6.61384	4.66279	5.44693	4.22041	3.57993	3.84592	4.00947		3.70499
962	3.34726	3.07674	6.68336	4.6626	5.4081	4.16282	3.60091	3.85345	3.99642		3.68757
963	3.37858	3.07368	6.67043	4.62044	5.4086	4.18011	3.59052	3.89165	3.97139		3.64272
964	3.36448	3.10342	6.64837	4.66291	5.41146	4.18021	3.60236	3.87286	3.9998		3.67677
965	3.34065	3.0694	6.63123	4.6204	5.41419	4.22272	3.59998	3.85151	4.00522		3.67037
966	3.35291	3.05635	6.66954	4.63583	5.49091	4.18667	3.62621	3.87782	4.00942		3.64532
967	3.35884	3.0689	6.72205	4.64247	5.47973	4.19077	3.58614	3.86008	4.00908		3.65051
968	3.35772	3.07665	6.73241	4.66455	5.49926	4.19675	3.64831	3.88683	3.98732		3.64474
969	3.37841	3.10305	6.72157	4.64646	5.54268	4.20051	3.67028	3.87729	3.98652		3.64499
970	3.3168	3.10487	6.7924	4.6289	5.55403	4.2006	3.68931	3.9114	4.00434		3.67005
971	3.32105	3.11431	6.78954	4.64816	5.53711	4.18496	3.64727	3.90341	4.01702		3.66832
972	3.33279	3.09061	6.77989	4.67898	5.53965	4.19417	3.68416	3.9101	3.98509		3.66752
973	3.35579	3.07657	6.86224	4.6991	5.56334	4.1726	3.6594	3.93403	4.05737		3.66437
974	3.33474	3.07356	6.83662	4.73061	5.5492	4.21606	3.69545	3.90321	4.08345		3.67744
975	3.37016	3.07595	6.86034	4.74425	5.63845	4.22433	3.64844	3.93968	4.0767		3.69812
976	3.32759	3.09512	6.85252	4.70214	5.64401	4.19011	3.69318	3.91469	4.0373		3.68465
977	3.35962	3.06606	6.85088	4.69386	5.65042	4.18215	3.649	3.91411	4.05983		3.6903
978	3.34135	3.05579	6.84052	4.73182	5.60533	4.22224	3.69639	3.91726	4.0885		3.69191
979	3.31827	3.11951	6.82604	4.71096	5.59507	4.16987	3.65043	3.95483	4.08854		3.65904
980	3.3203	3.10157	6.92265	4.73305	5.66457	4.21438	3.70475	3.9208	4.06609		3.68335
981	3.34638	3.08917	6.9275	4.74003	5.67101	4.2019	3.64181	3.95221	4.08278		3.67233
982	3.37771	3.06636	6.89655	4.72307	5.68989	4.2131	3.6873	3.9513	4.07967		3.69486
983	3.35016	3.07229	6.95001	4.73069	5.78025	4.19723	3.67022	3.93661	4.03363		3.69376
984	3.3559	3.11685	6.91427	4.72178	5.76294	4.20141	3.70464	3.92082	4.09033		3.70369
985	3.36621	3.09437	7.0042	4.7246	5.76188	4.2164	3.69913	3.93569	4.04562		3.68724
986	3.35933	3.05799	7.00673	4.69703	5.75107	4.19522	3.69786	3.96539	4.05475		3.66208
987	3.33023	3.09234	6.96797	4.71328	5.73659	4.16118	3.69392	3.92711	4.07226		3.73306
988	3.32911	3.05621	7.06272	4.73212	5.7925	4.18971	3.6955	3.95572	4.08014		3.74996
989	3.37342	3.1198	7.06711	4.69277	5.83369	4.16553	3.67697	3.96544	4.06845		3.72419
990	3.36753	3.08646	7.14075	4.72698	5.79877	4.17077	3.70086	3.93924	4.06072		3.74707
991	3.32991	3.09074	7.0992	4.72206	5.88368	4.22403	3.69384	3.92197	4.07094		3.73686
992	3.34655	3.11931	7.087	4.71616	5.88571	4.17204	3.67045	3.94736	4.0888		3.70983
993	3.32014	3.0796	7.12079	4.71381	5.90425	4.23268	3.67375	3.9389	4.08608		3.76884
994	3.34348	3.13691	7.18979	4.69762	5.97398	4.26852	3.65252	3.93356	4.03662		3.72358
995	3.3436	3.14071	7.22565	4.68544	5.96259	4.24367	3.69046	3.94816	4.10637		3.70665
996	3.31644	3.14358	7.25435	4.71551	5.95309	4.28397	3.67865	3.95411	4.11417		3.71913
997	3.36223	3.13735	7.22319	4.76004	5.95723	4.23735	3.67295	3.92913	4.12275		3.73858
998	3.37571	3.12104	7.34374	4.75758	6.02123	4.26776	3.68484	3.91957	4.15051		3.7072
999	3.37424	3.16684	7.40662	4.7613	6.02898	4.23357	3.68239	3.92053	4.15732		3.74696
1000	3.31738	3.18535	7.40844	4.81019	6.02021	4.27655	3.6796	3.93109	4.12592		3.71377
1001	3.31699	3.16354	7.41397	4.75021	6.0148	4.23712	3.67635	3.91236	4.10901		3.7323
1002	3.34234	3.1424	7.51519	4.75631	6.04751	4.27208	3.73425	3.93037	4.13827		3.71578
1003	3.34841	3.18128	7.57824	4.76021	6.04837	4.23437	3.75009	3.99427	4.14362		3.71511
1004	3.36374	3.12541	7.63448	4.79925	6.07985	4.28944	3.75531	3.98432	4.10662		3.72027
1005	3.33224	3.17114	7.62603	4.75566	6.05451	4.26939	3.7409	4.00019	4.156		3.75433
1006	3.36198	3.15908	7.82422	4.78986	6.09841	4.27801	3.73155	4.00696	4.12552		3.7169
1007	3.3737	3.13088	7.97885	4.77503	6.1541	4.25582	3.73491	4.00949	4.10568		3.76814
1008	3.37709	3.13247	8.04355	4.79854	6.12943	4.25842	3.75893	4.02846	4.10074		3.728
1009	3.32454	3.18325	8.05612	4.79479	6.12317	4.28377	3.76656	3.98378	4.11196		3.73123
1010	3.32558	3.14267	8.10736	4.7619	6.1531	4.25007	3.73527	4.01131	4.11086		3.73881
1011	3.35396	3.16207	8.08017	4.75211	6.11193	4.28275	3.71956	4.00736	4.15533		3.74247
1012	3.31954	3.17605	8.07496	4.79529	6.17672	4.27771	3.75567	4.00483	4.12499		3.70915
1013	3.33221	3.16404	8.26467	4.75321	6.2105	4.23425	3.7103	4.02211	4.10536		3.73773
1014	3.34659	3.13671	8.31609	4.74919	6.20906	4.32601	3.75035	4.0245	4.10589		3.70566
1015	3.35175	3.16591	8.34398	4.78223	6.28269	4.34379	3.75904	3.97392	4.12954		3.75007
1016	3.33494	3.13893	8.45967	4.7778	6.25429	4.30377	3.7528	3.98697	4.1352		3.73438
1017	3.37616	3.12241	8.47212	4.75309	6.31951	4.29467	3.72957	3.99396	4.14231		3.77005
1018	3.35433	3.16964	8.48977	4.76707	6.34314	4.33732	3.7414	3.99131	4.14024		3.73446
1019	3.36632	3.18053	8.50118	4.77773	6.34267	4.33984	3.74467	3.99413	4.10069		3.74511
1020	3.33125	3.16706	8.48228	4.77913	6.36026	4.3044	3.74027	4.01589	4.1007		3.80657
1021	3.36606	3.17773	8.62499	4.74818	6.33326	4.31086	3.71611	3.98223	4.13175		3.80745
1022	3.3706	3.18182	8.69313	4.85723	6.32266	4.33692	3.74541	4.00078	4.11102		3.82186
1023	3.34022	3.17587	8.77468	4.86602	6.38924	4.31954	3.7059	3.97969	4.16778		3.80274
1024	3.36377	3.12869	8.74872	4.86355	6.38817	4.32474	3.71359	3.99002	4.17493		3.81487
1025	3.35444	3.14665	8.72674	4.8272	6.41863	4.35246	3.75981	4.01673	4.18699		3.80109
1026	3.34394	3.16443	8.71571	4.87507	6.41021	4.31104	3.71779	4.02862	4.19227		3.77084
1027	3.38431	3.14989	8.8158	4.87408	6.44794	4.30864	3.72583	4.02877	4.17504		3.7974
1028	3.39915	3.13679	8.8425	4.81292	6.49393	4.34829	3.73434	3.98756	4.18458		3.78605
1029	3.38148	3.16105	8.9909	4.81443	6.45099	4.33641	3.75346	4.01878	4.20769		3.801
1030	3.40991	3.15929	9.0815	4.82013	6.43581	4.2919	3.77023	4.04837	4.20086		3.78977
1031	3.43488	3.14294	9.2144	4.85959	6.46213	4.31299	3.70597	4.07741	4.19548		3.81099
1032	3.41371	3.15486	9.34748	4.85167	6.50812	4.34031	3.71765	4.09506	4.17195		3.79457
1033	3.43919	3.13797	9.30876	4.86181	6.50321	4.34189	3.72077	4.042	4.16808		3.8066
1034	3.43663	3.16267	9.39245	4.82898	6.53642	4.29319	3.74937	4.06002	4.17184		3.82441
1035	3.44332	3.16605	9.50701	4.81426	6.52126	4.30983	3.74673	4.06392	4.22125		3.79483
1036	3.38316	3.17007	9.61236	4.83358	6.51043	4.31534	3.73498	4.08503	4.16218		3.78098
1037	3.42719	3.12341	9.67715	4.85586	6.58971	4.29881	3.70939	4.05411	4.18596		3.79404
1038	3.39454	3.18541	9.65507	4.85021	6.57828	4.29414	3.76523	4.05447	4.20411		3.78364
1039	3.3814	3.13598	9.73293	4.9053	6.66831	4.33302	3.71149	4.0567	4.20473		3.777
1040	3.40556	3.18283	9.85239	4.89418	6.65692	4.39572	3.76486	4.08325	4.197		3.79544
1041	3.42402	3.12728	9.93663	4.88745	6.75158	4.38929	3.72101	4.05508	4.21317		3.78797
1042	3.41327	3.15093	9.99202	4.88268	6.79034	4.41456	3.75561	4.05734	4.19128		3.8092
1043	3.44119	3.12448	10.0215	4.92095	6.83345	4.39156	3.73524	4.09096	4.20186		3.77855
1044	3.44298	3.17373	10.0344	4.87639	6.8737	4.37083	3.76336	4.06395	4.21738		3.85929
1045	3.40165	3.13826	10.2699	4.93518	6.88107	4.39773	3.75445	4.11024	4.17624		3.83829
1046	3.44292	3.17834	10.2738	4.92981	6.94656	4.35641	3.76234	4.14639	4.22287		3.87675
1047	3.38622	3.17485	10.3993	4.87575	6.90462	4.40407	3.75251	4.14515	4.18816		3.87448
1048	3.41819	3.15211	10.413	4.89475	7.0444	4.35746	3.71555	4.11929	4.25695		3.85104
1049	3.40896	3.12529	10.4625	4.89481	7.12924	4.39194	3.71977	4.16026	4.23874		3.86012
1050	3.40766	3.17013	10.5951	4.99178	7.10885	4.36232	3.78134	4.12282	4.25361		3.87276
1051	3.41835	3.13306	10.7339	4.97381	7.1433	4.3667	3.79447	4.10657	4.23426		3.89393
1052	3.42822	3.17225	10.8051	4.98798	7.13251	4.36962	3.81999	4.1591	4.22775		3.87834
1053	3.38456	3.17638	11.0113	4.9723	7.09861	4.37156	3.83326	4.11515	4.27013		3.88566
1054	3.38941	3.17775	11.0784	4.98861	7.1863	4.39572	3.77961	4.13926	4.27287		3.87694
1055	3.38729	3.13909	11.1919	4.94132	7.28645	4.37619	3.82538	4.12635	4.24295		3.86322
1056	3.38128	3.16889	11.2892	4.95734	7.36228	4.47883	3.8216	4.12726	4.23825		3.83967
1057	3.41371	3.16089	11.5607	5.00302	7.47388	4.45526	3.79038	4.13469	4.23725		3.86987
1058	3.43526	3.17354	11.6145	4.99357	7.43072	4.43696	3.80354	4.09726	4.24329		3.87228
1059	3.39546	3.13591	11.6012	4.95776	7.41689	4.44601	3.81815	4.13534	4.25171		3.87231
1060	3.40559	3.13153	11.6659	4.99588	7.49381	4.43696	3.81256	4.13663	4.27339		3.86172
1061	3.40638	3.14191	11.8176	4.9885	7.48859	4.43879	3.81002	4.11996	4.25865		3.85438
1062	3.43082	3.1483	11.8536	4.95005	7.58745	4.44118	3.80027	4.11091	4.26755		3.87257
1063	3.42442	3.15252	12.3015	4.95868	7.63253	4.4552	3.79074	4.09641	4.22946		3.86519
1064	3.42352	3.16343	12.3338	4.9657	7.77988	4.45238	3.82432	4.11705	4.24809		3.8378
1065	3.42601	3.16231	12.3632	5.00333	7.81478	4.42632	3.78854	4.11193	4.26532		3.89162
1066	3.41653	3.21157	12.5322	4.9694	7.91964	4.43671	3.83345	4.16212	4.26461		3.92489
1067	3.43248	3.23478	12.7378	4.94157	7.95924	4.44832	3.79978	4.20319	4.27429		3.95335
1068	3.41475	3.24576	12.7629	5.03571	7.93994	4.45925	3.77988	4.22269	4.23828		3.90292
1069	3.41138	3.19013	12.9558	5.06346	8.05411	4.47578	3.82603	4.18617	4.25014		3.90969
1070	3.39418	3.24591	13.0552	5.05185	8.14858	4.42643	3.81087	4.20538	4.23455		3.90073
1071	3.43202	3.24338	13.1275	5.02701	8.20122	4.46839	3.8178	4.19091	4.29443		3.93095
1072	3.38143	3.24562	13.1873	5.04874	8.23853	4.47506	3.82302	4.19316	4.32226		3.9261
1073	3.38967	3.2297	13.4424	5.06921	8.31872	4.44829	3.80567	4.20304	4.3511		3.92304
1074	3.42647	3.20535	13.4032	5.05716	8.26904	4.43243	3.82517	4.22466	4.32818		3.95402
1075	3.41114	3.20352	13.5336	5.01899	8.33075	4.44965	3.83278	4.22359	4.34965		3.91001
1076	3.3987	3.20636	13.796	5.02874	8.4032	4.54133	3.80849	4.19676	4.29893		3.92807
1077	3.39444	3.21944	14.0094	5.00745	8.43189	4.53099	3.77978	4.21888	4.31022		3.92553
1078	3.39002	3.19052	14.2095	5.05781	8.45547	4.51047	3.78954	4.16792	4.31895		3.90877
1079	3.38128	3.19291	14.2024	5.00598	8.59336	4.53042	3.83486	4.16949	4.30182		3.92656
1080	3.38432	3.22908	14.4643	5.05487	8.70014	4.53495	3.77355	4.17409	4.32976		3.92685
1081	3.43751	3.23857	14.9205	5.06842	8.83589	4.52973	3.79303	4.1735	4.29693		3.92068
1082	3.41673	3.20167	15.3074	5.05212	8.9547	4.51712	3.80156	4.2057	4.31268		3.95691
1083	3.41354	3.2104	15.4173	5.04317	8.96881	4.54836	3.79373	4.16494	4.30958		3.93044
1084	3.43621	3.18847	15.747	5.0248	8.93374	4.49413	3.79782	4.19129	4.30912		3.99556
1085	3.40644	3.18976	16.8114	5.04665	8.94057	4.53788	3.8034	4.2074	4.32077		3.9937
1086	3.45959	3.21343	18.2928	5.01386	8.91333	4.51391	3.80333	4.24031	4.30232		4.00682
1087	3.48723	3.24159	18.3173	5.06591	8.90577	4.53237	3.79672	4.27485	4.34186		3.9667
1088	3.44652	3.1924	19.0833	5.06666	9.11092	4.53094	3.83144	4.27903	4.32448		3.99272
1089	3.47464	3.18715	19.8413	5.04581	9.16968	4.54181	3.83553	4.26987	4.34783		4.02874
1090	3.48383	3.23565	22.0768	5.04343	9.30829	4.54756	3.80055	4.28167	4.30961		4.00774
1091	3.48113	3.22525	24.0217	5.06788	9.36149	4.57808	3.79823	4.23297	4.30612		3.99362
1092	3.45965	3.22503		5.0904	9.54148	4.56632	3.87692	4.27238	4.30645		3.97173
1093	3.50791	3.22022		5.1258	9.54571	4.55078	3.89715	4.26968	4.34936		3.99699
1094	3.48489	3.24091		5.12893	9.57037	4.56693	3.8962	4.27589	4.29303		4.02843
1095	3.49952	3.20189		5.10461	9.5804	4.6005	3.85927	4.25815	4.30747		4.02549
1096	3.44897	3.2505		5.12923	10.0707	4.55395	3.88035	4.24533	4.33019		3.98301
1097	3.48935	3.19106		5.12277	10.0401	4.57537	3.84982	4.23558	4.40088		3.96785
1098	3.45468	3.21304		5.07733	10.0261	4.61515	3.89688	4.25142	4.40679		3.98754
1099	3.45717	3.2404		5.09064	10.1487	4.58065	3.84982	4.27435	4.36979		3.99651
1100	3.48099	3.20544		5.09263	10.1467	4.57197	3.88057	4.23914	4.39431		3.98122
1101	3.49638	3.22814		5.11033	10.3953	4.59238	3.84271	4.28446	4.36566		3.97226
1102	3.46177	3.24652		5.10037	10.4537	4.61321	3.84989	4.22768	4.36315		4.02023
1103	3.50954	3.23959		5.12548	10.4194	4.58807	3.89536	4.35152	4.37447		3.96963
1104	3.49826	3.20492		5.1068	10.6249	4.55279	3.90057	4.32259	4.35629		4.00904
1105	3.50132	3.23941		5.08694	10.6972	4.60253	3.86138	4.34824	4.41573		3.98623
1106	3.46512	3.24109		5.08775	10.6832	4.63917	3.86159	4.30014	4.3707		3.99413
1107	3.49337	3.22753		5.08762	10.7866	4.6762	3.878	4.3521	4.40712		3.98169
1108	3.49262	3.22161		5.09467	10.8123	4.65037	3.83891	4.32274	4.37264		4.01777
1109	3.45305	3.23238		5.18412	10.8379	4.63119	3.83837	4.35194	4.41379		3.98874
1110	3.45889	3.19549		5.20035	10.8987	4.62336	3.8478	4.33056	4.38847		4.01501
1111	3.47574	3.20989		5.19829	10.9747	4.66473	3.8395	4.32173	4.3602		4.00431
1112	3.45879	3.20376		5.1455	11.1203	4.61677	3.86916	4.30369	4.39013		4.01284
1113	3.45236	3.21115		5.13715	11.132	4.62937	3.89524	4.33058	4.41895		3.99744
1114	3.45819	3.18745		5.1422	11.4243	4.67411	3.86737	4.30441	4.3664		3.99734
1115	3.47588	3.23835		5.15545	11.4146	4.66409	3.87505	4.32717	4.38114		4.00298
1116	3.51038	3.22962		5.19697	11.5229	4.61928	3.8991	4.31949	4.36321		3.9894
1117	3.46129	3.24283		5.14305	11.6839	4.65184	3.89588	4.40974	4.45848		3.9861
1118	3.50376	3.22843		5.13603	11.729	4.62226	3.87144	4.38599	4.42385		3.98202
1119	3.47108	3.23349		5.16879	12.8861	4.62484	3.88515	4.38972	4.47238		4.09119
1120	3.46344	3.22213		5.1841	12.9511	4.6409	3.89769	4.40709	4.48331		4.06071
1121	3.50479	3.18954		5.14304	13.3723	4.65082	3.86605	4.38538	4.4342		4.05633
1122	3.46422	3.23895		5.15459	13.4127	4.68836	3.83578	4.36544	4.47452		4.07297
1123	3.48291	3.20208		5.15809	13.4541	4.70746	3.86491	4.37151	4.44914		4.03837
1124	3.44649	3.20601		5.24566	13.4764	4.73474	3.84367	4.379	4.45709		4.03706
1125	3.49597	3.19323		5.23674	14.1137	4.69828	3.85197	4.3857	4.47883		4.0507
1126	3.51043	3.22537		5.2403	14.2909	4.7029	3.87842	4.36085	4.46619		4.04804
1127	3.4643	3.22877		5.2616	15.2077	4.72878	3.87998	4.43778	4.47874		4.05483
1128	3.45279	3.21173		5.24663	15.6453	4.70417	3.94234	4.44207	4.47559		4.09167
1129	3.47669	3.2193		5.26269	15.7958	4.73368	3.95891	4.47913	4.46943		4.09492
1130	3.50063	3.19656		5.23156	15.9444	4.69893	3.96261	4.42858	4.45381		4.05826
1131	3.46914	3.19905		5.24012	16.0823	4.71929	3.96428	4.48412	4.43456		4.09431
1132	3.51176	3.19877		5.20758	16.9275	4.75178	3.9336	4.43215	4.53795		4.03467
1133	3.53786	3.2096		5.22186	17.1905	4.79634	3.95946	4.45078	4.48961		4.05569
1134	3.56117	3.19797		5.21436	17.7382	4.75414	3.93246	4.43273	4.54535		4.06332
1135	3.52331	3.21466		5.20238	17.7827	4.78461	3.91157	4.4838	4.48915		4.05036
1136	3.56539	3.25149		5.22933	17.852	4.77038	3.93985	4.48438	4.54689		4.04677
1137	3.52655	3.28709		5.24236	18.1524	4.7944	3.90693	4.43794	4.54281		4.05505
1138	3.51366	3.28161		5.3281	18.8215	4.74643	3.92849	4.47882	4.51621		4.11972
1139	3.55922	3.31386		5.29762	19.4861	4.76658	3.96257	4.46563	4.52621		4.09806
1140	3.51696	3.26875		5.32156	20.2855	4.77456	3.90458	4.4351	4.52483		4.13818
1141	3.51492	3.29077		5.29112	20.556	4.7972	3.93339	4.52332	4.49621		4.13476
1142	3.56479	3.28249		5.27484	20.7162	4.77892	3.90984	4.5359	4.52597		4.1121
1143	3.5219	3.25465		5.26714	21.6231	4.75075	3.92468	4.52195	4.49571		4.09835
1144	3.56946	3.25505		5.29932	22.0465	4.79825	3.91912	4.514	4.59323		4.09779
1145	3.53244	3.27668		5.31272	23.5736	4.80584	3.96554	4.52132	4.55397		4.1477
1146	3.51588	3.30024		5.31621	23.7722	4.84607	3.95027	4.51234	4.5608		4.14544
1147	3.55722	3.26585		5.31054	23.9342	4.81994	3.94545	4.54199	4.57153		4.129
1148	3.53447	3.29599		5.29868	26.5249	4.84155	3.92599	4.54226	4.58877		4.11005
1149	3.52949	3.29821		5.32399	27.4783	4.84536	3.94203	4.5109	4.57728		4.10786
1150	3.57392	3.27466		5.32332	37.6558	4.85599	3.91367	4.532	4.56778		4.14309
1151	3.54028	3.2817		5.28003	41.6739	4.87041	3.9391	4.54249	4.60548		4.12892
1152	3.55877	3.27786		5.30349		4.86996	3.90619	4.5296	4.61074		4.11611
1153	3.52141	3.29272		5.29843		4.85195	3.95397	4.50938	4.55496		4.10515
1154	3.55495	3.28247		5.27114		4.85383	3.91787	4.53101	4.63486		4.20969
1155	3.5279	3.30863		5.36314		4.8107	3.91164	4.52644	4.66413		4.18783
1156	3.53788	3.29492		5.35508		4.84002	3.90907	4.61122	4.66193		4.20844
1157	3.56703	3.30611		5.38702		4.83696	3.93701	4.56561	4.67063		4.21759
1158	3.52938	3.26405		5.35481		4.85007	3.95795	4.57288	4.62308		4.18967
1159	3.5417	3.2833		5.39521		4.85686	4.01706	4.57276	4.63996		4.21395
1160	3.55054	3.2837		5.33662		4.81866	3.96927	4.60858	4.62255		4.19295
1161	3.52434	3.30332		5.37005		4.81722	4.00625	4.55565	4.62122		4.2054
1162	3.52659	3.29452		5.36813		4.87618	4.01654	4.59059	4.66642		4.16128
1163	3.57098	3.29641		5.39027		4.90238	4.01551	4.59548	4.62532		4.1639
1164	3.54657	3.30445		5.35059		4.88861	4.00162	4.59317	4.66111		4.2012
1165	3.54688	3.27869		5.37442		4.88142	3.99991	4.586	4.65896		4.18563
1166	3.51299	3.31514		5.35575		4.87588	3.97942	4.55419	4.7071		4.16999
1167	3.54664	3.30639		5.35072		4.92239	3.97761	4.58929	4.7406		4.19196
1168	3.55025	3.28128		5.41073		4.91585	3.97229	4.58478	4.73619		4.18879
1169	3.54523	3.31315		5.43595		4.91711	3.97225	4.65274	4.68408		4.21571
1170	3.56328	3.27446		5.45578		4.87885	4.01326	4.67865	4.71481		4.21464
1171	3.55145	3.28367		5.43493		4.96081	4.02188	4.62669	4.69312		4.1704
1172	3.51838	3.30597		5.42193		4.98226	4.01444	4.67078	4.80743		4.26221
1173	3.53305	3.301		5.41035		4.95837	4.02218	4.62184	4.76889		4.23829
1174	3.5441	3.26237		5.4315		4.9722	3.97037	4.6372	4.76751		4.25265
1175	3.52638	3.30479		5.45687		4.97381	4.00902	4.63138	4.77172		4.24271
1176	3.53605	3.30423		5.42987		4.98934	3.98239	4.65226	4.77668		4.27195
1177	3.52182	3.26432		5.41605		4.96004	3.96823	4.66397	4.76894		4.23195
1178	3.57543	3.30153		5.49957		4.99013	4.02251	4.62305	4.74638		4.28838
1179	3.52084	3.27366		5.52396		5.05286	4.02535	4.67685	4.84101		4.22689
1180	3.54674	3.25641		5.48168		5.06455	3.98413	4.64197	4.87041		4.25024
1181	3.57533	3.27212		5.49417		5.05254	4.02325	4.67541	4.83646		4.28849
1182	3.62964	3.28196		5.46407		5.05189	4.01601	4.64422	4.86963		4.27409
1183	3.61269	3.30636		5.46284		5.02678	4.02087	4.67614	4.8237		4.26923
1184	3.59808	3.29438		5.48871		5.00616	4.00143	4.73484	4.87487		4.26204
1185	3.62864	3.27461		5.46079		5.04311	4.00929	4.74186	4.81639		4.25119
1186	3.59969	3.28095		5.50307		5.01105	4.05787	4.71988	4.84007		4.24088
1187	3.62027	3.26077		5.5017		5.03048	4.09105	4.68397	4.81262		4.22701
1188	3.5887	3.27508		5.51193		5.03734	4.03541	4.70196	4.8178		4.2267
1189	3.59924	3.27129		5.50128		5.02611	4.07412	4.72441	4.86221		4.27589
1190	3.58689	3.27149		5.46247		5.06051	4.09096	4.6925	4.84636		4.29613
1191	3.60521	3.25225		5.55898		5.03939	4.03914	4.72089	4.84579		4.32851
1192	3.63919	3.26226		5.58784		5.02029	4.08112	4.79993	4.85314		4.32472
1193	3.58913	3.29505		5.5703		5.10182	4.07696	4.7929	4.82241		4.32189
1194	3.63451	3.27953		5.58218		5.08312	4.04049	4.76667	4.84231		4.34099
1195	3.6122	3.3045		5.5531		5.11039	4.0595	4.80692	4.85927		4.31541
1196	3.62834	3.29067		5.57538		5.11477	4.08574	4.75316	4.86694		4.34603
1197	3.60529	3.3029		5.56958		5.07403	4.06335	4.76896	4.8613		4.31667
1198	3.61157	3.36956		5.58379		5.10029	4.03197	4.80713	4.82647		4.32867
1199	3.59057	3.37528		5.5309		5.0837	4.08261	4.77821	4.89335		4.34357
1200	3.58804	3.36007		5.58831		5.10884	4.03828	4.79055	4.89096		4.32385
1201	3.62215	3.34114		5.5332		5.15	4.04707	4.78304	4.876		4.34019
1202	3.60363	3.33046		5.63757		5.16665	4.06488	4.75723	4.90216		4.33102
1203	3.62213	3.3496		5.59189		5.1524	4.08273	4.86939	4.93964		4.31197
1204	3.62672	3.33708		5.62241		5.17364	4.04124	4.87483	4.93383		4.33803
1205	3.60376	3.31728		5.60471		5.17885	4.04833	4.83297	4.99713		4.37322
1206	3.61701	3.31938		5.62121		5.18666	4.08151	4.86097	4.9974		4.4065
1207	3.60226	3.34692		5.59598		5.26071	4.04262	4.81594	4.98182		4.37512
1208	3.60571	3.36108		5.69811		5.21542	4.03468	4.87491	4.98126		4.40318
1209	3.612	3.33103		5.7177		5.24658	4.04855	4.8278	4.97838		4.40654
1210	3.62529	3.35522		5.67555		5.23434	4.07733	4.86101	4.98238		4.40416
1211	3.602	3.37726		5.71374		5.22458	4.05928	4.88054	4.98462		4.41324
1212	3.58609	3.33317		5.68308		5.21226	4.15755	4.8861	4.99908		4.37127
1213	3.61476	3.31855		5.67461		5.2499	4.14915	4.93885	4.98407		4.43975
1214	3.59405	3.33603		5.71131		5.20068	4.12014	4.92541	4.97405		4.43846
1215	3.62335	3.36868		5.68277		5.29251	4.09806	4.87797	4.99971		4.43969
1216	3.60554	3.3213		5.66891		5.29622	4.14556	4.89282	5.01837		4.44548
1217	3.58016	3.34095		5.69559		5.27276	4.09937	4.92349	5.05319		4.44408
1218	3.59397	3.33624		5.75888		5.32098	4.11094	4.98933	5.04211		4.47051
1219	3.58154	3.32773		5.75759		5.3274	4.10402	4.99305	5.06563		4.46261
1220	3.63582	3.32041		5.75722		5.31758	4.11162	4.97895	5.06061		4.46337
1221	3.62409	3.31916		5.78382		5.28403	4.12181	4.96305	5.05244		4.4335
1222	3.63144	3.31805		5.72836		5.29843	4.11927	4.96686	5.05902		4.43219
1223	3.60401	3.32688		5.78257		5.31371	4.11244	4.99015	5.06184		4.45749
1224	3.57971	3.3251		5.77786		5.27018	4.10293	4.97234	5.02213		4.44612
1225	3.59677	3.36338		5.74904		5.34996	4.11364	4.94827	5.0808		4.4808
1226	3.64059	3.34869		5.72443		5.36371	4.09932	5.01332	5.09034		4.43605
1227	3.63318	3.35761		5.7213		5.34824	4.12717	5.02406	5.09519		4.4521
1228	3.67584	3.34985		5.73771		5.38569	4.12904	5.06781	5.13459		4.51018
1229	3.67155	3.35585		5.76939		5.37549	4.11934	5.05662	5.13421		4.51742
1230	3.69878	3.35337		5.74022		5.34104	4.14642	5.05653	5.1833		4.51635
1231	3.69684	3.36284		5.79146		5.37408	4.11131	5.02269	5.14564		4.54625
1232	3.65561	3.35363		5.81188		5.37527	4.14502	5.05757	5.14612		4.53733
1233	3.65839	3.33537		5.83447		5.37191	4.12335	5.02917	5.16592		4.49181
1234	3.68096	3.3217		5.84161		5.39252	4.10902	5.01609	5.14766		4.53883
1235	3.66402	3.31581		5.81465		5.35727	4.14886	5.0794	5.23834		4.53627
1236	3.6809	3.33395		5.84909		5.42793	4.2118	5.08035	5.24454		4.50574
1237	3.69551	3.34251		5.83847		5.41527	4.21254	5.07469	5.24723		4.59193
1238	3.69411	3.35916		5.81871		5.43299	4.20474	5.10705	5.22611		4.5922
1239	3.65028	3.31666		5.86484		5.45225	4.17279	5.08371	5.21937		4.59011
1240	3.6573	3.37208		5.85517		5.39733	4.22183	5.09959	5.23712		4.56432
1241	3.66021	3.34028		5.87794		5.42536	4.18985	5.10207	5.30675		4.58434
1242	3.66472	3.32424		5.85904		5.45874	4.18871	5.07103	5.2832		4.56268
1243	3.6941	3.34549		5.89104		5.41621	4.16147	5.1005	5.29075		4.56748
1244	3.68608	3.33942		5.8733		5.39616	4.21185	5.0741	5.32805		4.61104
1245	3.64752	3.35346		5.95413		5.40285	4.20011	5.1778	5.34034		4.58556
1246	3.67304	3.31784		5.96085		5.50688	4.2105	5.19151	5.34254		4.61726
1247	3.70521	3.32874		5.97722		5.49132	4.18846	5.19401	5.40321		4.66745
1248	3.68527	3.37539		5.92196		5.49692	4.22026	5.24771	5.40392		4.61954
1249	3.69384	3.34566		5.96046		5.5094	4.17695	5.26524	5.49836		4.61585
1250	3.66592	3.36706		5.91603		5.49906	4.20354	5.22431	5.48237		4.67085
1251	3.6813	3.35492		5.97128		5.50732	4.16633	5.21013	5.49235		4.63941
1252	3.6575	3.34175		5.98022		5.5107	4.22291	5.32347	5.47761		4.62879
1253	3.70042	3.33816		5.982		5.47837	4.18627	5.29197	5.4956		4.66808
1254	3.68739	3.32835		5.99441		5.5002	4.2162	5.28931	5.57349		4.63376
1255	3.68742	3.34455		6.0298		5.58563	4.16298	5.38149	5.54254		4.67646
1256	3.66893	3.35986		5.99719		5.55535	4.2112	5.35033	5.59005		4.6833
1257	3.69162	3.37439		6.00996		5.55458	4.24626	5.38231	5.62307		4.68531
1258	3.64698	3.32277		6.03337		5.58584	4.28606	5.37892	5.644		4.7267
1259	3.75033	3.31775		6.0282		5.63786	4.26214	5.33571	5.61638		4.72118
1260	3.73383	3.35908		6.03688		5.61956	4.22654	5.4312	5.66069		4.69681
1261	3.70925	3.34932		5.99857		5.63374	4.24511	5.44313	5.70092		4.73323
1262	3.7106	3.37125		6.01754		5.62242	4.26529	5.40369	5.68303		4.7439
1263	3.73456	3.36412		5.98312		5.61533	4.23754	5.4847	5.7115		4.69979
1264	3.7086	3.36059		6.04068		5.60551	4.24676	5.48598	5.76465		4.68926
1265	3.7683	3.31879		6.0008		5.59981	4.23293	5.4764	5.76048		4.68701
1266	3.76938	3.34125		5.99537		5.59154	4.25323	5.49026	5.78799		4.68383
1267	3.73449	3.36832		5.99877		5.63383	4.27481	5.5259	5.8262		4.72239
1268	3.71841	3.37226		6.04843		5.59298	4.28777	5.54714	5.8467		4.71704
1269	3.72395	3.34693		6.10258		5.59594	4.28314	5.64344	5.84919		4.70012
1270	3.76804	3.34		6.11039		5.60828	4.24193	5.65231	5.80167		4.71099
1271	3.75461	3.35489		6.04637		5.59743	4.24769	5.62752	5.81527		4.6959
1272	3.76463	3.38796		6.04834		5.68957	4.28276	5.63162	5.8813		4.74289
1273	3.74633	3.40503		6.04677		5.68216	4.2771	5.67019	5.85564		4.6954
1274	3.71965	3.41206		6.08905		5.71247	4.28133	5.71426	5.89776		4.78447
1275	3.74897	3.44226		6.09719		5.66188	4.27111	5.7082	5.90553		4.78212
1276	3.74983	3.39295		6.05097		5.70841	4.24978	5.69704	5.95862		4.78855
1277	3.75898	3.41904		6.05439		5.69253	4.22689	5.70846	5.97251		4.79346
1278	3.73123	3.43301		6.1461		5.67403	4.35309	5.74442	5.92324		4.79804
1279	3.75783	3.41031		6.13018		5.75898	4.33083	5.75091	5.91976		4.76002
1280	3.76695	3.39416		6.16957		5.72138	4.32556	5.72672	5.96909		4.79346
1281	3.73788	3.43796		6.15625		5.75716	4.29136	5.74189	6.02563		4.7894
1282	3.72424	3.38228		6.18436		5.73625	4.29756	5.78008	6.00447		4.86642
1283	3.77149	3.41634		6.18292		5.77499	4.31067	5.81811	6.10747		4.8182
1284	3.81223	3.41895		6.20616		5.73403	4.35531	5.8029	6.0827		4.87004
1285	3.79295	3.4135		6.18838		5.84134	4.29277	5.79241	6.1709		4.81379
1286	3.82315	3.43204		6.23391		5.82448	4.33792	5.86184	6.18229		4.85403
1287	3.80385	3.39474		6.21447		5.798	4.30702	5.86833	6.2668		4.85298
1288	3.81895	3.43046		6.27276		5.80734	4.29882	5.90933	6.3049		4.81131
1289	3.82189	3.4406		6.24888		5.81405	4.35215	5.93832	6.36291		4.87788
1290	3.81549	3.4434		6.29485		5.87257	4.34164	5.92779	6.3486		4.92217
1291	3.79232	3.4279		6.30164		5.90001	4.31899	6.01031	6.3413		4.91791
1292	3.79	3.41266		6.31695		5.85416	4.29798	6.10402	6.33106		4.90177
1293	3.83268	3.44065		6.36519		5.86157	4.31427	6.06225	6.368		4.91378
1294	3.77869	3.41917		6.3572		5.88644	4.31088	6.10469	6.37243		4.89496
1295	3.80919	3.43666		6.33688		5.90596	4.30747	6.11398	6.41332		4.9292
1296	3.81516	3.38845		6.38174		5.8679	4.30208	6.11924	6.44209		4.88112
1297	3.82035	3.41321		6.3725		5.86725	4.33546	6.11532	6.45808		4.98408
1298	3.82176	3.42092		6.38977		5.91397	4.29589	6.21452	6.51855		4.95438
1299	3.77727	3.42698		6.42705		5.90696	4.3029	6.21712	6.55374		5.00305
1300	3.813	3.43406		6.42865		5.88715	4.31557	6.19964	6.57407		4.9775
1301	3.80708	3.4203		6.38972		5.86442	4.32501	6.19586	6.60641		4.95876
1302	3.8341	3.38545		6.45113		5.935	4.3341	6.27779	6.62558		4.96995
1303	3.81694	3.39396		6.4439		5.9598	4.40018	6.27873	6.65958		4.98658
1304	3.82238	3.39192		6.46666		5.94283	4.36941	6.33561	6.67519		4.97847
1305	3.77374	3.43975		6.54763		5.92956	4.41618	6.37002	6.6952		4.94328
1306	3.79309	3.40155		6.62338		5.93955	4.3832	6.37416	6.63245		4.99638
1307	3.77388	3.40809		6.59107		5.95866	4.40199	6.39499	6.85711		4.97242
1308	3.82118	3.42647		6.5884		5.99791	4.38908	6.52022	6.86439		4.9879
1309	3.7751	3.38374		6.62816		6.03179	4.36083	6.53873	6.85913		5.02782
1310	3.77715	3.40345		6.5863		6.00726	4.37806	6.60221	6.89019		5.0174
1311	3.79039	3.43953		6.68042		5.98559	4.36158	6.75696	6.90941		5.06252
1312	3.8073	3.38217		6.65037		5.98776	4.37481	6.71691	7.03474		5.02215
1313	3.77235	3.42766		6.65118		6.02546	4.39429	6.79305	7.04182		5.02304
1314	3.79604	3.40726		6.68653		6.0144	4.36158	6.81958	7.06674		5.01485
1315	3.88174	3.42499		6.66934		5.99446	4.3858	6.82519	7.0825		5.06478
1316	3.85284	3.42709		6.66541		6.10755	4.41547	6.88871	7.12642		5.04562
1317	3.83811	3.42592		6.69401		6.07311	4.36956	6.83688	7.15314		5.0254
1318	3.88528	3.39383		6.64637		6.0862	4.36894	6.8885	7.26607		5.02963
1319	3.88725	3.44517		6.69976		6.08981	4.38482	6.88895	7.25937		5.10625
1320	3.89034	3.43218		6.75326		6.06983	4.48264	6.89452	7.23538		5.1125
1321	3.87355	3.44038		6.73944		6.12576	4.48001	6.9374	7.28491		5.10934
1322	3.873	3.41162		6.73827		6.15613	4.44438	7.03339	7.39739		5.07765
1323	3.89336	3.40023		6.70871		6.13862	4.47819	7.02967	7.40368		5.14824
1324	3.87908	3.40634		6.8052		6.13639	4.45143	7.25568	7.52209		5.14736
1325	3.86876	3.4428		6.80726		6.15074	4.45129	7.25724	7.73931		5.18625
1326	3.84217	3.41138		6.83411		6.13333	4.42957	7.25465	7.84727		5.20009
1327	3.87086	3.4012		6.87987		6.12207	4.44396	7.4124	8.0222		5.21675
1328	3.84161	3.39295		6.85032		6.11791	4.44517	7.53085	8.05219		5.25119
1329	3.85124	3.38965		6.85857		6.21338	4.47037	7.52791	8.19401		5.26121
1330	3.89175	3.42184		6.84348		6.20107	4.43174	7.58117	8.30629		5.25417
1331	3.88546	3.41652		6.86644		6.23963	4.43862	7.6145	8.34617		5.33012
1332	3.85658	3.42306		6.87068		6.20749	4.54734	7.61147	8.59916		5.27997
1333	3.86559	3.38286		6.9338		6.18699	4.53995	7.69118	8.63363		5.32976
1334	3.88658	3.43804		6.94677		6.22407	4.53073	7.81342	8.60292		5.30672
1335	3.85609	3.42173		6.91182		6.23259	4.51157	7.92349	8.6022		5.38433
1336	3.89658	3.44702		6.90792		6.29742	4.49685	7.89713	8.69641		5.34593
1337	3.84592	3.47418		6.93829		6.29459	4.48624	7.93326	8.89089		5.45856
1338	3.87619	3.499		6.94714		6.24909	4.50103	7.93844	8.86368		5.45328
1339	3.86802	3.50326		7.00112		6.35847	4.53082	7.94507	8.94422		5.4313
1340	3.86958	3.48045		6.98039		6.36258	4.49296	8.05197	9.37417		5.42447
1341	3.84592	3.51062		6.9902		6.33931	4.50225	8.2232	9.64796		5.44617
1342	3.89915	3.48459		7.06515		6.35676	4.52052	8.23601	9.74145		5.43893
1343	3.85622	3.51046		7.04761		6.3288	4.49322	8.31435	9.76272		5.50549
1344	3.9083	3.4569		7.0839		6.34824	4.51177	8.33193	9.95092		5.50211
1345	3.94389	3.47651		7.04278		6.39524	4.5656	8.42276	10.0865		5.50141
1346	3.92493	3.44784		7.06663		6.41041	4.61473	8.5921	10.449		5.55833
1347	3.93793	3.46149		7.11719		6.43067	4.57919	8.74121	10.5513		5.52789
1348	3.94616	3.50607		7.11008		6.41033	4.56614	8.86253	10.657		5.53975
1349	3.96246	3.44776		7.10774		6.41335	4.56071	9.20732	10.762		5.61775
1350	3.93305	3.50728		7.15856		6.47908	4.60813	9.40694	10.7314		5.63824
1351	3.90381	3.49378		7.15503		6.49827	4.58876	9.68553	10.9722		5.62586
1352	3.95171	3.45301		7.17021		6.49553	4.59278	9.78072	10.9905		5.59563
1353	3.91909	3.44747		7.17281		6.46261	4.58302	9.82056	11.0763		5.66033
1354	3.94899	3.5071		7.21444		6.47143	4.55764	10.0041	11.1158		5.67471
1355	3.93054	3.49204		7.19798		6.47094	4.58115	10.0926	11.6064		5.71522
1356	3.92933	3.47157		7.18629		6.53107	4.55762	10.2094	11.8122		5.76819
1357	3.9095	3.47399		7.16211		6.50102	4.58979	10.4058	12.7778		5.79314
1358	3.9297	3.46114		7.25925		6.54807	4.60229	10.6012	12.8183		5.78597
1359	3.91203	3.49347		7.23012		6.53131	4.55926	10.8532	14.992		5.79561
1360	3.94473	3.49281		7.27018		6.54122	4.56998	10.793	25.2581		5.8367
1361	3.9249	3.50151		7.23748		6.50529	4.62918	11.1669			5.81156
1362	3.95451	3.48792		7.31881		6.58141	4.62024	11.9703			5.81422
1363	3.92936	3.48016		7.40291		6.61384	4.67882	12.1579			5.84907
1364	3.90944	3.51051		7.37809		6.60532	4.65934	12.2516			5.85316
1365	3.92907	3.45874		7.35343		6.57233	4.64441	12.2904			5.92092
1366	3.92358	3.4488		7.37562		6.59136	4.62779	14.6443			5.9678
1367	3.90531	3.46982		7.37831		6.58337	4.62504	16.4044			6.01536
1368	3.91037	3.44768		7.4153		6.59045	4.62628	16.9274			5.98724
1369	3.93946	3.46053		7.47482		6.64717	4.65978				6.05856
1370	3.9266	3.47822		7.4976		6.68161	4.66031				6.16737
1371	3.912	3.49438		7.52078		6.71168	4.64775				6.19473
1372	3.94515	3.45742		7.48982		6.71819	4.62143				6.3198
1373	3.9824	3.46873		7.49409		6.72372	4.66143				6.36331
1374	3.9801	3.48809		7.47835		6.75498	4.63269				6.39673
1375	4.02479	3.44926		7.51648		6.80653	4.6345				6.4105
1376	3.98015	3.46885		7.58363		6.82268	4.66851				6.42627
1377	4.01144	3.47712		7.5826		6.79899	4.736				6.37137
1378	4.02032	3.47204		7.64675		6.77524	4.74335				6.41899
1379	3.96783	3.4489		7.64744		6.86618	4.70063				6.60083
1380	3.97716	3.46927		7.75044		6.83628	4.73397				6.71435
1381	4.0014	3.45625		7.74526		6.88133	4.69256				6.80567
1382	4.00044	3.48371		7.7457		6.9716	4.68083				6.86839
1383	3.9681	3.44962		7.80713		6.9755	4.70667				6.8485
1384	4.01413	3.46459		7.80829		7.00563	4.68525				6.87313
1385	4.02745	3.5043		7.88826		7.07985	4.7213				6.92522
1386	4.02904	3.4684		7.88197		7.11061	4.71786				6.94447
1387	4.03021	3.45058		7.96569		7.11471	4.73408				6.92061
1388	3.99181	3.45881		7.9464		7.10012	4.7657				7.05313
1389	3.97075	3.46093		7.98867		7.12533	4.74906				7.27523
1390	4.02563	3.44743		7.98194		7.2076	4.76037				7.3094
1391	4.02133	3.50927		7.98524		7.17341	4.74725				7.29423
1392	3.98201	3.49196		8.02648		7.15291	4.76104				7.38131
1393	3.99188	3.48067		8.04133		7.23967	4.78711				7.37294
1394	3.99116	3.4987		8.11356		7.33879	4.7756				7.5726
1395	4.0009	3.46688		8.0809		7.3358	4.74915				7.6351
1396	4.00346	3.48575		8.08987		7.33205	4.82244				7.68384
1397	3.98327	3.4857		8.17614		7.30566	4.83976				7.80153
1398	4.01094	3.47384		8.14165		7.30413	4.85022				7.80181
1399	3.97711	3.45815		8.21017		7.40423	4.8419				7.99569
1400	4.01849	3.49424		8.26623		7.37855	4.82106				8.17807
1401	4.05501	3.46651		8.27166		7.37896	4.87236				8.44385
1402	4.03406	3.4507		8.3876		7.42043	4.81762				8.58475
1403	4.05383	3.47235		8.45385		7.49943	4.8342				8.75076
1404	4.0841	3.54631		8.46912		7.53105	4.82146				9.10863
1405	4.03724	3.54614		8.50947		7.4761	4.86668				9.17291
1406	4.05621	3.57433		8.49673		7.4851	4.83456				9.30199
1407	4.03338	3.51558		8.50752		7.55087	4.84862				9.50124
1408	4.0936	3.56869		8.45254		7.62584	4.88151				9.55013
1409	4.05047	3.54777		8.49492		7.72446	4.89963				9.69688
1410	4.04246	3.54282		8.47829		7.77819	4.87789				9.81768
1411	4.08892	3.55123		8.63507		7.74452	4.90649				10.0879
1412	4.03542	3.53456		8.69261		7.76006	4.90091				10.2111
1413	4.05257	3.57095		8.67035		7.83142	4.92394				10.2674
1414	4.06748	3.55139		8.67418		7.85707	4.90971				10.3327
1415	4.08598	3.56219		8.74415		7.83271	4.90481				10.4799
1416	4.06788	3.51326		8.74295		7.91688	4.97232				10.6116
1417	4.05565	3.5634		8.73401		7.8798	4.98935				10.7985
1418	4.04794	3.55884		8.83269		8.03042	4.994				10.9715
1419	4.06128	3.53108		8.80285		8.02432	4.97964				11.194
1420	4.08485	3.57103		8.79848		8.01232	4.97199				11.4095
1421	4.11804	3.55943		8.81673		8.11548	5.00864				11.6831
1422	4.15656	3.55521		8.83772		8.11264	5.01432				11.8452
1423	4.15675	3.52241		8.84559		8.10821	5.02316				11.9962
1424	4.14198	3.56647		8.93609		8.07796	5.04312				12.0827
1425	4.13583	3.51556		9.09443		8.17596	5.03108				12.0545
1426	4.1492	3.56692		9.05565		8.24075	5.06249				12.5411
1427	4.14476	3.53561		9.13813		8.2172	5.02735				12.5787
1428	4.12094	3.52801		9.14842		8.37788	5.0728				13.1089
1429	4.12547	3.52897		9.26545		8.36792	5.07844				14.2274
1430	4.10983	3.56216		9.24406		8.34024	5.07193				15.0992
1431	4.12821	3.54567		9.28791		8.35127	5.10155				15.0955
1432	4.13269	3.51394		9.33867		8.36817	5.11956				16.2854
1433	4.13698	3.56677		9.31415		8.5047	5.09704				18.5299
1434	4.12267	3.52683		9.29626		8.51412	5.11303				21.339
1435	4.13002	3.5752		9.40739		8.52262	5.13005
1436	4.12785	3.533		9.54507		8.55237	5.17732
1437	4.15523	3.52277		9.5931		8.52117	5.15753
1438	4.13387	3.52398		9.61348		8.53125	5.154
1439	4.13242	3.53269		9.65235		8.59499	5.18341
1440	4.11413	3.54931		9.72098		8.64531	5.15485
1441	4.11088	3.56199		9.77278		8.67677	5.25241
1442	4.12512	3.56133		9.7687		8.7035	5.21126
1443	4.15599	3.55422		9.81685		8.68866	5.22594
1444	4.14839	3.54383		9.8587		8.77347	5.23297
1445	4.18906	3.57002		9.91785		8.72327	5.25053
1446	4.17882	3.51362		9.97603		8.76519	5.32034
1447	4.16783	3.55346		9.96422		8.83197	5.31662
1448	4.19575	3.52752		10.0583		8.83159	5.30886
1449	4.20893	3.56557		10.1149		8.84396	5.31643
1450	4.21014	3.53716		10.0859		8.86382	5.33053
1451	4.18967	3.56426		10.0898		8.91	5.27818
1452	4.1932	3.53814		10.1908		8.93738	5.29911
1453	4.16413	3.55521		10.1831		8.97516	5.37503
1454	4.19472	3.55967		10.1537		8.97932	5.33303
1455	4.21001	3.52015		10.2377		8.98294	5.38987
1456	4.17279	3.55392		10.2454		9.0822	5.36389
1457	4.17776	3.58134		10.3536		9.08992	5.40826
1458	4.17362	3.58542		10.353		9.06858	5.40766
1459	4.21468	3.61877		10.453		9.22845	5.42336
1460	4.18361	3.61773		10.4659		9.18157	5.51569
1461	4.20046	3.58082		10.6156		9.24907	5.46111
1462	4.18363	3.62657		10.6521		9.41756	5.46917
1463	4.21851	3.61125		10.6839		9.40042	5.4651
1464	4.19763	3.62457		10.6618		9.54308	5.49987
1465	4.21593	3.59333		10.7194		9.5148	5.47082
1466	4.22966	3.63484		10.6643		9.67779	5.51803
1467	4.28007	3.60939		10.7772		9.65109	5.5612
1468	4.23017	3.59683		10.7781		9.73808	5.54506
1469	4.28256	3.60609		10.8617		9.69121	5.6202
1470	4.28764	3.61033		10.9166		9.69908	5.66161
1471	4.23418	3.60362		10.9673		9.7876	5.6881
1472	4.23735	3.58458		11.0398		9.76257	5.70736
1473	4.2817	3.62536		11.2265		9.94597	5.6691
1474	4.23865	3.62662		11.2927		10.1357	5.73893
1475	4.23669	3.61831		11.3285		10.0791	5.81918
1476	4.28151	3.58181		11.4967		10.204	5.8044
1477	4.26361	3.60155		11.4524		10.2545	5.86841
1478	4.25003	3.63384		11.5222		10.3247	5.86349
1479	4.26082	3.59073		11.6046		10.4066	5.93148
1480	4.25267	3.63702		11.5774		10.4776	5.98076
1481	4.28718	3.63441		11.6173		10.568	6.01577
1482	4.23015	3.60757		11.6271		10.6136	6.09552
1483	4.2327	3.59181		11.6816		10.6212	6.14681
1484	4.22625	3.63263		11.6452		10.8363	6.15286
1485	4.2424	3.63491		11.7767		10.7973	6.19811
1486	4.23364	3.5989		11.8938		10.8945	6.20068
1487	4.23632	3.5788		12.0194		10.8763	6.34306
1488	4.30867	3.57574		11.9671		10.9408	6.40312
1489	4.30835	3.59465		12.0448		11.0218	6.48816
1490	4.30646	3.61881		12.0968		11.0996	6.5268
1491	4.33933	3.61861		12.2469		11.1376	6.57065
1492	4.32671	3.62489		12.3635		11.1969	6.66502
1493	4.30245	3.60507		12.3609		11.3342	6.68285
1494	4.34952	3.6278		12.4766		11.4192	6.72635
1495	4.30546	3.59527		12.4428		11.4163	6.78867
1496	4.30491	3.60564		12.4218		11.5019	6.86823
1497	4.34361	3.58374		12.5402		11.5641	6.95244
1498	4.34637	3.61158		12.549		11.9669	7.05999
1499	4.33455	3.60797		12.589		11.9919	7.15904
1500	4.31021	3.59072		12.6888		12.1055	7.18404
1501	4.4033	3.6303		12.7081		12.2457	7.21974
1502	4.35761	3.58375		12.7841		12.305	7.22634
1503	4.4091	3.59824		12.7427		12.4584	7.2408
1504	4.40566	3.6206		12.8257		12.5191	7.32933
1505	4.36681	3.62452		13.0007		12.5728	7.60381
1506	4.37126	3.61701		13.0394		12.6303	7.78419
1507	4.38401	3.62035		13.0398		12.6553	8.01852
1508	4.37032	3.6083		13.0286		12.6836	8.08527
1509	4.41759	3.6109		13.1387		12.8573	8.29991
1510	4.41385	3.59219		13.3319		12.8901	8.52451
1511	4.38567	3.61096		13.3612		12.9938	8.64069
1512	4.41752	3.60826		13.3942		12.9648	8.72668
1513	4.39358	3.66188		13.709		13.0077	8.71734
1514	4.38513	3.69206		13.8844		13.0047	9.11079
1515	4.42055	3.64428		13.9028		13.0118	9.22813
1516	4.35999	3.65682		13.8766		13.3751	9.20848
1517	4.4676	3.68197		14.0231		13.3629	9.37246
1518	4.47493	3.66071		13.9846		13.4688	9.6464
1519	4.44584	3.67592		14.0101		13.6828	9.68174
1520	4.42406	3.70299		14.0357		14.2473	10.0913
1521	4.43076	3.69289		14.2978		14.54	10.1532
1522	4.48389	3.65658		14.2836		14.6012	10.5679
1523	4.45294	3.7006		14.6166		14.568	11.3602
1524	4.46717	3.68742		14.8856		14.6264	13.1035
1525	4.42918	3.64844		14.9603		14.8315	14.7209
1526	4.46916	3.67871		15.0963		14.8796	15.7888
1527	4.4758	3.67058		15.1114		15.2534	20.3578
1528	4.48301	3.65759		15.1479		15.369
1529	4.47299	3.65973		15.1462		15.4328
1530	4.43868	3.68772		15.3669		15.6551
1531	4.43528	3.65005		15.4252		15.9813
1532	4.44642	3.65791		15.5457		16.5631
1533	4.42718	3.66902		15.5693		16.5792
1534	4.45266	3.69717		15.7696		17.0845
1535	4.42066	3.69181		15.8207		17.1371
1536	4.42986	3.64602		16.3767		17.8958
1537	4.52438	3.70414		16.4329		18.5302
1538	4.53391	3.66371		16.6496		20.4905
1539	4.51786	3.66798		16.7684		20.866
1540	4.50015	3.69373		16.9131		21.7563
1541	4.52597	3.66039		17.0597		22.6981
1542	4.49734	3.66404		17.1295		24.4227
1543	4.51014	3.66578		17.2854		26.3118
1544	4.54129	3.66103		17.3497		36.086
1545	4.5375	3.66702		17.3781		36.8214
1546	4.54505	3.68542		17.4661
1547	4.52014	3.68653		17.4671
1548	4.48661	3.66325		17.5759
1549	4.5103	3.67444		17.678
1550	4.52999	3.6829		17.693
1551	4.49929	3.65215		17.9043
1552	4.49187	3.64897		17.9839
1553	4.55073	3.6997		18.007
1554	4.55342	3.67664		18.3893
1555	4.55193	3.69363		18.4056
1556	4.59448	3.64495		18.4678
1557	4.5518	3.64296		19.0957
1558	4.58029	3.66954		19.4196
1559	4.57916	3.65136		19.5916
1560	4.59161	3.68856		19.5739
1561	4.58193	3.66102		19.7569
1562	4.60614	3.70441		19.6976
1563	4.64229	3.67421		19.7623
1564	4.62715	3.70563		20.4406
1565	4.65178	3.67598		20.5093
1566	4.62217	3.76424		21.5237
1567	4.67766	3.71907		22.2244
1568	4.69184	3.73326		22.4747
1569	4.7422	3.73289		24.184
1570	4.74499	3.72952		24.275
1571	4.72135	3.76366		25.439
1572	4.71322	3.76058		25.7984
1573	4.70396	3.75464		25.9435
1574	4.75639	3.71904		26.6647
1575	4.76127	3.72673		28.2791
1576	4.83041	3.72555
1577	4.82197	3.73745
1578	4.85661	3.71343
1579	4.83136	3.70754
1580	4.87503	3.7145
1581	4.86323	3.74725
1582	4.81439	3.7193
1583	4.84307	3.73843
1584	4.84731	3.76104
1585	4.85571	3.76428
1586	4.82901	3.75126
1587	4.82463	3.71157
1588	4.81452	3.71109
1589	4.8275	3.73384
1590	4.86213	3.70936
1591	4.81587	3.72224
1592	4.91497	3.73831
1593	4.88561	3.77007
1594	4.89207	3.71203
1595	4.93741	3.7681
1596	4.92238	3.76377
1597	4.93917	3.72313
1598	4.92728	3.73501
1599	4.90605	3.72607
1600	4.89712	3.73605
1601	4.88185	3.73361
1602	4.96412	3.73854
1603	4.99747	3.73664
1604	4.96491	3.75144
1605	4.96893	3.71085
1606	4.97062	3.75206
1607	5.02742	3.70598
1608	5.02965	3.71339
1609	5.03469	3.75356
1610	5.04899	3.74311
1611	5.04593	3.75979
1612	5.04286	3.7654
1613	5.01568	3.73396
1614	5.06536	3.71485
1615	5.09032	3.73964
1616	5.09628	3.70878
1617	5.07117	3.77041
1618	5.08925	3.73892
1619	5.07909	3.73731
1620	5.07146	3.74443
1621	5.07503	3.74973
1622	5.07682	3.80069
1623	5.13166	3.80746
1624	5.08776	3.78509
1625	5.1549	3.81217
1626	5.15249	3.80984
1627	5.17126	3.77502
1628	5.13567	3.7854
1629	5.1522	3.80722
1630	5.25591	3.82423
1631	5.25039	3.77762
1632	5.2537	3.77282
1633	5.27795	3.80285
1634	5.27267	3.78148
1635	5.36002	3.81819
1636	5.33971	3.82882
1637	5.3452	3.77267
1638	5.34857	3.82702
1639	5.40029	3.77287
1640	5.43572	3.81175
1641	5.44693	3.82629
1642	5.50991	3.81811
1643	5.4948	3.78824
1644	5.51664	3.83457
1645	5.50951	3.8091
1646	5.5809	3.80999
1647	5.57837	3.798
1648	5.58897	3.80758
1649	5.5302	3.80311
1650	5.60193	3.80275
1651	5.62463	3.78151
1652	5.62526	3.77631
1653	5.688	3.82739
1654	5.6711	3.7775
1655	5.77907	3.78815
1656	5.75224	3.78176
1657	5.76574	3.83132
1658	5.84184	3.81962
1659	5.86419	3.79695
1660	5.87311	3.81392
1661	5.87269	3.78301
1662	5.93209	3.79792
1663	5.91892	3.8137
1664	6.0257	3.82267
1665	6.07425	3.78287
1666	6.13381	3.79919
1667	6.11812	3.77933
1668	6.2038	3.89409
1669	6.17755	3.85522
1670	6.18791	3.87604
1671	6.36424	3.88383
1672	6.34632	3.86676
1673	6.37241	3.88272
1674	6.46008	3.87306
1675	6.49501	3.84954
1676	6.5274	3.87965
1677	6.57554	3.87532
1678	6.63477	3.89775
1679	6.67596	3.89923
1680	6.73558	3.87438
1681	6.76592	3.88692
1682	6.83603	3.87498
1683	6.83975	3.88232
1684	6.85942	3.86678
1685	7.00943	3.88435
1686	7.12854	3.87487
1687	7.2507	3.84687
1688	7.73565	3.86455
1689	7.6922	3.84916
1690	7.80835	3.86495
1691	7.99403	3.88303
1692	8.35231	3.87318
1693	8.70463	3.8442
1694	9.55635	3.84605
1695	10.2128	3.87522
1696	10.369	3.86848
1697	10.463	3.87983
1698	10.8351	3.85483
1699	10.8922	3.83855
1700	14.9937	3.84057
1701	15.7027	3.84592
1702	17.8188	3.87199
1703		3.89175
1704		3.83854
1705		3.85913
1706		3.84208
1707		3.85962
1708		3.87416
1709		3.85408
1710		3.88069
1711		3.86416
1712		3.85092
1713		3.85628
1714		3.85469
1715		3.91563
1716		3.95413
1717		3.92949
1718		3.94027
1719		3.90234
1720		3.92935
1721		3.9429
1722		3.931
1723		3.95369
1724		3.95037
1725		3.9266
1726		3.94776
1727		3.92011
1728		3.92025
1729		3.94765
1730		3.9051
1731		3.90963
1732		3.90901
1733		3.96029
1734		3.91222
1735		3.95128
1736		3.94929
1737		3.96026
1738		3.92379
1739		3.96458
1740		3.90855
1741		3.94246
1742		3.92912
1743		3.96488
1744		3.94862
1745		3.95011
1746		3.90293
1747		3.92877
1748		3.95057
1749		3.90811
1750		3.93338
1751		3.95547
1752		3.93914
1753		3.90691
1754		3.94799
1755		3.93535
1756		3.91581
1757		3.95362
1758		3.95053
1759		3.98601
1760		3.98125
1761		4.02403
1762		4.00602
1763		4.02871
1764		3.98004
1765		4.02338
1766		3.98468
1767		4.00222
1768		4.02915
1769		3.96904
1770		3.98606
1771		3.97202
1772		4.02912
1773		3.99182
1774		4.00615
1775		4.01848
1776		3.96682
1777		4.01374
1778		4.01198
1779		3.99816
1780		4.0131
1781		3.9823
1782		3.99758
1783		3.96993
1784		4.00592
1785		3.99627
1786		3.97927
1787		3.98792
1788		4.02076
1789		3.98253
1790		4.02564
1791		3.99202
1792		4.02047
1793		3.97421
1794		3.99593
1795		4.01216
1796		3.99748
1797		3.99984
1798		3.99002
1799		4.06766
1800		4.05056
1801		4.06763
1802		4.04734
1803		4.04002
1804		4.09449
1805		4.03765
1806		4.08017
1807		4.0314
1808		4.08581
1809		4.03734
1810		4.04372
1811		4.0431
1812		4.08338
1813		4.06899
1814		4.07895
1815		4.05938
1816		4.04176
1817		4.04574
1818		4.0419
1819		4.07184
1820		4.08845
1821		4.05512
1822		4.05157
1823		4.05691
1824		4.06512
1825		4.08076
1826		4.09387
1827		4.07432
1828		4.06567
1829		4.07174
1830		4.07844
1831		4.0788
1832		4.04394
1833		4.08988
1834		4.06005
1835		4.13134
1836		4.1356
1837		4.12633
1838		4.10136
1839		4.14569
1840		4.15449
1841		4.10386
1842		4.13693
1843		4.1137
1844		4.13925
1845		4.14017
1846		4.12356
1847		4.0991
1848		4.15607
1849		4.09824
1850		4.09844
1851		4.11253
1852		4.09756
1853		4.10291
1854		4.11864
1855		4.14341
1856		4.1338
1857		4.13128
1858		4.13306
1859		4.12629
1860		4.11533
1861		4.14681
1862		4.15586
1863		4.09795
1864		4.14851
1865		4.15388
1866		4.13884
1867		4.11457
1868		4.14791
1869		4.09987
1870		4.16684
1871		4.18977
1872		4.1831
1873		4.18363
1874		4.17315
1875		4.18316
1876		4.18932
1877		4.21551
1878		4.19512
1879		4.2039
1880		4.19758
1881		4.22025
1882		4.22389
1883		4.22484
1884		4.21483
1885		4.18446
1886		4.21464
1887		4.22416
1888		4.18019
1889		4.17111
1890		4.17256
1891		4.17382
1892		4.18051
1893		4.22335
1894		4.21302
1895		4.18398
1896		4.17737
1897		4.20699
1898		4.19484
1899		4.19298
1900		4.26257
1901		4.24975
1902		4.26066
1903		4.26288
1904		4.28421
1905		4.27857
1906		4.26012
1907		4.2349
1908		4.28357
1909		4.23455
1910		4.25577
1911		4.28295
1912		4.24477
1913		4.26117
1914		4.24207
1915		4.24499
1916		4.23315
1917		4.24921
1918		4.2291
1919		4.32213
1920		4.30694
1921		4.30098
1922		4.29628
1923		4.29962
1924		4.30421
1925		4.35539
1926		4.33673
1927		4.30157
1928		4.32918
1929		4.30552
1930		4.34077
1931		4.32256
1932		4.34307
1933		4.35239
1934		4.32413
1935		4.29524
1936		4.32941
1937		4.31238
1938		4.36929
1939		4.41944
1940		4.36734
1941		4.35985
1942		4.36413
1943		4.39077
1944		4.41918
1945		4.36999
1946		4.36366
1947		4.37964
1948		4.37544
1949		4.39088
1950		4.35948
1951		4.35776
1952		4.40274
1953		4.36558
1954		4.41688
1955		4.38575
1956		4.40907
1957		4.3893
1958		4.45785
1959		4.47969
1960		4.46601
1961		4.48316
1962		4.44104
1963		4.4423
1964		4.43719
1965		4.46827
1966		4.45774
1967		4.42131
1968		4.42434
1969		4.43559
1970		4.43669
1971		4.47569
1972		4.50296
1973		4.49829
1974		4.54467
1975		4.54639
1976		4.53533
1977		4.49634
1978		4.52278
1979		4.51343
1980		4.51411
1981		4.5345
1982		4.53228
1983		4.52388
1984		4.55606
1985		4.56902
1986		4.6009
1987		4.57242
1988		4.58679
1989		4.58887
1990		4.55576
1991		4.59196
1992		4.6115
1993		4.55104
1994		4.55098
1995		4.56351
1996		4.55328
1997		4.56158
[truncated: 233 more rows]

## Sheet: SIFig3D Cell w foci
Proportion of cells with foci per frame
	Number of foci per cell
	1		2		>2
Strains	average % of cell	s.e.m.	average % of cell	s.e.m.	average % of cell	s.e.m.
JDW1611 (SMR14334)	1.93	0.54	0.05	0.05	0.06	0.06
wt (sulB)	8.3	1.82	4.69	1.5	2.92	1.43
∆rep	6.7	1.1	3.2	0.6	7.6	1.9
∆lexA	13.9	1.8	5	1.2	4.3	1
polA12(ts)	10.24	1.48	5.7	1.53	3.8	1.53
∆dam	13.41	1.94	4.14	0.73	4.3	1.15
∆priC	10.1	2.01	4.8	1.15	3.2	1.06
∆rdgC	13.54	2.04	5.81	1.23	4.89	1.25
∆uup	8.46	1.52	2.92	0.93	1.36	0.54
∆nagC	0.13	0.12
∆rdgB	6.72	1.62	1.6	0.81	1.07	0.63

## Sheet: SIFig3E Mean fluo per cell
Mean fluorescence per cell
Individual fluo per cell measurement (A.U.)
	JDW1611 (SMR14334)	wt (sulB)	∆rep	∆lexA	*polA12(ts)	*∆dam	∆priC	∆rdgC	∆uup	∆nagC	∆rdgB				JDW1611 (SMR14334)	wt (sulB)	∆rep	∆lexA	polA12(ts)	∆dam	∆priC	∆rdgC	∆uup	∆nagC	∆rdgB
1	5.16901	7.50685	12.9874	19.3044	15.6902	3.9204	11.8999	2.67465	2.91349	0.95215	1.19043			Cells count	1702	2230	1091	1575	1151	1545	1527	1368	1360	679	1434
2	8.37193	13.5187	0.546326	2.73538	12.121	3.80088	18.7641	12.9051	7.03399	6.77356	2.5218			Average fluo (A.U.)	6.98814	8.43334	7.32671	9.46325	8.73212	11.132	9.2235	9.27709	9.03244	1.60597	7.2493
3	3.44439	24.3475	1.95347	3.5835	1.96222	19.768	20.6397	18.4269	0.681818	0	2.05247			Median fluo (A.U.)	7.07741	8.23413	7.28194	9.82832	8.69872	11.0411	9.18601	9.33369	9.25043	1.17562	7.13597
4	1.88642	15.471	1.63333	11.0663	15.0558	4.21923	5.88768	9.59786	10.7227	0	6.01378
5	10.3885	4.03704	0	0.0647709	0	2.38241	8.99626	1.3177	17.1676	0.629888	9.0751
6	7.48595	3.36716	1.65599	3.10842	10.4043	13.3627	2.85968	2.11861	8.95026	2.64569	4.12476
7	7.13032	2.28411	1.77898	14.3357	3.28399	2.19579	6.87303	3.01403	0.409836	0.022069	2.27771
8	3.43884	0	1.07429	1.16535	16.261	1.08499	3.35605	11.3947	5.17091	0.565458	4.8292
9	8.87162	18.7897	0	0.872792	8.25493	7.21761	1.2025	17.5508	9.03622	0	2.36766
10	3.31342	3.16515	1.06653	2.78651	14.1167	12.035	2.9192	10.6987	0	1.87259	7.18576
11	5.26813	4.26485	15.3173	0.879328	11.8231	1.5846	0	2.30302	0.974476	0.253961	11.4418
12	2.51133	2.33503	11.2851	2.09814	0.549686	15.8829	8.18561	23.1211	2.2533	0.462408	2.95977
13	5.37023	14.1996	5.06711	2.04176	15.4251	0.919319	1.84881	4.40257	5.03824	0.0876697	7.96293
14	1.82452	9.43178	1.65819	0.060241	8.22861	3.12788	0.545614	5.91294	1.57851	0	0.0339716
15	1.33751	3.80721	19.3372	2.50045	3.90591	3.57376	0.0314331	13.6107	3.14145	0	4.5271
16	3.97911	5.64219	6.20247	1.50617	0	4.24834	0.00585223	6.93271	3.11986	0.00477517	1.1825
17	5.43958	2.4034	4.07051	12.2649	8.52796	0.987194	6.22395	0.883372	5.43868	0.00284698	6.4089
18	1.53419	4.57907	1.63774	13.0125	27.0491	3.83363	4.13488	25.6204	18.2675	4.77444	1.32075
19	2.48509	16.1101	1.89946	29.0241	10.2923	11.4106	8.95699	1.492	4.51001	1.67151	3.05731
20	5.10658	6.54292	0.437445	0.3	9.56942	1.8537	10.194	4.89158	11.9019	0.00531444	0.00418848
21	5.61214	6.60171	1.61768	2.93746	8.82759	16.6851	7.84421	17.5502	10.4084	8.377	6.70009
22	1.78073	6.96962	10.0094	1.73317	1.31218	10.976	10.3374	2.67925	1.78398	1.54169	3.49853
23	0.916806	5.7589	1.47826	10.0534	3.03044	12.3396	5.62876	7.74359	1.18675	0.034034	2.76213
24	10.026	3.15167	1.25021	1.9782	4.17914	34.1474	5.46877	6.02227	15.1824	0.1614	4.17086
25	8.60532	9.71755	8.08764	7.26879	2.33389	17.6574	4.88235	1.87273	18.4862	2.06035	0.0909624
26	5.44652	1.07479	3.02541	0	1.75242	17.1399	8.58927	4.0461	0.247801	4.37066	15.5527
27	7.23348	5.52174	1.61187	10.3377	10.0321	12.0218	0.0124417	2.51689	0.334244	0.800681	5.62671
28	7.19508	2.23532	2.54502	1.94404	1.45222	0.868451	0.0087222	0.00898693	0	4.31149	7.45403
29	7.20857	2.57094	0.0221748	3.80488	3.14579	7.85494	3.80614	0.948594	4.11479	0.0588235	3.88145
30	2.90043	4.3992	5.79398	1.625	1.04247	25.3099	0.65288	14.4442	4.02446	2.35346	4.0142
31	8.67177	4.1862	12.682	9.69762	2.64061	8.47429	3.19041	2.47036	1.4246	1.55595	11.6439
32	4.64738	3.3267	13.4038	29.0697	8.40564	8.43101	13.4164	6.90901	5.43125	1.73493	0.803437
33	9.54109	10.3094	2.36646	3.08128	0.717157	14.8693	18.4442	7.35289	4.31146	0.227928	1.03508
34	5.55582	0	0.953952	1.53988	8.19709	12.5437	9.98546	10.671	1.30116	0.0641711	2.66103
35	8.31755	2.90672	3.7689	0.557276	6.75764	15.8077	6.86059	9.95868	0.631915	0.445532	0.802575
36	7.62648	2.30862	5.93765	7.3107	8.87947	9.80574	5.48663	12.5314	0.0216685	0	8.71119
37	1.32336	1.63535	11.2025	1.66651	2.40431	1.13636	7.69003	3.68452	3.45157	5.45706	12.2811
38	1.391	21.2153	22.4855	2.31175	1.37712	9.71987	3.86162	3.05759	12.4079	3.36493	3.67577
39	1.83607	8.48617	0.0215385	6.71398	1.08974	7.35599	6.98262	7.67769	5.12035	1.63856	7.3184
40	8.72242	14.6867	0.598172	1.87256	3.57262	19.0922	2.89821	11.4136	0.554943	0.0692399	10.6465
41	1.41504	12.1656	1.26936	1.02599	8.98387	4.42963	13.0916	2.31437	0.0169571	2.98701	3.69455
42	5.75054	11.2244	1.43209	13.8085	10.5649	13.2009	8.85291	2.04271	5.26392	4.76817	18.4942
43	3.078	5.87149	5.03494	4.43476	1.10833	42.3928	5.88611	4.17964	4.30852	0.572937	7.35176
44	5.90621	8.44074	8.78369	8.71291	8.12261	4.96093	10.2837	1.37091	1.17496	1.30361	8.83593
45	9.19238	6.49264	2.07394	1.06164	9.65068	4.84571	9.00206	15.1371	11.1147	0.896972	3.24814
46	4.22321	5.05725	8.65312	7.29684	2.87922	4.52356	5.63858	6.60529	1.17143	0.679546	1.26227
47	6.99492	9.30518	12.034	0.46372	35.8391	22.2521	9.74542	7.75998	10.2467	2.75317	4.65825
48	1.28095	5.99865	3.82513	2.63364	9.15671	9.03266	6.72843	13.4162	12.8876	0.672996	6.12422
49	11.0004	2.82223	9.758	10.0009	7.60255	5.60681	19.0788	4.08115	13.3128	0.73594	16.4366
50	10.9775	22.3187	0.839804	1.40694	10.9796	17.4932	1.06703	2.95002	14.8197	2.27528	3.74267
51	10.2005	2.87708	2.69299	1.36157	8.32844	14.5528	9.80809	11.2552	4.09787	1.31256	4.82512
52	1.53239	2.3776	2.27995	1.907	10.0621	11.3056	0	10.3246	12.7367	1.17524	1.22946
53	6.52692	2.8915	12.1502	15.2103	2.34549	13.566	6.51512	10.2311	0.815918	0.171983	0.904412
54	5.98445	2.3984	2.04459	0.325458	8.50393	25.0863	9.22799	3.1477	4.73588	4.72592	6.34077
55	1.63737	13.5834	2.42171	2.74958	8.07628	8.96952	3.50308	13.5545	3.78626	1.94173	3.57973
56	4.97642	3.60303	2.7193	3.24628	7.18988	3.10734	9.93502	10.2047	3.39753	0.120962	5.05969
57	8.35543	3.70322	11.668	13.6986	15.8197	1.15	6.68379	11.5206	6.09441	4.73048	9
58	0.973264	4.41247	1.51078	3.38245	32.0769	4.26587	0.234657	2.32429	6.86755	2.69613	0.746916
59	4.86633	10.5052	13.6225	7.1759	6.665	4.51356	6.53294	12.1612	2.46343	1.5671	1.94421
60	4.64938	1.68739	2.67814	1.96391	17.9221	15.9155	6.40392	2.80246	5.68595	0.925797	1.8108
61	6.52346	4.30111	1.89486	1.10322	2.32348	20.2094	11.5645	3.33764	11.3138	0	1.15822
62	6.29653	2.56477	13.6536	4.95805	6.78726	11.7066	8.97769	7.5584	12.6522	0.0775566	3.29581
63	3.217	14.9616	12.171	2.4902	9.45042	25.6088	5.73366	2.58415	1.13827	0.00317083	3.29664
64	2.81491	8.50373	1.94283	5.32808	10.3784	0.754781	2.48481	11.9745	2.51873	0.79959	5.81607
65	3.51165	1.21181	5.98172	0.138002	0.0614806	10.9906	7.21922	8.28111	10.3941	2.42742	5.31975
66	1.66175	4.09492	13.7067	15.7985	10.4112	1.54324	11.3183	10.6111	11.2576	1.06466	3.89959
67	1.93449	1.41598	10.4832	14.7866	7.50215	0.858885	14.1083	7.12025	9.42308	7.7793	1.15767
68	5.36969	1.80868	2.45636	12.5255	13.5568	0.739248	10.4279	7.88691	16.5811	0.723077	1.43067
69	5.44874	3.54308	1.91545	1.43908	2.9762	17.5669	8.29376	5.91335	5.38561	0.78248	2.44542
70	1.10364	5.2305	6.67374	7.83257	4.3385	8.35064	11.2898	11.5655	7.1619	0.615229	16.0155
71	7.59525	8.14464	1.31906	7.40238	7.98554	14.8614	10.2385	8.94535	6.60539	4.07743	1.93395
72	5.68782	3.01077	2.49343	9.11184	1.26708	17.1264	8.20071	7.79811	4.47343	0	3.52406
73	5.33347	10.458	1.44872	12.2362	8.11802	9.64906	4.39303	10.2708	5.47164	0.247495	2.96906
74	4.0276	5.79122	11.3734	5.15991	2.3302	12.9338	9.84601	10.0797	7.02986	2.28512	5.89938
75	5.91064	2.29419	7.92569	8.19722	21.18	16.0738	5.25544	13.6236	3.61951	0.90345	8.47026
76	2.94674	14.7314	1.42753	10.3461	11.3327	8.7793	10.5495	9.63082	9.86528	2.03242	7.80586
77	4.79428	2.08498	1.29943	10.2902	9.28161	20.5964	3.01084	13.3791	7.98592	0.214714	12.5985
78	9.49905	11.8994	12.0682	6.22272	1.23239	8.39266	1.61009	1.96271	8.32203	1.43269	6.45262
79	0.597051	11.9036	12.4868	16.2643	0.234148	1.2015	2.5475	10.5974	3.41317	0.690335	7.28611
80	3.83919	3.05952	10.0309	12.348	9.74542	6.25323	10.2593	2.12444	7.84305	0.289262	5.75349
81	7.97884	3.36579	8.61078	3.92396	2.77414	10.5888	2.92379	1.50641	10.0908	2.16162	7.82795
82	8.49956	13.9274	21.3687	1.55941	2.80694	16.5557	9.0121	2.24427	12.8177	1.05994	2.07299
83	8.70283	6.85183	0.262284	1.00859	11.2623	14.2275	7.27614	9.26388	1.03215	1.04017	1.19202
84	4.53762	5.81952	3.62062	9.1002	8.75075	13.0155	10.3222	7.61061	7.35796	0.247183	1.90156
85	1.90205	2.69302	11.3833	9.89921	5.11089	16.8333	15.9975	8.41096	8.07083	0	9.66359
86	10.9513	2.03636	1.57833	8.0123	7.08447	23.6978	6.65087	9.36309	10.1891	0.690748	7.21055
87	6.26914	2.28217	25.2657	1.99626	6.10699	20.2247	9.96706	5.70935	10.6425	0.494257	9.35165
88	3.95802	2.13653	17.1702	6.95175	13.5756	13.7995	9.38058	10.7898	8.34947	4.19946	9.13158
89	2.06469	3.63956	10.6747	1.17803	11.2609	4.01359	7.76087	8.8444	1.16497	1.07903	7.01064
90	7.87296	9.71549	1.93429	5.42193	21.5734	12.743	12.9792	6.90433	0	1.75185	1.30316
91	7.93759	7.09929	9.81715	0.929529	6.31328	4.7639	6.5625	9.85773	5.43299	5.05734	6.47466
92	1.35182	5.23103	2.13397	8.07892	1.43034	1.6664	2.77889	10.8565	4.05481	2.63543	13.2696
93	6.79106	3.62539	2.43356	11.9098	4.67412	5.07313	11.264	9.72332	5.91572	0.188599	15.0078
94	4.54896	7.44388	6.4295	17.5006	14.5193	1.08668	10.1456	7.36804	5.12095	0.11895	6.64263
95	7.37301	2.94171	5.56622	12.5302	1.707	4.03277	10.7596	2.47626	4.63327	4.20936	1.24598
96	3.19933	10.2416	6.12974	9.02139	7.63121	11.4477	17.2629	14.0203	5.70445	2.26093	9.23594
97	10.2018	7.97837	12.674	2.29785	7.90188	0.702396	3.96658	14.7357	1.24449	1.51189	6.21658
98	1.9558	10.233	11.3512	2.2405	4.98639	1.96975	6.12773	9.93488	6.53333	0.84146	13.855
99	8.11106	2.62246	15.7733	1.51395	1.76632	10.998	11.3055	8.25082	10.2877	0.428733	14.8085
100	7.11482	9.77944	36.9371	9.51948	1.7781	3.72663	3.25276	2.10109	8.05482	0.838366	7.16167
101	4.86004	3.00348	1.41138	5.92997	14.089	14.6422	0.546273	14.2002	9.45378	0.660793	9.6342
102	2.60485	11.8451	2.74879	8.49195	14.7951	20.2286	6.52088	11.0355	10.1749	0.592989	1.43222
103	2.17239	3.02687	11.4162	10.9198	0.898563	10.5071	0.972154	8.80627	1.04203	0.788156	9.87904
104	4.81809	2.80895	0.673476	6.80502	10.6205	15.0347	9.04439	12.1357	0.916239	3.97508	6.00471
105	4.86059	2.43628	1.77602	2.34892	7.46461	5.63434	6.27414	2.24862	8.97386	0.9508	7.57652
106	7.03477	10.1526	1.76133	1.37514	0.113479	7.92087	4.94367	11.8297	10.3084	0.0958663	0.198354
107	0.739578	10.1383	1.45491	1.00543	11.7044	0.608462	10.5	7.16731	7.03206	3.57024	7.84428
108	4.31055	4.6791	2.30026	2.90133	0.847826	1.72172	13.8035	5.44341	1.57035	0.612369	11.4391
109	0.91581	12.309	2.35129	3.09808	0	33.8583	10.1234	10.2043	5.35653	0.499689	1.31749
110	9.54256	2.43678	2.05907	6.7988	8.07615	11.2273	6.11564	11.7652	3.29926	0.000685	5.06256
111	6.11199	2.32252	2.27353	7.96733	7.43384	6.01499	13.2239	6.76352	3.03313	0.0211614	5.99843
112	0.849908	2.89719	9.1597	9.06424	2.84828	9.76732	11.1808	12.2561	0.735357	1.83451	3.04783
113	9.73675	1.3025	10.2209	7.79386	6.91473	7.47679	12.1733	4.35501	11.6798	1.59036	4.28685
114	7.86614	4.68934	9.36463	3.69803	12.417	1.17205	3.78788	8.64862	0.867185	0.834439	4.54383
115	0.835161	6.30205	7.33864	13.6701	12.4518	10.4581	13.875	6.28167	4.21579	1.35489	4.98583
116	1.13605	12.9005	7.78262	6.30513	7.82969	18.1205	8.49189	3.38391	5.38342	0.0668648	1.28634
117	7.6566	1.6457	14.8666	11.4808	8.31912	15.8286	10.9858	10.9284	1.30688	0.543037	0.00272851
118	8.22973	1.99957	7.51345	2.63919	4.00817	15.3547	10.8564	7.7902	4.83013	0.629001	0.943012
119	3.24516	2.81055	11.9533	3.35556	4.23764	12.7033	20.4187	6.67936	2.28125	0.369565	6.67449
120	4.40119	10.4142	11.7878	10.9553	6.79868	5.79928	3.34212	2.82541	7.3975	0.577763	5.17423
121	8.90204	12.0544	6.03294	2.18235	9.82493	44.0449	12.2724	2.54771	5.60925	0.30303	6.96765
122	1.72414	9.10569	15.4027	7.50229	9.69736	12.5	0.229097	11.9106	7.67656	2.95767	1.8937
123	7.07516	6.43264	1.15949	3.13369	10.9175	16.2549	5.23272	4.0908	6.32149	0.798071	8.61652
124	4.69	14.12	10.9154	6.22512	9.55875	8.27184	6.69569	9.03384	6.1543	4.65251	8.2867
125	1.31968	12.4617	21.2282	18.3457	16.0239	3.87752	6.75388	9.03988	5.33545	0.547885	5.09988
126	5.83328	12.0988	1.45086	6.7526	12.5491	3.58797	5.44296	6.31548	10.0923	0.308403	5.74747
127	6.60597	7.08397	2.91181	2.10449	3.19543	1.84215	5.90478	5.48908	8.2399	0.530319	9.62707
128	6.66256	5.84142	2.04576	1.20588	6.23845	7.03666	9.48818	13.195	11.9843	1.62894	10.0663
129	3.55422	5.04947	15.0454	14.4461	7.261	4.53598	0.489829	7.3762	11.2964	1.49848	7.25944
130	10.272	0.87648	3.258	11.8973	4.88429	1.03605	7.40943	2.17364	11.735	3.04337	2.39868
131	9.74114	9.40771	3.96925	14.0843	8.98158	4.87434	6.64399	0.920433	12.5739	1.36754	11.3462
132	11.4477	6.11229	2.04801	2.46739	5.65814	7.95152	11.6251	9.23883	15.6943	2.4483	10.5867
133	9.02531	2.82996	7.58458	4.37648	8.5725	16.4348	7.03978	9.36881	9.43764	1.93779	9.60208
134	5.97864	2.91058	13.8999	6.90465	7.77606	12.0988	10.566	5.4896	11.0851	1.42011	3.51537
135	5.15925	7.31265	10.6192	9.05707	7.03744	30.1184	13.7024	6.11554	14	1.7765	2.29833
136	5.28107	3.50675	1.51476	12.2103	24.6083	14.9359	6.64765	6.94488	8.89709	2.09597	7.58242
137	5.26975	2.89126	1.60632	11.0748	9.10365	19.6963	10.5564	7.05731	9.07374	1.09202	5.5059
138	6.23486	6.30552	1.39436	12.7974	9.05727	7.2718	10.8451	8.6884	7.92086	0.00401338	7.86023
139	2.46916	2.84184	1.58283	9.83808	6.04617	12.1803	6.45182	1.94398	12.0207	0.357746	2.4586
140	1.26188	2.64815	13.5993	8.76535	6.32874	9.64527	3.07671	8.01778	8.90151	0.550186	7.19337
141	1.70291	2.84579	1.8382	12.7274	9.08136	1.37153	12.7412	12.9226	9.22872	0.988568	9.24354
142	5.29831	2.38534	1.09796	9.40727	1.96489	17.6903	12.1514	8.40875	13.5904	0.921569	11.2644
143	4.7158	3.24132	2.5404	6.67632	2.07784	0.794489	2.6346	14.6737	0.0635425	2.78624	14.2956
144	12.7864	2.94783	5.55415	1.89835	13.2344	7.77257	10.9691	8.05615	14.7392	1.24944	2.60035
145	4.00533	2.89265	11.585	6.97923	12.0343	8.95104	20.6472	14.8787	0.00702165	1.97282	9.12065
146	1.59816	18.8774	3.00185	1.93851	9.55499	8.6867	12.3108	19.3721	4.17095	1.02892	5.2262
147	5.79985	13.5216	2.55224	1.05942	8.12103	2.83031	3.14844	12.6735	3.91984	0.70298	3.1933
148	6.34435	13.1047	7.99643	0.0265977	5.8386	11.2259	8.43054	1.17673	4.30586	4.55014	4.43902
149	7.23438	14.7017	14.0143	13.9405	0.612253	3.54898	7.17483	3.12059	8.44865	3.95857	5.40902
150	8.30318	2.067	19.0718	2.85412	6.88902	7.52959	6.19715	11.4904	6.82556	1.65325	2.13523
151	8.72879	3.04814	8.66344	2.95281	6.21383	5.16539	7.50717	7.65664	4.9337	2.17191	0.82908
152	1.30536	3.68664	7.75844	10.0843	1.55799	7.01499	9.77612	6.88594	4.99728	1.42693	3.84535
153	9.19689	19.6291	9.52664	0.474556	10.085	1.58588	21.2483	9.85513	8.73161	2.39022	5.10404
154	6.75308	2.90388	5.7273	1.48912	0.898074	18.2066	11.4355	9.05675	6.34974	0.515097	3.28059
155	6.30375	7.92552	1.41568	14.2507	5.01117	11.8674	9.31834	12.5091	9.05395	0.762293	1.06809
156	4.53405	2.5305	1.66251	3.69007	0.38051	9.81942	6.45044	6.77463	5.94784	2.48582	8.71581
157	6.20076	1.39771	0.0023578	0.84201	7.06411	13.483	9.36326	6.2319	9.74399	2.72335	4.67596
158	1.78268	5.01515	16.6192	9.79094	8.83102	15.5299	7.49235	6.64229	6.96452	3.73396	8.54306
159	7.29649	1.14415	18.9819	5.30332	10.0023	20.321	8.81216	7.90094	11.9117	0.695377	2.76207
160	8.77404	0.0796533	1.66742	10.3525	2.82655	20.8119	7.13455	17.1729	11.8247	0.52844	8.29813
161	9.94511	3.27495	1.54621	3.29277	2.30653	19.1888	6.73419	12.7659	5.44489	5.53268	4.52724
162	7.24573	2.42095	16.1346	12.6134	1.96812	12.6371	8.63749	9.25688	13.352	3.74971	0.980992
163	4.75163	10.7277	3.33123	13.1869	2.63066	9.49517	8.53887	5.8582	11.5459	2.52086	7.33035
164	4.36988	8.66223	10.1954	9.42205	7.05345	14.2428	7.74198	8.03351	2.66291	0.249014	4.91335
165	4.88661	16.7748	2.43708	16.6609	9.96819	17.6176	9.54612	3.45	2.19584	0.547682	1.28406
166	3.27376	11.7691	1.13883	2.89351	12.2243	20.8103	9.63752	8.08868	8.09917	0	5.27556
167	2.60942	6.15827	12.5149	2.29275	5.61088	16.196	5.53368	10.5695	3.14176	0.320637	4.29146
168	6.12802	1.96908	7.365	7.83809	10.0371	13.6184	5.15686	15.1238	1.21606	0.236595	11.4889
169	5.10661	11.2515	17.837	9.8386	11.3897	7.73758	7.27688	9.65425	8.31607	4.10313	4.20916
170	6.34583	19.6661	11.5853	1.6764	8.67019	8.15319	7.94098	1.96498	17.0364	2.21659	11.7346
171	1.96554	10.1378	7.09423	6.4535	4.87051	10.7886	2.26381	2.85808	6.92893	1.79831	10.7811
172	2.29562	10.2287	7.31845	1.25483	7.15192	1.50308	2.16615	12.5932	11.4849	2.26183	5.75361
173	9.85015	10.8295	16.3199	15.949	5.32272	1.31414	4.03815	8.14467	11.2674	1.70731	10.3391
174	2.26113	11.4806	1.84309	0	5.02906	0	11.0237	9.49397	8.82497	0.767576	8.73932
175	1.29681	8.13373	9.31526	9.65945	0.431882	1.6939	11.8991	7.43563	14.3565	1.55314	3.65336
176	1.87011	4.61054	8.95875	11.0563	5.2664	7.25908	15.7096	12.1028	13.2203	0.507712	9.91423
177	1.89287	5.85613	8.93544	6.52045	7.28729	12.2292	8.44525	0.260999	10.7881	0.5592	9.80794
178	7.14042	3.03178	1.42846	1.18091	3.35296	5.91185	1.14891	14.9724	13.9455	0.522207	11.2837
179	3.66325	7.10565	1.34647	17.404	5.02046	10.6995	12.2807	10.7896	5.41706	0.52603	13.2777
180	0.508666	5.97802	6.87322	8.8925	7.94395	8.32498	10.3297	7.15504	4.80692	1.17743	12.3656
181	0.0790875	10.4963	10.9194	10.9265	2.29305	11.589	4.8606	7.86633	6.18894	2.4923	2.86932
182	11.7544	8.52941	11.577	12.966	4.96097	4.68597	7.81075	8.71181	4.7945	0.730242	3.53369
183	9.04948	7.10231	1.04337	9.59058	8.6105	13.6714	2.43281	8.21002	4.16021	0.808165	4.29172
184	5.48765	13.28	27.4503	12.7314	8.17374	3.0311	10.7	0.320361	6.70935	0.416049	4.12682
185	7.73837	12.2747	9.47564	7.75424	2.39008	23.4136	0	5.85057	5.31547	1.83177	3.15842
186	7.65686	8.77078	1.42423	8.13553	6.44132	4.85714	9.375	4.86963	6.47574	1.38897	10.1168
187	9.86244	3.3743	1.52378	2.40584	10.3381	15.0392	6.54304	6.52601	4.95975	0.440678	2.11955
188	10.7373	11.8749	2.80324	12.6847	10.177	3.62796	13.9184	6.27685	7.81599	0.509277	6.02626
189	9.90923	8.25198	6.55495	7.24203	2.321	23.2564	6.47625	9.7311	4.82301	3.56264	7.09415
190	1.40679	9.59379	9.81101	6.98477	2.13761	20.7009	8.61113	5.6052	6.41429	3.11114	7.25591
191	5.89569	7.40582	3.04641	5.19846	9.38519	14.2984	1.11467	7.16676	7.77023	4.18616	10.5295
192	8.83027	8.79216	13.1878	12.3728	3.46708	1.63484	10.7055	8.44617	4.31316	1.19114	5.74427
193	6.14788	7.08069	11.8979	17.0923	5.45521	0.00697067	10.6552	4.70006	10.5401	2.49463	6.41661
194	7.83146	2.25339	3.6064	11.0042	12.0297	10.0861	7.05604	4.50856	8.33441	2.05777	8.01925
195	9.16187	7.22392	5.55608	5.62738	2.45144	1.48289	13.0781	9.80793	9.19711	1.43845	4.87464
196	9.85568	7.12788	8.79313	5.56454	4.08824	9.41291	8.17682	8.73051	12.198	1.94035	5.0344
197	10.1824	3.11594	13.6119	5.6542	0.69433	5.26155	8.46404	11.14	5.98249	1.90376	1.44047
198	8.35472	20.4459	12.234	9.89325	0.623695	7.42194	4.98954	11.4997	10.7197	1.46101	6.13504
199	10.1	7.41951	8.71721	7.40226	9.73423	14.0641	4.3448	9.71307	15.6154	1.40156	10.5876
200	8.35945	2.11708	8.75638	9.66439	11.0815	0.00557297	12.8038	15.2167	8.56911	0.607887	7.02223
201	4.49061	2.09645	8.9146	8.38058	0.0336842	8.40494	9.44731	12.1075	9.514	1.67528	9.84061
202	6.50307	10.5205	10.3434	7.81116	8.68366	9.73853	14.9477	11.7313	7.18382	0.649812	10.1971
203	11.0258	7.45301	1.16107	12.203	9.7912	15.6144	7.61488	13.8833	8.23994	0.796942	8.51924
204	7.04998	9.6252	16.153	6.88855	8.82428	16.9688	11.7947	12.2726	5.50225	1.10123	9.30899
205	6.82973	16.169	3.79508	17.0775	12.1884	18.6092	7.89868	7.78718	9.86995	0.268573	15.1819
206	2.30218	12.5459	4.69585	7.13553	2.00865	16.4867	0.136257	8.43145	12.9096	1.19705	7.53912
207	8.32951	2.66965	1.29601	9.4281	2.64457	3.82789	6.61963	10.5705	2.50036	0.640914	9.61146
208	4.03126	13.485	2.05752	2.81069	9.80064	15.2351	0.407407	9.14553	2.69527	0.761019	1.09905
209	5.01444	10.8295	2.51975	15.2066	8.72566	14.3485	11.9258	2.39918	13.4432	5.02583	3.04547
210	4.74196	13.6293	18.5914	2.51677	9.1664	5.29037	10.6604	5.49069	8.8026	2.10879	2.20746
211	5.8784	9.87729	2.12405	9.58845	6.71966	21.9207	11.7367	12.5968	12.1136	2.20853	5.84668
212	5.73383	14.6902	3.1175	10.6041	6.52802	20.6147	3.81198	13.5653	18.3739	2.26811	7.25706
213	8.5791	2.07481	4.74242	11.5524	14.022	3.15417	12.6328	5.599	13.9175	1.64524	12.4257
214	1.96205	9.61159	12.8362	7.87737	3.64687	19.0421	6.38472	3.87201	11.7053	1.4814	3.37051
215	2.30583	11.4489	8.8261	14.3453	13.3227	14.4369	5.732	8.62677	12.4585	0.286842	4.38977
216	8.41614	5.54168	1.60981	13.0125	2.00194	13.4282	11.4229	7.32351	14.5975	2.53181	2.08647
217	8.27543	7.9101	2.17888	3.24771	5.0296	8.17865	2.12141	11.7703	12.1885	3.45771	12.2183
218	7.07741	6.57381	9.66391	10.8508	10.3943	7.38513	12.4153	7.28075	12.1058	1.57821	5.54812
219	4.95082	0.834859	8.32264	8.56532	8.70822	12.2601	10.2	7.71615	6.22004	0.929882	2.45405
220	6.1554	7.34476	8.52488	7.39506	11.7009	24.1906	9.19528	11.4553	16.3879	0.780339	1.4573
221	5.76532	7.15792	9.41737	1.71142	13.465	1.16044	1.37505	11.4689	4.79686	0.636475	7.68712
222	2.13961	3.33346	12.2099	7.79969	1.38536	6.95567	14.9775	10.9375	7.81145	0.0190807	5.58398
223	5.36834	1.47122	5.77292	2.50735	4.76064	11.0325	12.4346	2.09317	0.0102696	0.672181	7.44823
224	8.15186	2.30004	2.42673	13.8471	4.22584	0	9.97095	6.83946	8.45956	0.77138	6.84084
225	8.91855	14.2948	12.8508	0.133602	5.63543	2.64067	17.8834	7.17069	5.98998	0.587325	4.75704
226	5.13393	0	9.42635	9.20828	5.85653	4.29131	2.73375	6.02098	7.21742	1.43636	8.33637
227	2.30255	10.6722	5.37676	3.90185	0.630819	5.51914	14.4699	5.53258	8.73123	0.563701	1.38968
228	5.84849	0.0847868	7.80398	15.1013	6.80063	15.9421	15.1267	6.68894	5.82208	0.633542	3.83088
229	8.32424	8.26199	6.75006	10.5813	10.3511	8.94608	6.41704	10.4532	7.14626	0.738998	3.83049
230	5.64306	3.0086	10.6085	6.09109	9.28154	14.1935	10.4495	0	5.8852	0.356146	5.80403
231	9.6413	12.1614	1.77428	7.73501	7.10593	25.8413	13.6963	8.24718	6.24428	4.47393	7.19888
232	6.74104	13.996	1.70561	9.14906	4.08724	2.43458	12.8695	16.5946	4.12552	0.997454	7.16346
233	10.7591	8.84405	1.6663	15.0208	6.91953	19.8753	11.5877	7.20415	1.46286	4.44506	5.44323
234	6.57399	7.15776	1.73237	12.9138	10.9478	0.406388	11.1887	6.36101	4.08889	3.13588	10.563
235	10.6711	3.46053	14.6065	5.25222	5.89373	15.6098	10.4036	3.22696	10.7159	0.0390244	10.7532
236	6.12477	1.27062	2.62957	13.184	13.1925	4.71711	8.13399	8.48168	6.99548	0.562066	4.73786
237	5.21235	4.4014	9.53284	6.90266	6.97934	5.16714	6.84854	14.2621	8.27004	0.4156	9.85683
238	3.71982	4.03904	3.26043	13.3966	7.67734	1.10588	8.60815	11.0538	7.46501	0.187167	4.38272
239	5.79672	9.88117	3.05714	12.2622	5.33257	18.9643	8.0455	2.0109	9.51258	0.544769	7.67947
240	5.2326	9.09231	4.35205	10.1888	9.11901	14.7394	3.91573	11.2964	8.6208	2.12689	4.71651
241	5.76694	9.81443	8.80481	7.51947	7.53136	16.7037	6.8396	8.026	13.3461	2.14422	6.76098
242	8.32415	1.65129	10.1852	9.51336	12.3989	13.1614	6.87818	4.21888	7.39023	1.58134	11.4265
243	10.8284	3.29494	10.3375	7.64919	12.4369	25.0819	10.2506	6.37343	10.3861	4.34527	9.3447
244	5.79993	8.35526	10.2033	9.16135	3.16258	30.3309	5.33949	18.8886	9.63905	0.136681	6.76385
245	6.62212	9.89171	8.18037	10.5588	6.78604	11.1082	5.13975	2.42183	5.77377	1.17174	10.9247
246	6.73016	4.26346	8.40399	6.86504	8.36488	15.3481	4.29675	12.6229	6.36458	0.590197	8.55069
247	6.8247	7.87335	8.62282	9.90683	15.5216	1.24421	6.81394	10.8711	2.11822	0.57467	6.73269
248	1.59219	3.97072	19.2766	10.8244	0.831409	0.538547	19.5447	3.28511	14.6123	0.484125	8.21283
249	9.62862	4.6587	15.2954	7.17269	6.68919	0	10.0347	7.91565	9.00913	0.561173	1.90146
250	11.5408	6.46775	11.6034	7.70962	6.52036	11.6851	8.08894	8.19362	9.39932	0.46395	6.26472
251	6.40496	9.48251	2.93265	6.71782	7.43649	5.37575	9.99591	13.0042	11.403	0.329675	3.05606
252	8.41533	2.17631	1.18918	13.4239	10.1852	7.11991	17.3804	6.847	7.34365	0.683723	8.75877
253	6.77488	12.8506	11.1213	11.3153	0.734177	2.66718	7.75673	9.90244	13.4245	0.690815	5.44153
254	1.96092	10.141	1.62106	6.46912	13.4364	5.8644	10.1194	14.6894	12.0851	4.40038	0.00567175
255	7.26729	10.8484	10.3636	7.8592	7.78706	6.37659	10.6127	9.4492	12.8786	0.735721	2.49009
256	8.49982	3.15267	8.23476	9.02096	4.22304	14.2843	7.85311	5.3944	14.5505	3.97238	7.4206
257	9.4705	2.97401	13.125	9.5314	10.7289	8.70455	8.8018	8.70313	10.3781	2.8193	11.9953
258	7.60544	11.3605	10.8939	6.87521	11.1429	4.38468	11.0049	11.9272	12.0707	0.0249438	12.2867
259	7.54795	2.54951	8.87333	3.97016	13.5474	10.2627	13.6312	4.81901	2.83536	3.86667	3.70409
260	8.60438	2.72574	6.75612	9.36034	13.8891	8.29373	6.09726	2.43305	4.51718	1.68489	3.81837
261	8.92125	9.37723	11.0276	7.14579	9.62192	20.7812	8.02045	12.6005	9.42444	1.7701	4.3634
262	8.7243	14.1654	19.2937	10.8596	9.59289	38.3149	10.0956	7.23473	6.79269	1.3268	3.6915
263	4.98096	19.0243	12.2797	15.7074	10.958	10.7502	2.65105	10.494	8.83609	2.423	2.6739
264	8.87043	2.04044	13.9172	18.7602	8.88869	15.305	8.46314	8.58025	6.90173	1.7108	6.04794
265	8.84345	2.96152	12.0139	8.73327	1.60076	10.3138	2.75985	6.81287	3.88977	1.64244	0.968701
266	8.24102	11.627	7.90048	14.1388	11.2193	11.8916	14.9467	8.71039	7.58397	1.26676	5.21621
267	4.82195	2.69852	1.09796	10.2537	8.99771	19.5662	9.18946	12.3701	1.31225	0.978594	4.24844
268	6.49333	3.59804	1.63288	2.76254	10.2797	15.3421	12.5327	6.15259	4.29456	1.17743	3.66697
269	9.22044	7.68707	2.52654	15.1277	11.5479	36.5995	12.8075	3.94619	4.30095	0.640369	4.41078
270	7.74702	7.97785	2.89733	11.3467	8.22862	14.1284	8.8325	2.7403	7.74303	1.23773	5.06858
271	3.94122	8.11895	1.53645	10.2509	7.02664	11.6783	1.78597	7.1453	6.83957	0.461443	1.59449
272	6.9161	13.6476	2.66952	11.6414	12.4622	16.856	5.70966	11.355	7.73473	1.14683	5.28986
273	12.1811	1.95417	2.54873	9.56393	15.4947	32.9413	10.5891	6.59042	8.76286	0.458936	1.40877
274	4.6498	5.35515	11.6917	11.949	12.0163	17.5865	7.38849	9.04182	4.1958	0.494554	7.09589
275	6.03311	4.06289	10.1807	12.6499	13.7683	12.5571	9.23082	4.65598	6.31015	0.0908096	4.17982
276	7.43047	5.54861	11.1597	9.53009	20.9768	10.4838	3.53714	14.3364	4.79522	0.566962	4.99319
277	7.89881	1.95597	1.88252	11.6378	0	9.5721	7.58484	8.13982	7.52913	1.11664	10.2238
278	8.93823	12.5464	10.4262	11.3191	8.41184	20.7009	11.1621	5.92136	9.37001	0.924321	1.38485
279	6.56919	11.16	10.1397	7.4827	7.64072	8.94286	6.54983	14.5371	8.66568	4.92399	8.29516
280	5.35515	8.20259	17.6331	1.85479	5.69956	12.6351	2.66319	9.98538	7.89771	10.1683	8.79517
281	6.72414	1.70938	13.5881	1.80446	1.62935	10.7783	4.51001	4.62667	8.25225	4.22665	12.0969
282	2.96329	1.69481	6.18199	4.7088	10.2334	0.904832	6.31515	13.6889	11.3954	3.79329	1.61784
283	2.40602	9.04946	12.7242	1.19641	9.58635	7.81765	1.38521	9.96987	5.12202	0.482774	8.60727
284	6.61109	10.3847	10.9807	7.54803	7.04488	0.957592	2.8794	13.6105	9.36703	0.459168	8.2053
285	12.7576	14.5763	2.398	18.3474	5.39889	11.2907	6.59433	6.51308	8.32475	1.53703	8.57099
286	8.18188	15.9735	2.20083	2.31071	1.16439	2.23386	8.14568	8.15203	4.33825	2.50563	5.05996
287	10.5205	11.6155	3.11533	16.4701	5.5	21.4054	6.76227	2.37358	8.88614	0.0231425	8.28329
288	5.2951	3.27054	2.78085	4.27966	0.640088	17.0506	5.39337	12.2908	12.7661	1.27998	7.01614
289	5.96845	8.23216	15.8238	7.95122	9.32696	14.5997	8.21766	20.4616	10.4585	0.669093	11.0878
290	5.3771	3.30395	1.84267	9.08789	6.78808	11.2129	2.21306	21.7883	9.1769	1.6762	8.88451
291	8.57078	10.8722	12.4476	10.9291	9.18337	6.83005	8.99669	18.9274	10.0534	1.65401	11.9649
292	10.4805	6.71082	2.61016	15.8883	11.0853	11.7554	5.94664	7.86003	0	1.00746	6.01697
293	1.52166	8.45451	3.94072	13.0295	4.41417	17.3371	14.094	16.239	12.0105	1.0455	8.06677
294	5.30205	6.29458	10.0674	7.4475	8.23575	2.16024	10.325	4.21535	10.2891	1.21796	16.278
295	7.06711	11.1457	12.8437	6.40999	1.18652	8.78237	6.11739	8.39101	9.18808	4.14654	13.8513
296	10.3857	2.37949	1.56909	14.5844	0	16.3499	10.7954	9.52049	1.69395	0.428638	9.24434
297	12.1514	2.20244	3.48675	8.41859	11.9775	14.9233	10.1149	10.6156	0.453893	5.89798	8.12057
298	1.25075	6.31231	12.1875	14.9649	14.9182	19.5628	7.76354	13.6141	6.28214	0.449846	10.1948
299	3.34911	9.59036	11.0536	15.7248	11.4686	31.9203	6.12598	11.2746	5.15517	0.0125425	12.562
300	11.1722	9.29183	15.408	10.5406	10.9588	4.42339	6.41711	1.75134	12.676	0.499811	3.49946
301	9.16056	9.98847	5.98404	15.1674	6.32024	12.1962	2.71111	9.03301	8.59383	1.50175	5.24389
302	9.81697	8.17528	2.96196	2.68343	6.78168	3.99523	9.27674	12.3402	3.52994	0.150721	3.97913
303	10.2295	1.72262	7.59849	2.26467	14.0794	11.6321	4.4512	13.1787	11.4708	0.996912	5.04054
304	8.92838	7.35198	14.5611	14.3663	10.4256	13.337	10.9993	7.58817	5.01355	2.91784	3.105
305	6.6148	2.12328	2.83456	30.742	8.63689	24.0954	12.3908	7.43035	5.37431	0.44053	6.43915
306	10.0565	3.45816	9.55934	22.7392	4.28198	16.8742	12.5831	6.75256	0	0.580653	5.97669
307	6.71971	11.3149	8.86054	12.7589	11.8984	5.70756	7.4122	5.34123	9.58458	0.798066	3.84399
308	7.60959	15.6971	2.36957	1.9211	9.48824	14.1435	10.5222	5.39033	7.51619	0.238419	6.86453
309	9.42945	8.99744	0.763914	9.72621	1.04415	25.0833	10.4212	5.12776	7.32478	0.252731	9.47541
310	8.41989	13.7748	3.37643	7.22306	15.4074	7.11831	12.6413	10.5057	2.03711	1.17562	9.62737
311	10.6549	12.5043	1.42499	2.42028	6.10654	17.0658	12.5147	5.4449	5.11309	0.262435	4.36761
312	6.29935	2.33484	2.79888	8.34071	9.80382	4.86278	13.4373	2.55608	4.3516	4.36558	5.51812
313	5.97545	5.05005	1.49779	1.30212	9.51076	13.8858	3.75147	11.4219	6.62723	0.430435	6.59421
314	4.67077	2.16285	2.14072	10.1473	22.7133	9.0404	15.1388	8.63176	5.15283	2.43867	9.3702
315	5.93398	7.8222	0.779945	12.034	11.3337	12.5642	12.1355	6.44004	10.7654	1.87915	3.09885
316	9.60633	18.9679	28.6787	9.6577	9.90594	1.76843	10.2089	7.96381	5.88712	6.57243	4.2359
317	6.23935	14.0648	1.56277	10.8332	7.81871	8.95794	10.4688	5.52748	12.0395	0.81129	5.28179
318	9.12875	3.13881	2.07513	8.02218	10.3845	5.33927	8.74681	7.77143	6.25319	0.839143	14.4454
319	9.38345	9.23338	2.76628	10.4948	1.59789	12.8919	6.89471	8.2675	6.71174	7.76614	6.79022
320	10.9238	16.2299	13.5115	10.7918	12.5609	7.68748	6.22755	7.22364	9.38097	1.71906	10.9514
321	8.22212	2.15144	8.02882	20.9259	8.35058	10.7993	5.72255	9.94702	6.85435	1.26599	12.608
322	7.25216	11.428	1.92202	16.3121	12.5726	14.2143	6.50503	8.18439	5.61853	0.467536	14.7367
323	4.46708	2.89322	3.97496	14.3424	4.68648	12.2881	9.76265	10.3494	10.3858	0	8.72485
324	10.637	10.7271	10.7538	13.4854	20.4511	11.4258	4.984	10.3945	0.0525978	0.432836	8.06263
325	7.40352	9.39881	8.19078	12.868	31.297	11.5275	3.77743	2.91447	10	1.62741	0.0871762
326	9.29148	2.57595	4.25159	13.8003	17.8796	9.9386	7.35058	13.0414	9.42877	1.14612	6.90177
327	10.1959	4.84515	6.97784	2.42777	13.6343	6.06085	5.36397	11.716	11.1124	0.804878	8.32639
328	5.96363	7.2144	0.951282	2.86357	12.9321	27.2335	4.72875	9.00224	8.31082	0.621861	10.3852
329	7.02482	5.34741	1.31747	13.3739	1.55055	18.9095	8.69218	11.444	12.0651	0.496162	8.63108
330	7.00558	2.55036	12.751	12.1723	11.4053	19.8515	11.1899	15.5247	12.7882	0.634311	11.4209
331	6.37319	8.54508	13.7305	20.093	20.2735	19.2717	6.38946	8.58981	12.0356	1.23271	11.6255
332	11.9345	2.38253	2.02115	11.7882	0.0021322	12.938	8.69302	11.0541	6.89697	0.431656	8.66404
333	9.29976	10.4526	8.76862	10.4526	12.4197	15.2244	5.74115	7.66735	14.4371	0.426755	6.47323
334	7.71028	8.5322	23.8662	7.79482	5.38394	12.0512	9.42763	10.8933	11.5738	0.435941	6.45427
335	8.21375	6.18526	9.02569	9.35347	0.98003	15.3158	8.94864	11.5091	9.42526	0.222854	7.86012
336	8.10166	6.62549	5.22723	9.78852	8.41564	2.35883	10.5487	4.50555	10.8252	0.524127	0
337	7.8583	11.8368	1.21892	8.953	4.18105	3.21234	8.98838	2.25813	4.40812	2.44852	4.91321
338	8.11421	1.56297	0.936487	8.76051	3.5981	17.3243	2.23326	9.72226	12.205	3.79195	7.35948
339	1.34062	4.56718	7.94332	4.45923	9.35887	26.9553	7.74036	8.21369	5.9578	2.09598	7.70695
340	7.99895	14.0571	3.10095	4.70533	4.99495	15.8208	14.8635	6.67082	0.57611	2.48494	10.6999
341	7.78292	13.8282	2.2643	5.84988	16.4111	15.5784	16.9477	9.61735	7.67099	0.506616	6.45767
342	7.86333	7.71641	1.57084	13.2058	9.12398	10.6501	12.2007	6.45545	6.83843	1.26309	11.1887
343	6.21303	12.5906	0.643472	11.5551	7.17943	9.60756	14.3274	9.36049	7.45295	0.849334	9.02289
344	7.97088	10.2919	15.8475	11.3434	9.77929	7.3929	3.37514	12.0418	9.56863	0.676778	6.28236
345	7.4754	6.37176	2.13636	8.24946	3.02668	14.0477	11.4423	6.64376	3.95753	0.269841	14.1274
346	10.1658	5.38698	9.85357	11.1837	9.86367	7.71582	12.7095	8.67541	5.55532	0.495759	10.486
347	6.84571	4.22222	4.00975	1.12269	13.2693	5.13788	13.5987	10.998	4.04808	0.502517	10.2271
348	11.6013	4.57633	11.6092	8.22469	12.098	3.68633	8.27829	11.9358	7.76622	0.579194	17.7411
349	6.05228	7.35802	10.4064	5.95317	7.03698	9.87212	7.99376	8.95773	6.79514	1.95263	11.1594
350	7.03544	9.63511	9.0693	9.43137	10.4615	7.80212	8.66179	11.356	4.32529	0.654082	10.9819
351	3.94512	6.63753	6.02501	9.41288	1.79211	4.60158	9.96945	9.13282	8.01899	1.72426	2.95935
352	5.8554	7.52103	11.5171	1.15196	13.4122	11.8471	8.93658	9.16569	11.1369	1.94166	4.54383
353	6.60294	11.0168	8.76561	6.22455	2.99794	14.191	9.4765	6.52939	10.3068	2.5502	4.94993
354	5.63354	7.63818	13.5432	8.74964	11.5841	2.68042	15.8342	10.678	7.16254	1.77471	3.03483
355	6.79852	10.1013	9.45661	12.3131	7.41409	6.32379	13.2348	9.23826	11.4154	2.04149	5.78183
356	8.14263	3.1745	4.68485	13.8756	9.54095	5.56142	11.3811	5.57476	14.0884	1.89665	3.73922
357	6.00556	1.83943	0.00484966	0.947426	14.1401	5.88861	13.5203	5.7464	13.2031	0.0105855	4.60069
358	8.12254	6.84813	0.561636	8.43791	9.55678	11.0374	7.71883	6.31862	9.47586	1.07277	2.43797
359	12.0218	7.74932	13.0657	11.3394	16.1583	13.381	8.8528	8.08172	8.05709	0.963681	5.89505
360	5.99935	8.60249	9.39083	14.176	4.54489	13.4272	9.65705	13.6762	15.3238	1.18131	3.76822
361	7.14816	13.0335	19.418	9.31913	6.68581	8.29959	10.6699	11.2688	14.9386	1.06052	4.85904
362	11.7632	8.80119	14.4454	10.8205	1.80168	8.90785	10.8612	9.021	7.44765	0.0644139	3.86637
363	11.0821	18.8657	12.5086	11.7984	7.34552	23.1833	4.95685	2.99751	13.4759	0.530193	6.66845
364	8.44737	12.5754	1.1298	11.5335	4.67097	18.5041	13.1564	13.2435	12.4858	0.446071	8.44243
365	7.28468	12.3982	0.8927	10.7407	0.191853	0.571484	13.5548	9.09216	9.66396	0.573188	6.60711
366	5.88804	11.2627	1.81659	13.7596	11.4817	15.1078	10.7238	5.20772	6.44063	0.222426	8.92849
367	13.0539	14.0609	6.15591	7.64179	8.56313	18.0111	4.09655	11.552	7.83638	0.440964	10.3342
368	7.75732	18.722	10.3257	8.28551	9.8834	13.569	9.13035	14.958	17.9958	0.499886	1.30631
369	8.22976	2.19184	11.1076	10.7284	8.98719	5.85555	8.83911	11.7518	9.70223	0.946993	6.40939
370	7.50098	11.8742	8.23242	8.6855	8.64524	12.2289	4.24317	15.2372	6.93236	0.616019	7.5028
371	8.41414	12.5874	10.071	7.24353	7.32459	14.4643	15.3006	10.9056	10.527	0.601223	6.32172
372	10.2015	11.0059	9.89677	10.0189	5.52753	8.25545	6.34724	10.3611	14.6833	0.26618	7.04583
373	1.21528	9.20579	8.20457	3.32779	8.59048	8.04998	9.09401	12.4068	14.9376	0.138805	6.78696
374	3.73723	18.8398	5.20026	3.93192	6.92514	14.4052	8.30903	10.2442	2.48487	2.24723	7.49709
375	12.1903	3.9723	14.5819	4.89986	10.1708	15.2709	2.7044	11.7916	11.2181	2.27698	10.6427
376	10.6105	2.39039	1.90142	4.16182	16.4168	10.3381	6.0201	14.112	8.66413	5.62728	10.5909
377	8.60799	8.89508	1.53727	7.89848	9.35782	18.0169	5.29258	16.0447	6.00066	0.404397	11.4672
378	4.23587	9.10251	2.13005	15.4842	13.9335	16.6617	11.7274	24.4964	11.7213	3.97753	8.03407
379	7.64749	15.0108	1.53689	13.3558	8.75548	21.5587	10.5825	11.5119	5.73887	2.66283	6.68092
380	3.45321	13.598	8.41869	6.60812	9.86632	2.25499	2.39867	13.817	6.73503	2.48481	6.79271
381	6.57817	10.1444	5.83524	7.38117	5.3719	8.79329	10.9541	10.0363	3.14506	2.16555	9.22601
382	7.0186	8.77819	7.2469	7.58703	10.9769	5.07913	10.0108	2.52306	9.05857	1.55541	5.90556
383	4.75939	6.43106	13.092	12.5254	9.70376	0.623928	16.7121	10.4128	3.64724	2.06846	6.3543
384	1.5	8.244	9.81844	15.1704	8.94727	1.24525	2.50237	1.88022	5.61541	1.31686	5.94996
385	12.2329	5.53325	12.3846	2.58967	9.19018	19.6651	10.7951	8.45279	7.23549	1.40631	3.48265
386	4.24219	7.77622	2.85477	12.0072	7.57563	11.2507	11.3766	12.4309	8.97407	1.62982	8.54956
387	7.36996	10.0085	8.63608	12.9671	12.573	13.787	12.9683	11.0637	5.91995	1.08783	9.79953
388	10.2446	10.3825	6.53679	15.2379	9.20181	1.41659	7.92617	9.30145	5.52329	0.859102	7.56388
389	7.78194	7.8507	1.90297	4.74231	12.2071	13.4678	9.64066	14.459	8.0116	0.370027	4.78778
390	5.79696	0	6.90083	15.2986	9.71962	17.5697	3.84702	9.26738	6.58204	0.534113	5.29751
391	6.50808	16.6281	8.31447	11.4515	11.832	2.16732	6.5288	12.2862	7.20859	0.47473	5.44794
392	7.1044	3.29971	1.56075	12.6208	13.0198	16.2445	11.1178	1.95168	5.22636	3.70245	5.08988
393	9.6522	7.00102	10.7473	1.47758	11.8684	0.381916	16.4799	0.891459	8.23001	1.96273	4.65613
394	5.56032	8.73417	1.40368	2.96075	14.0411	9.72069	14.0457	11.7355	8.55523	0.544526	17.3509
395	6.68392	1.98645	11.9955	15.9547	6.89855	18.9923	7.77684	6.81872	8.41129	0.598408	8.72873
396	5.35648	6.27494	3.39045	9.62139	13.184	16.3428	12.7145	5.79935	0.853329	4.04866	15.7226
397	5.687	7.02655	9.60858	11.5941	6.64973	5.36119	4.54385	5.05172	8.02162	2.22674	10.2381
398	5.73109	6.55316	1.84055	12.5267	5.22693	22.8287	16.2221	7.16654	11.0986	4.37847	0.0832858
399	4.85409	9.77318	11.8284	15.5132	5.03139	14.444	1.73836	6.94713	9.67315	2.58051	11.2573
400	7.9172	1.64101	1.85385	13.8259	7.46053	15.7194	2.978	6.27872	12.4448	1.62436	14.5845
401	6.46366	9.98151	10.45	15.6105	13.2027	15.0355	2.64465	5.44396	12.7842	0.841359	12.194
402	6.18724	2.12256	1.88655	11.7313	5.65806	22.6349	11.4993	10.9266	18.6467	0.59058	8.21541
403	2.96442	8.3986	8.96028	9.7641	9.46645	15.2765	11.6569	5.78045	7.42464	1.95643	8.88302
404	7.91193	0.0121622	1.40368	6.73987	5.84927	15.9085	13.2346	4.77243	1.54363	0.0686654	12.8522
405	2.9629	7.43797	11.9773	7.27404	9.52394	2.54114	0.300408	9.48254	15.5114	5.50697	11.4844
406	4.38856	10.078	8.84437	1.76835	5.18722	11.7568	5.5246	9.49946	16.8936	0.0285544	2.91818
407	7.17387	11.6735	16.9801	6.83917	7.27918	8.04313	7.72789	5.86893	3.21724	1.33417	4.6054
408	4.12277	9.20308	8.86514	10.4249	11.258	5.32718	10.1177	4.39581	13.0038	0.439983	1.80666
409	7.78919	6.99302	6.70956	11.21	11.1887	11.3023	8.89062	6.16209	10.5779	0.614126	1.96035
410	4.89896	3.8081	14.9265	7.53213	12.1958	5.47924	3.47315	11.3597	12.2843	0.265946	3.50514
411	0.300227	11.7226	11.6818	13.8072	2.30252	10.5073	3.50146	12.5835	8.73529	0.430021	5.83194
412	7.149	10.6025	0.776147	15.919	10.9137	3.88798	1.86614	2.32272	8.09701	3.20338	8.17943
413	5.1029	9.12461	9.40264	9.2564	0.0710716	4.33325	7.55228	7.03541	11.4565	2.31823	0.0391738
414	6.04929	11.9222	16.5531	25.5095	8.79262	17.785	10.4533	6.01463	12.248	1.8158	6.86153
415	10.0079	16.5898	7.73706	18.1632	7.43944	4.69676	9.18614	13.3074	1.54643	1.55191	4.85066
416	10.4368	0.222521	11.9551	10.4023	7.68898	16.2345	5.60811	1.87677	13.3054	2.23627	2.66931
417	4.30992	5.06775	1.25005	10.2034	14.6185	0.693542	9.43928	12.4705	17.1407	1.78363	13.2488
418	7.60533	7.26705	13.2351	9.94535	12.661	14.414	4.56323	15.3802	15.4997	2.41313	9.40617
419	9.63522	5.14639	20.0934	9.63496	12.1435	2.47605	11.058	9.46409	13.1307	1.58675	7.33625
420	7.58843	7.52205	2.01949	11.2687	12.7708	15.914	0.681276	9.47061	14.4229	1.50063	7.51465
421	7.10941	3.61765	1.62274	12.0343	16.2852	13.303	3.87355	14.1398	10.0979	6.39252	14.272
422	8.77799	10.9492	10.485	14.339	14.5652	11.1011	5.99743	12.3245	6.1146	1.2681	13.0708
423	10.0177	13.5454	2.27166	12.1523	2.59901	8.23458	12.5704	11.9331	9.80762	2.28853	7.48437
424	10.8287	4.25934	2.06857	9.07478	6.96178	6.81818	13.6965	12.5826	4.2657	2.51758	9.96082
425	7.37244	5.62002	2.58883	12.926	4.72635	15.9213	10.8122	8.7547	4.40501	0.789764	7.23047
426	8.63088	6.69387	12.3623	5.57095	6.01537	0.168263	10.6684	8.74924	3.87285	1.43206	11.4064
427	8.86202	7.2967	18.436	9.28321	0.768337	3.84754	6.37417	9.89541	8.45929	0.542169	2.85508
428	5.42834	2.95983	9.38144	9.42843	7.97796	17.8943	14.5562	8.07349	1.16579	0.565388	7.11871
429	7.37083	9.49018	5.40591	2.51779	7.43314	18.4095	10.3793	9.00061	3.71728	0.445032	1.12153
430	7.95251	7.59798	10.6242	8.24354	11.526	12.8407	3.91371	9.56043	5.08862	0.262708	8.71841
431	6.96111	5.16961	10.096	11.5822	2.32663	13.3333	6.47291	10.9455	4.2638	0.716092	7.02004
432	4.96764	8.33656	2.61266	1.53124	13.1777	21.8592	16.0233	1.71409	6.80459	0.52459	4.58292
433	10	4.34303	11.1008	6.93896	17.7987	2.51207	9.68568	11.1399	9.2524	0.431496	3.96249
434	9.19048	5.29655	9.7987	20.4534	5.57106	18.2002	2.49013	9.51279	4.46121	3.42169	9.70309
435	9.55569	6.08883	19.4738	15.0121	9.84713	2.05613	8.83444	13.3375	4.29551	1.2225	4.08322
436	4.9465	6.55829	1.25707	14.2326	7.51558	6.14904	7.11213	1.11996	13.7282	2.85225	5.66139
437	4.91822	6.85656	10.4077	16.093	19.8059	1.41823	8.51351	10.8678	15.2499	1.61764	12.1114
438	8.26739	9.58027	9.83827	3.72997	7.93186	17.3639	8.08476	13.3759	11.7921	3.03038	11.1335
439	5.29508	8.40666	11.0798	10.9295	5.12652	6.83233	10.869	5.75301	9.71199	6.42083	7.75586
440	6.33792	10.0322	1.88275	11.2722	9.22403	8.44397	13.9528	12.2245	8.27987	3.75075	12.3333
441	9.51285	8.65039	1.4182	14.6235	11.415	1.97553	17.0357	5.6327	12.4092	0.771943	3.3806
442	6.47696	9.05082	13.0804	8.78126	10.2988	7.46055	15.8875	7.90811	20.8312	5.53669	8.80076
443	4.51312	9.96522	3.16853	14.4648	7.86134	9.53021	10.2983	9.62076	7.76921	3.79817	7.51184
444	0.510152	13.3635	13.0343	9.05026	9.60521	14.1362	8.29648	6.893	13.6813	2.67963	6.93857
445	8.68373	2.05924	1.44729	12.2575	30.2592	13.7068	15.677	6.95277	14.3086	0.670973	5.87747
446	5.65233	12.3615	1.63695	11.4155	1.39284	19.6941	2.87072	5.4866	11.908	0.304278	7.24522
447	5.1966	11.2563	2.51519	6.43143	6.59549	16.3109	11.8596	6.37383	10.8305	3.43504	8.96366
448	6.67081	9.38446	2.28547	11.1497	1.04384	25.6285	8.48992	9.81201	12.7892	1.75463	15.5617
449	6.32353	10.1112	3.48388	9.50063	7.60305	24.1903	16.9001	7.42415	12.2766	1.83519	13.5405
450	1.61116	1.37185	10.2303	8.2384	4.58104	16.2995	11.8319	12.3444	8.03571	1.88979	1.46987
451	8.73929	10.809	5.5781	6.92604	9.60957	0	10.3277	12.5563	6.04273	2.4777	4.1788
452	7.35855	15.1987	9.42298	2.11511	8.59713	18.3297	7.72392	6.5386	10.4838	1.51242	4.20608
453	8.00228	10.8981	12.7815	11.9447	6.91784	9.53511	8.4878	10.3523	7.2305	1.44975	4.98851
454	7.39798	12.2735	1.83448	21.8649	6.92933	13.3834	13.8533	7.20239	3.30442	1.66193	5.18291
455	7.91551	8.85394	1.13995	4.25275	8.05696	6.04955	15.4372	12.0757	6.23703	5.44803	5.77134
456	7.31178	2.53446	1.55638	9.6662	12.1781	3.62066	7.13125	11.685	12.4528	1.79557	0.700224
457	9.33123	4.52719	1.25062	1.76072	10.8014	8.61513	5.63387	4.49564	0.676412	1.1601	5.75648
458	7.06239	9.38199	13.0558	12.9281	16.7326	3.75456	13.7781	4.84473	6.50918	1.41468	6.37965
459	5.89346	4.62464	1.88134	11.8596	10.9937	11.7569	9.76058	7.43182	9.44673	1.02202	0.863005
460	1.51303	1.89982	10.5707	12.6668	7.77733	7.83144	0.400249	9.73905	10.0403	0.498424	8.66058
461	9.02664	9.25897	1.74061	11.3429	9.2664	7.25076	6.26421	11.2986	11.5237	0.499852	6.21927
462	8.68423	6.89592	6.0944	7.81119	11.5256	4.69077	5.91067	8.6362	9.78279	1.26364	8.12145
463	7.77343	8.75777	1.13601	1.19271	16.9125	15.6779	5.00793	5.88603	7.72201	4.05399	8.50526
464	7.36407	2.6206	17.7494	11.3935	11.784	7.62086	4.27833	6.51157	7.83734	1.30466	8.69162
465	4.71604	11.8154	11.5807	9.4289	11.4281	18.3265	2.00889	6.49234	12.1453	1.94572	8.26175
466	7.109	3.01552	8.5843	14.4968	2.47644	12.5786	6.32336	14.5515	13.402	1.57655	9.7687
467	5.5842	4.63244	1.39658	8.46616	12.3053	10.944	8.47935	22.9573	16.3222	1.39506	9.7997
468	6.65522	4.58282	18.9523	8.92932	11.5108	12.3507	10.8407	7.94136	12.921	10.3601	15.4129
469	6.50017	1.47155	1.8304	11.7558	11.0751	11.4248	7.21578	0.557502	14.0549	0.540854	14.6302
470	7.30721	8.99747	2.31366	12.8183	9.49986	15.5336	7.97987	2.6699	2.09354	0.42674	11.862
471	1.87273	9.85561	8.95524	0.824255	6.94223	18.3146	11.7937	11.9174	13.2411	0.421374	9.30872
472	8.63642	2.43043	13.495	11.6903	0.961283	15.512	10.4158	12.0049	8.32196	0.20955	9.65982
473	7.689	7.232	8.74458	2.55809	11.1924	15.7489	11.3126	2.53116	9.69686	1.29931	8.58152
474	6.53661	2.78735	12.9238	6.65771	8.89542	12.2821	11.9728	9.73481	10.3365	3.60445	9.66501
475	4.24764	11.0856	4.88451	9.75151	5.86778	3.71454	8.47382	7.42039	10.9215	1.02684	7.61738
476	6.90699	1.71095	4.81537	9.01352	11.8506	14.2028	14.494	14.2112	10.3176	0.634666	5.37922
477	7.12346	17.4099	0.913626	2.50263	6.04477	15.2032	11.489	14.0963	10.7198	0.40668	6.00218
478	7.83547	1.6482	11.9122	6.70399	10.677	3.89683	15.9742	11.8061	8.97499	0.546031	8.43461
479	4.27669	9.05299	1.32245	4.57202	16.3081	11.958	10.8888	10.632	8.48055	2.09044	15.1929
480	10.3082	1.66355	1.07429	1.28505	14.1091	10.7508	11.1783	10.0781	8.16301	2.88737	5.37317
481	7.19451	9.16511	1.37205	0.892614	9.24959	12.8	13.6344	10.4703	11.5816	2.63759	16.0123
482	6.64729	7.40717	1.50575	16.2078	11.0664	7.42893	7.89734	17.3807	7.01857	1.713	5.51497
483	11.1221	5.01848	1.92534	3.92388	8.62586	10.4059	15.406	13.2072	11.2893	2.08871	4.72668
484	7.45023	1.54048	13.769	14.6466	5.3635	10.8772	8.58543	3.55005	11.4024	1.57712	6.86707
485	2.63704	14.8008	8.33423	10.42	12.2411	4.94146	12.4965	9.66628	3.67731	1.7708	13.7797
486	12.1316	21.3388	14.8714	10.1845	10.687	7.62453	18.8157	1.65143	11.0941	2.02057	12.3622
487	13.7242	23.37	11.0818	9.68637	9.48964	1.03924	13.0667	15.5447	0.879266	0.544455	20.9638
488	1.83554	6.57807	11.0087	16.9849	8.30769	1.38156	7.7451	9.72083	13.1346	0.853867	2.3941
489	6.62443	0.89057	13.9233	4.45838	10.9519	7.38575	19.6583	8.00195	7.86307	0.419987	1.44356
490	6.95046	2.87681	11.4592	10.9346	7.17326	14.0497	17.2268	2	8.93013	1.199	3.90995
491	8.44338	5.74213	1.61281	8.18053	8.97648	14.6333	11.2899	6.36149	15.6594	0.872997	3.07093
492	8.32611	7.3569	1.13448	7.72268	7.80231	14.3915	9.36753	12.8455	4.88989	2.49031	2.79474
493	10.473	5.0429	1.4262	10.6869	1.70881	13.9705	17.1843	6.2313	12.8052	1.98041	3.72446
494	7.80789	0.00267201	1.36293	11.1608	8.15224	15.5705	7.35242	15.0801	10.3119	1.60881	13.5589
495	8.65951	11.8933	1.28769	9.7931	10.7791	21.4009	19.7148	5.69823	10.2266	1.89508	4.48654
496	9.03496	8.17886	1.79201	14.5536	10.6611	16.8905	12.6494	5.69978	12.1031	2.1003	2.47861
497	9.31769	8.32625	0.61452	21.6233	13.0479	10.5714	10.4146	5.65734	4.59856	1.62469	4.94769
498	7.79775	6.42105	1.84179	3.50716	4.84136	9.36945	11.7478	0.0549598	5.44295	1.54096	7.14065
499	10.6645	8.45489	10.8899	7.29107	6.49866	12.5055	17.8674	5.27535	10.686	1.69428	4.78132
500	6.04437	5.95637	0.948403	7.44259	11.8632	10.465	11.8621	6.31869	3.84618	0.854483	4.33744
501	7.10537	2.06824	19.1638	12.4692	6.8929	3.31461	11.6013	15.0688	6.91225	1.4092	5.34396
502	1.88712	2.38469	8.38359	18.6662	7.07344	19.2455	13.8837	7.61944	5.76146	1.42665	7.65939
503	12.9052	10.8162	4.99407	10.1675	6.1957	9.99542	1.8095	5.10279	2.864	0.986091	3.2444
504	7.02246	9.39372	10.0611	8.2459	17.2453	38.2375	12.5808	11.1806	8.04692	0.564936	3.61367
505	7.74938	5.26553	9.9677	10.4053	27.5735	14.553	12.37	5.08233	6.89684	0.175072	6.00321
506	8.70308	7.91653	2.26808	12.003	12.0071	13.3936	9.75094	10.7452	0.845658	0.416684	8.20916
507	5.79204	0.955924	1.32391	5.50141	12.0303	16.9241	9.05912	9.74314	9.72459	0.912366	16.2977
508	4.59039	5.88924	1.67743	5.91652	13.4479	12.6721	4.10522	8.49722	6.18991	0.518318	3.96015
509	6.08447	10.8058	17.2828	7.92253	9.19101	15.9239	9.23238	11.0513	17.9684	4.06705	4.93754
510	6.47684	11.3693	1.60079	10.4447	6.77146	25.0956	10.5164	7.40263	0.118697	0.418192	8.64978
511	7.78818	2.48759	14.5141	8.62936	8.57615	7.91724	5.35763	6.36472	8.36927	0.456856	5.31926
512	9.28071	12.1353	17.3462	3.42023	7.03509	7.98224	0.0673516	12.2076	6.57652	1.8339	5.88834
513	7.50369	10.0464	5.74129	8.19712	9.08292	6.8906	3.00839	10.0927	12.3151	3.19138	9.22918
514	10.4029	8.82349	8.44409	1.50067	5.87808	16.746	8.71939	10.6927	12.2422	1.95435	11.0415
515	5.64086	8.37313	1.05262	13.4393	7.63055	1.2351	4.97395	13.2462	8.66524	1.45944	11.634
516	6.01523	3.37897	1.98245	4.51998	6.80402	8.63202	2.98991	13.4577	12.2704	1.19358	8.97706
517	9.66037	15.7885	12.2661	8.65753	14.3151	4.25173	9.82679	16.0811	8.79124	1.1871	5.77535
518	11.4223	22.3908	1.38298	14.9688	12.1055	7.61346	8.11784	10.3254	10.3462	0.477765	6.97426
519	5.923	12.6783	10.3247	9.01153	11.9869	0.236672	9.42985	3.32399	9.05141	0.637664	9.00865
520	7.2371	12.2108	1.74338	15.1522	12.6518	0.21867	0	11.0899	11.0743	8.90495	11.9887
521	7.72409	11.9312	1.95973	18.8449	9.81017	16.8531	9.75789	2.70593	16.3635	0.410673	9.84544
522	6.63625	8.87143	1.02451	9.64172	9.36483	19.9661	7.26991	16.2424	8.37145	0.506576	6.76983
523	1.39034	8.58077	19.6875	13.7946	10.4054	17.5141	8.75923	14.4965	0.520892	6.37894	7.88066
524	4.51683	1.81455	9.85486	15.4756	15.2068	15.499	2.25433	14.4606	9.15899	2.00691	9.62351
525	5.36607	14.3352	3.0514	15.8519	8.65148	12.8557	8.95745	7.76495	0.82113	0.632958	6.66381
526	6.74747	1.3019	6.97732	3.71644	9.48607	22.181	14.5343	10.8174	15.5166	0.525553	7.88009
527	6.60436	5.77874	9.61213	12.3971	10.037	12.8737	8.39175	9.24985	13.7966	2.80656	10.5692
528	6.39402	9.20917	4.80456	10.4073	14.2092	12.3109	15.1757	12.6914	12.9605	0.53927	6.04131
529	5.74564	8.3126	1.68583	3.40607	11.9061	10.1327	13.5413	8.56667	14.1745	2.57801	8.28549
530	10.2365	7.77644	5.47868	12.6909	10.6449	9.48369	18.375	2.29064	9.43171	1.47775	8.04071
531	8.07981	7.70228	9.88218	9.2362	12.3681	16.9302	9.70964	10.5548	9.6	2.09347	7.4143
532	7.3664	6.6797	10.4371	11.6538	11.1989	17.4009	9.6254	9.09593	8.38731	0.472144	6.89129
533	5.9562	8.38421	5.02876	12.846	16.5492	12.0765	1.87909	8.23574	7.65165	0.483697	11.627
534	5.63288	1.04522	8.41804	19.8813	5.74814	16.5651	9.95016	2.26075	10.1345	0.475549	8.18504
535	9.49305	1.96907	11.7482	6.14793	5.21414	13.524	11.0757	7.00661	14.7351	0.401789	6.67145
536	9.34467	11.1721	2.93248	14.7215	7.58944	6.78571	6.42945	9.14383	12.2574	3.95328	12.4131
537	7.45882	12.2981	10.4773	11.0268	6.8652	16.6103	6.64637	4.99642	13.6054	4.07685	13.7606
538	7.4513	13.1414	1.53811	9.64551	5.60259	15.2263	3.31915	8.79713	8.45559	2.99766	8.33871
539	9.26997	8.14977	10.6803	13.7567	9.17151	21.2704	12.7559	5.59339	15.9907	0.851673	6.73795
540	7.01242	12.7528	2.30974	10.1122	8.78561	6.15677	11.7337	10.7324	13.7588	2.09069	15.4599
541	5.66214	18.2023	10.2726	8.45233	9.48591	14.7807	12.6506	6.84427	9.51782	1.64517	12.4432
542	3.92041	13.2707	3.06913	6.87781	3.35148	24.1042	12.2935	6.45209	4.8495	0.486134	2.53
543	6.91662	8.55003	1.46962	2.13957	10.2413	5.48079	13.8354	6.05761	5.64214	0.516638	5.9373
544	5.06816	3.38889	12.2346	13.5932	5.6365	9.9486	13.0925	9.73145	3.51482	0.882792	5.41213
545	2.98777	5.542	11.692	1.2205	7.49837	8.21072	14.4783	5.368	6.33913	2.86362	5.03893
546	8.34637	3.8609	1.18709	6.79556	5.72297	8.30018	11.6369	5.51456	9.78331	0.403096	3.55749
547	5.77068	13.2328	11.1428	4.21037	3.07164	7.01926	14.9618	10.3758	11.6785	5.05875	4.38206
548	2.60908	13.4336	1.26525	11.1897	6.8855	5.89862	12.854	9.09339	5.93658	0.00687088	5.33623
549	9.96351	13.749	1.45581	15.4441	14.5232	2.53825	7.94302	7.04187	5.25174	0.674419	3.84769
550	5.24784	11.8637	1.71933	10.9153	11.506	5.48664	13.8577	5.30724	2.88691	5.87341	6.70979
551	5.13704	10.9898	1.67369	3.9878	13.4059	9.36641	10.743	10.3765	2.4171	1.52297	3.56903
552	3.27443	16.8149	8.71673	1.82913	1.53308	1.80916	12.9169	11.0791	6.6875	0.616932	7.6733
553	7.29047	3.96364	0.649241	1.65952	4.51841	9.71515	9.4009	8.91497	8.74328	0.483672	1.25585
554	8.81365	14.9374	8.65408	9.23888	11.561	5.27662	11.1675	8.5912	7.87133	1.81001	10.8924
555	1.55128	8.03548	2.37636	9.75985	14.5217	14.2733	11.2952	10.2069	12.0979	0.60244	6.33812
556	6.06023	6.91022	11.7195	8.67332	5.75334	7.1874	16.7889	5.91416	1.72722	4.40066	6.24117
557	1.48621	5.86887	11.5718	9.83174	8.0286	17.2675	7.60999	13.4121	7.42469	5.46368	8.79717
558	2.0641	4.34456	3.25397	12.5938	10.7298	12.8921	4.18447	15.1724	6.29722	1.51462	7.45146
559	5.95496	5.39259	12.8793	4.16324	15.1313	11.8521	3.71178	1.91239	9.74069	1.75644	7.86045
560	14.2585	9.80466	7.58418	13.582	5.62629	10.8162	5.82722	7.22581	6.49693	1.91955	7.25627
561	7.99127	11.2289	1.24314	13.4728	1.43099	5.80305	6.65337	10.0045	8.53229	0.90079	10.313
562	7.55671	8.36492	11.1173	11.8035	14.3828	15.353	6.95309	8.79693	9.81587	7.29356	8.58526
563	1.9962	6.09569	3.39755	11.289	7.07931	18.5336	8.15376	10.9594	5.89876	0.345827	4.54124
564	8.4969	6.19988	1.56998	0.888782	11.9877	21.1438	5.2068	1.57328	11.2532	1.08166	6.98063
565	11.9853	3.33845	1.6436	13.4147	3.49611	14.04	5.78582	10.1684	7.7803	0.876186	9.95027
566	7.9	8.12987	11.7168	14.2318	11.5717	25.0449	1.58843	16.6126	10.7567	3.81311	11.9411
567	1.54875	5.43499	13.7909	15.4714	24.3046	0.0362781	10.2318	16.4267	13.2974	0.764216	9.79861
568	6.36997	5.34445	1.53436	14.3043	14.5012	24.3978	6.29835	13.9388	6.49986	3.03396	7.45617
569	6.02888	3.03555	2.12847	9.18199	15.0569	6.99781	13.2823	14.035	13.7393	2.59781	8.28015
570	10.2518	3.95586	1.53437	10.0395	5.48179	13.9808	4.74301	22.8638	10.1541	2.04337	8.27774
571	12.5587	3.75863	2.05215	12.8609	3.59973	12.123	7.22792	13.1011	6.02297	2.13404	12.3151
572	8.00766	5.76909	11.5038	12.3182	8.45938	17.0241	4.26078	0.646338	9.06988	1.65858	8.42871
573	8.5549	4.02429	2.36623	10.5065	6.35964	0.00121988	0.817291	13.1245	12.0122	2.54797	9.93356
574	7.51915	4.93045	8.76873	13.7532	8.51088	11.7595	3.30397	13.2611	9.89751	0.0344768	8.54206
575	11.2064	12.2801	10.5226	13.8004	11.8594	17.0937	7.39346	21.4501	12.4802	3.09634	12.2472
576	9.62079	6.51409	7.22331	3.18953	12.7356	13.7785	4.48143	8.6071	9.22025	0.823875	7.00434
577	9.73429	7.71438	12.8138	12.1295	9.19932	19.5028	6.40519	9.7646	10.3004	1.5622	13.1926
578	8.39823	5.42228	3.45697	10.4427	12.4138	17.5103	11.0652	10.9307	8.52564	2.6888	6.82849
579	4.64579	12.4219	5.55576	7.98025	2.2891	16.8737	6.58395	1.54574	11.3769	0.208819	7.11928
580	7.53347	8.95617	2.28586	11.0782	14.7276	17.1048	9.34234	8.73963	5.01983	6.46322	14.6113
581	6.0453	12.6078	1.31505	7.60669	4.48901	17.7288	12.262	9.35665	12.6558	0.293602	12.8154
582	6.89348	6.57882	2.44979	1.82195	9.28266	20.8604	17.8724	12.0307	4.73325	0.412591	10.5023
583	7.56289	13.0191	16.0353	6.42516	9.12651	0.356561	13.6145	10.5268	8.54692	12.7758	12.3238
584	5.98751	10.4836	20.041	8.07544	8.92479	21.2773	12.9789	5.25163	15.1599	3.0267	13.6105
585	7.13737	1.80649	14.7937	5.40353	11.0457	3.32793	0.0980453	6.31168	14.3035	1.64621	4.13668
586	5.66762	10.4438	10.5651	6.97929	17.6192	18.3935	12.0419	1.74739	9.08705	1.57014	3.36927
587	5.31331	10.8633	7.51308	12.6217	7.15971	31.2959	12.6651	8.33103	12.0019	0.48042	3.71153
588	7.23284	12.7964	6.78321	9.96757	18.7709	12.6224	9.73412	9.61526	11.6965	0.263912	5.5011
589	0.905606	10.5	9.34349	9.0434	9.04199	15.6822	8.5455	7.94234	9.58664	0.530737	1.53276
590	8.94665	8.65801	11.3298	2.52949	7.34222	10.5205	10.6069	7.28568	11.6974	0.626068	6.13177
591	11.1008	12.2575	0.070018	9.89059	13.3941	13.1213	0.225183	9.37534	14.8065	0.432676	1.33298
592	9.34512	10.5839	12.5217	7.52981	3.67352	13.3456	14.3001	8.32816	14.5622	0.264578	5.78153
593	8.98726	9.50139	12.1685	7.53955	6.32881	7.12038	8.44271	0.172899	16.4886	1.75932	5.1484
594	6.73115	2.61466	25.9591	8.84555	5.39939	17.3322	11.3014	9.52328	19.2632	1.70518	5.60426
595	6.20241	4.41872	13.8872	1.16857	7.7083	9.36329	10.5635	17.1102	19.9593	1.95889	1.51518
596	7.37453	9.39851	2.21381	9.54248	8.92811	0.602984	9.30282	8.67556	4.9347	1.82482	6.82911
597	7.57963	2.5246	2.34825	11.9081	8.69923	10.5247	9.55943	11.1486	5.4249	0.469326	8.59649
598	4.80542	12.8013	5.48279	18.4727	6.24594	13.2606	17.0365	14.1288	6.59409	0.220083	6.70623
599	5.98266	5.92768	3.26178	11.7055	1.59766	8.69654	6.80557	1.09597	5.55857	0.0256779	4.69864
600	7.11865	7.65069	1.84141	17.3713	7.22969	2.20336	8.97759	12.4131	4.79073	2.16197	11.9532
601	6.28958	7.60306	10.8442	8.83096	0.495669	10.7097	10	11.9509	9.13904	1.83976	10.6772
602	6.83953	6.64678	10.4119	13.9046	0.618146	6.57111	22.7328	1.03897	7.19958	1.16956	10.6618
603	13.0496	11.2005	7.33629	15.3103	10.7272	0.889274	2.38901	2.2742	10.7739	1.17239	13.5047
604	9.89979	6.98663	13.0648	14.3005	10.0264	7.907	14.7625	15.7751	9.99154	0.64085	10.4421
605	14.3703	8.15786	2.67187	15.0965	9.5251	15.4796	10.1512	7.61213	5.04332	0.473508	12.0452
606	9.88544	6.79051	7.70647	12.8941	19.3704	5.14355	17.6297	3.06389	9.94347	0.506309	9.31328
607	9.15267	6.1753	7.39243	1.02285	12.2464	8.83892	7.18101	9.87243	2.00163	0.72846	7.68131
608	9.54649	10.7328	0.948923	14.2134	10.5027	6.07881	7.65651	13.5574	1.20923	1.21642	2.31297
609	8.20468	15.1891	13.8938	7.2474	2.46141	14.3232	6.97152	15.9788	11.102	1.5141	8.07037
610	7.27549	2.13476	7.63477	13.1691	9.74326	9.64211	5.71838	10.137	11.2307	4.08024	8.04493
611	4.58495	2.29724	9.93873	6.93723	11.1423	10.8365	8.65863	14.3588	11.1469	1.60191	12.2493
612	7.56544	6.78186	0.964975	14.8807	8.12795	12.8308	5.50069	10.9803	12.0067	0.577049	9.40891
613	4.29471	7.21761	17.1039	7.95582	10.1664	17.8204	4.80847	12.7811	11.4339	0.0892328	8.4143
614	5.45796	2.14799	13.0233	2.14218	15.155	2.16995	6.58159	9.01435	10.6638	0.706874	9.06139
615	7.81983	7.83333	1.6139	10.0147	10.895	10.9124	0.134884	0.284494	9.18348	0.395999	4.93206
616	3.12196	9.14503	14.0793	6.76828	20.817	14.7021	4.91081	10.2293	8.89659	7.03974	5.92754
617	6.53504	6.62642	1.1783	8.77413	7.07152	12.376	11.0867	9.50176	13.2937	1.46036	6.04174
618	5.75442	10.5666	1.49616	3.13815	9.94999	9.5904	8.16791	11.5425	3.08253	0.430886	8.0071
619	5.9542	2.67015	12.9204	8.33741	7.94472	17.0703	10.5423	14.0031	13.2595	1.4658	8.39169
620	6.50395	1.77593	4.07985	6.34943	5.28242	4.5533	14.5378	14.0072	9.17864	1.97282	5.98136
621	6.03601	1.8297	21.6601	8.48369	6.75936	31.0129	7.84271	8.98319	12.4037	0.00612089	6.91679
622	10.6191	11.4299	6.95836	7.53838	9.17194	33.6144	15.0211	10.2826	13.6337	1.17814	2.55033
623	9.44332	10.6438	1.3005	10.6557	6.00544	37.7205	10.5847	3.86517	10.207	1.6815	6.86638
624	5.26541	12.9146	1.8754	11.2328	10.545	10.3131	6.6636	9.12085	10.9456	0.123258	6.88391
625	6.13981	6.03042	1.37475	3.17601	14.458	11.1019	11.8264	14.8619	14.458	0.81026	6.19275
626	3.26101	9.28471	1.485	10.4713	15.8584	7.93875	14.7785	11.2084	12.3342	0.872344	4.3711
627	11.746	11.6006	1.83707	11.3895	11.1593	9.26435	7.19228	16.3501	6.31336	1.68621	7.67101
628	6.7877	3.13747	20.5435	7.50176	12.6319	2.25555	14.578	9.2725	4.49011	1.72917	5.75194
629	10.2062	19.7618	9.45189	11.9316	16.7396	9.47697	1.64638	9.69816	5.70843	3.16652	7.22045
630	4.36225	14.2447	10.0365	2.17502	9.98081	5.99289	8.01071	12.5304	9.23607	0.396865	11.8462
631	8.29981	9.34156	8.02441	6.61566	6.71116	8.11496	12.2545	9.63405	2.10361	1.83541	12.2052
632	7.76073	21.7611	7.48693	11.5576	6.7123	6.60162	8.62547	15.2813	1.38482	1.64269	7.73618
633	6.14056	8.66656	10.3585	13.8057	3.12157	13.3664	12.0355	11.9953	5.9272	1.75003	7.9468
634	4.82639	10.3829	6.89482	12.211	6.15684	4.34898	0.826861	7.42705	8.23787	1.29034	17
635	5.63107	22.592	10.1796	13.6976	1.10415	1.77839	3.48906	7.58431	2.73681	1.61568	7.25141
636	3.8254	2.44543	8.43616	12.6843	0.42863	13.988	7.60353	2.83633	7.68355	2.01248	2.72997
637	6.97777	7.79294	1.61041	13.415	5.614	9.71967	13.567	11.8598	8.45473	0.652791	3.62663
638	7.88925	6.83148	1.88434	15.3349	12.1646	13.1291	17.9266	1.25519	10.7047	1.93007	8.43689
639	6.06096	6.44351	1.07594	13.1382	12.3841	3.6244	3.331	15.5797	7.45927	0.214672	8.09798
640	13.6554	6.4126	11.1876	0.631643	12.736	13.342	8.82759	2.55007	0.0392477	0.608146	2.56753
641	6.08169	0.731348	10.2132	7.38319	3.44904	11.7818	9.25938	15.6815	2.71886	2.59007	3.48929
642	10.4168	7.84154	14.8487	9.10928	1.6718	4.74709	11.7539	13.6982	12.336	0.638851	4.33983
643	4.20413	4.86052	2.28956	11.1264	11.9673	12.9864	18.0466	9.61511	16.5052	1.54636	4.29881
644	8.31113	9.58962	8.71049	14.4155	8.67538	15.9048	9.93311	17.0618	10.0628	9.22603	4.77172
645	5.67593	11.8782	9.96002	12.0347	2.21148	16.819	12.709	14.8085	2.25192	3.05131	4.26674
646	10.0691	6.95685	23.4095	22.0668	10.6458	14.7285	11.1975	3.14533	9.68912	1.31274	7.04639
647	9.64792	10.7453	2.04543	9.64977	11.3823	13.0769	8.01518	6.54144	7.31678	0.549711	4.1275
648	5.71309	7.86269	2.74524	2.39195	11.5945	18.7952	9.23077	9.20877	9.6009	3.00929	5.21582
649	10.4268	6.5669	8.9122	8.41766	5.97111	3.97903	13.629	13.8455	7.11298	1.45978	4.56268
650	8.47121	12.4349	10.5864	2.17401	7.37265	17.5703	6.80279	15.8619	14.044	2.74458	2.83946
651	12.8647	6.79268	9.37302	6.39951	4.05754	16.06	13.3627	7.78403	9.96486	0	5.71816
652	9.21185	7.92162	7.60258	1.99877	14.3938	5.00556	12.6386	10.8211	12.0042	1.41219	10.5797
653	8.77195	8.48216	20.4133	12.2648	12.0059	22.4016	9.13751	6.56549	13.9308	1.0256	11.8793
654	7.81101	1.18689	9.41238	5.03463	8.1775	15.6907	10.4638	11.4416	12.7427	1.23074	8.49984
655	6.60685	9.72651	2.80654	13.9651	5.25356	14.5822	10.2484	14.9107	14.0302	0.429848	10.9897
656	7.88477	8.07778	8.04476	14.2626	12.9226	13.1377	7.1044	8.26765	2.84153	0.853085	10.1665
657	7.81065	3.14599	7.75362	14.5235	11.5496	15.3752	9.68628	12.3125	8.74261	1.45121	8.03469
658	11.77	10.5774	3.56782	15.0951	9.5386	11.4456	8.34189	12.0172	15.1903	0.418475	9.34324
659	7.36534	11.263	8.97293	8.43735	6.1537	17.258	7.90503	8.70699	14.7378	0.444823	10.22
660	2.99523	7.88599	1.48462	10.7936	5.92473	15.9257	6.4605	13.6268	12.958	2.74236	7.0294
661	1.05698	2.47844	13.9863	7.1204	10.2759	17.0777	2.06532	13.4159	17.4452	0.61991	3.3426
662	8.33133	12.6336	10.1305	10.467	14.8643	6.47186	6.45516	9.39222	7.19693	0.306375	0.158693
663	9.63267	18.1335	14.6443	13.3064	12.6627	17.9281	7.50452	11.0537	4.87244	0.408737	9.59835
664	3.80906	13.8834	11.0286	6.84328	10.9772	11.2976	6.85854	6.12852	12.5311	0.727599	6.61066
665	10.4792	2.89167	9.82784	11.4603	14.9231	9.9778	3.03382	12.2408	7.44508	0.893735	7.52237
666	10.0997	6.26477	14.1503	17.1679	16.5688	12.6713	9.18192	8.0939	6.1656	1.33333	7.19926
667	6.16389	11.0327	13.182	12.8038	21.742	12.0784	7.51548	13.8482	2.15495	1.26567	11.2574
668	7.23895	10.6356	2.59769	8.76891	2.22891	13.1102	5.10579	14.8593	0.755848	6.70403	11.5366
669	5.09388	11.5584	2.69098	10.8555	7.18775	8.07155	0.28725	3.81209	6.62948	0.116559	6.44937
670	1.44987	14.1666	11.4583	15.8277	0.996101	5.84608	6.48575	4.79362	9.35707	1.26143	7.03513
671	9.18509	13.0054	10.4946	27.3201	13.8654	0.255869	6.70064	4.49206	11.5161	1.8017	5.61951
672	9.83165	11.5966	1.74228	12.1128	7.96289	11.5007	7.56208	11.1888	4.4421	5.48681	8.83676
673	9.85724	13.8314	14.1213	3.1781	5.26553	7.33755	7.87097	6.68683	17.4764	0.308777	8.11953
674	5.79726	14.2096	10.4988	15.888	12.2705	1.78721	19.1912	13.0263	9.08231	0.930808	7.53378
675	11.907	7.88478	1.8843	11.7696	9.84813	1.87053	10.3437	5.94452	12.7408	1.16585	11.0742
676	10.3255	10.7671	2.305	17.6671	5.84401	11.7549	4.27941	3.74809	6.96316	2.35101	10.5114
677	4.49116	13.7306	8.77513	12.5572	15.2749	9.10862	7.68505	0.341235	5.20094	3.34288	10.4523
678	9.26563	14.7539	19.6445	10.2848	5.94009	3.50723	4.13048	8.728	11.2559	2.61504	8.58133
679	5.0423	2.52203	1.89877	8.96715	9.19717	8.80329	8.98671	9.82524	9.36278	5.4524	20.1298
680	8.31205	4.40412	10.6153	7.36296	2.62942	15.1098	14.524	7.05044	9.6122		5.31331
681	7.18565	5.66963	3.07351	12.354	0.0565338	22.9652	11.1189	15.0452	11.6962		1.15394
682	7.82805	6.01278	8.41233	13.9718	10.452	17.2028	2.89958	17.9817	9.6884		5.93566
683	9.85898	4.65803	2.40661	10.1736	12.3506	13.3957	7.05657	11.0371	14.271		7.54628
684	6.37283	5.7669	13.6718	1.39545	12.6537	13.4746	9.70306	13.7564	17.9467		11.7559
685	8.87513	6.57462	8.31563	8.98681	0	15.4876	18.8868	2.04914	8.88284		6.42451
686	8.39045	8.93736	10.0717	8.32882	0.957044	18.3946	18.0594	1.69239	11.4011		2.45919
687	9.58298	4.64874	1.16628	7.2285	6.02118	16.987	8.67613	10.6967	9.49182		1.49005
688	7.48045	13.9523	11.8101	11.6497	6.05147	17.0319	8.28714	0.913348	9.97662		3.38478
689	3.62633	15.2149	1.51808	10.4075	2.49705	0.694521	2.98668	9.05717	9.52663		5.05971
690	11.3617	12.3126	9.94576	25.2586	9.10312	4.28395	10.5837	9.39725	12.3137		7.57127
691	5.79812	8.96882	16.9109	14.4821	1.25739	6.39202	10.4725	10.004	6.98508		4.47286
692	9.58172	1.17864	1.85139	14.5137	7.13068	4.62184	11.4862	18.1451	13.8952		14.006
693	8.30846	9.32036	1.50358	3.0107	12.3588	12.1964	12.3687	14.9793	6.12186		7.08657
694	8.75759	1.67576	5.16156	11.6517	3.0551	15.602	13.4075	14.3927	11.7767		6.7858
695	9.40291	14.5602	15.8351	11.0967	8.55345	17.2081	17.0011	10.1583	12.2765		3.57648
696	6.13895	12.9707	12.3522	7.28205	10.361	16.8256	12.3859	10.5199	7.69415		18.555
697	5.61108	14.7358	14.6232	2.11307	17.492	10.6393	14.7211	2.75895	13.3746		9.84781
698	5.99261	12.0012	3.21798	13.8267	5.83084	12.4857	6.76396	9.64618	16.6603		8.68952
699	6.11177	6.18303	3.26777	14.7862	16.8878	16.0324	12.8998	8.43112	21.0736		9.80851
700	8.67741	5.47114	1.15822	8.56106	24.28	13.8111	11.5491	12.9671	6.09091		10.6689
701	10.1324	4.36342	0.551449	9.6571	6.16368	8.42801	11.8166	7.09959	4.61157		7.26457
702	7.21271	10.6557	1.6302	22.1475	15.1503	12.2819	12.0434	2.06578	12.8612		7.9242
703	6.31563	12.9495	10.3674	12.9192	4.52255	12.8529	17.5718	10.1263	8.37716		9.27881
704	5.62306	8.73801	12.1261	6.20674	3.56965	21.4788	12.4683	9.5983	10.5735		9.28636
705	7.53122	16.3966	13.9715	7.60048	6.4773	11.6995	14.6814	10.0464	3.69199		8.76168
706	7.26018	4.19415	11.5951	1.85672	0.150086	18.6829	15.7506	11.1568	8.30082		11.7206
707	8.67639	15.2652	3.01971	10.8028	5.7964	3.86954	5.99732	14.0885	7.73461		4.28286
708	11.1101	20.5433	2.51485	1.76608	5.14747	8.43985	9.48947	14.3367	11.9282		6.48789
709	8.07616	15.9104	10.4773	6.05814	7.53837	10.6094	6.17002	1.35038	10.2714		8.52637
710	6.12361	19.2297	3.52752	16.3929	11.4599	10.4331	8.62389	7.57445	15.7132		7.6527
711	7.23834	6.76817	9.52971	1.70198	3.87776	11.7688	5.43757	5.83499	1.55892		6.66432
712	1.17051	6.90426	7.62769	3.42066	1.84093	10.9805	3.41011	5.59312	0.77347		8.4039
713	11.0294	9.05826	9.22541	6.24497	16.3353	8.60935	7.50486	6.048	12.5205		12.1602
714	10.1815	3.25847	6.86727	18.8529	11.0754	8.77182	4.39292	10.5383	10.3295		9.87841
715	7.65073	2.26068	8.70382	7.5274	20.7839	7.62986	10.1494	10.2264	7.41595		7.56886
716	7.36523	5.87991	11.3835	3.11758	13.6012	14.1362	10.0494	11.1213	8.00314		6.00553
717	6.26998	6.78091	14.1977	8.97895	14.4128	10.3017	1.61704	11.2193	8.25672		17.2495
718	1.36199	7.66573	1.89803	9.96131	9.20524	13.2907	7.0471	12.7569	13.9732		4.31081
719	12.7247	6.20601	1.95852	7.51501	6.49162	0.993195	9.94721	11.331	11.3066		0.923658
720	10.128	5.45899	2.60853	3.74366	6.09773	9.24147	6.99976	4.50593	16.0437		6.31432
721	9.76574	10.049	11.3159	7.94842	5.89197	13.5215	6.7802	18.4709	10.2009		4.81429
722	13.9502	7.08825	1.4314	2.41864	1.41747	9.83879	5.96755	11.2595	15.4087		8.79576
723	8.77644	13.465	12.8461	12.6804	19.574	14.3253	16	15.4287	4.59794		2.51096
724	7.01062	7.36528	22.9266	13.6029	7.36094	5.49735	7.35364	11.9863	11.1515		5.97912
725	1.48764	8.4531	15.7754	11.5822	9.55997	1.7033	13.4858	9.50688	9.24323		2.59014
726	5.13737	6.98432	2.83131	11.3093	5.57521	1.11806	6.24514	17.3104	13.163		4.77427
727	7.30225	6.09057	2.3224	16.1056	10.1381	12.6443	1.91121	7.38593	10.1268		7.60404
728	6.76196	7.08231	10.1449	13.2374	10.7845	12.5063	8.81759	13.4251	14.3935		4.77675
729	8.03322	6.13662	6.94712	7.88402	8.96232	14.7606	9.47682	13.5373	9.00259		0.927492
730	7.7995	6.72927	5.5624	11.8737	10.3931	11.4386	15.7202	10.3989	14.3348		6.79739
731	6.65411	4.60228	12.9937	10.0746	7.6063	11.6582	11.2133	6.9008	0.00120409		8.17954
732	9.267	5.38376	20.2552	9.53098	10.322	14.8255	11.2069	11.2762	11.2857		12.0382
733	6.4429	5.27278	1.65036	16.3932	4.81614	14.7785	16.5746	10.1825	0.687841		14.1296
734	7.19227	3.45909	24.3419	1.88572	7.69597	13.6722	7.32999	10.6678	13.2084		7.3829
735	11.8166	8.26187	0.934704	7.43258	6.78358	9.4233	14.0083	2.19434	12.1572		10.2037
736	10.9439	3.08321	17.6477	7.31274	7.91738	12.1971	10.6699	12.7733	7.12393		3.29067
737	6.59828	7.09956	16.9777	2.98364	10.9091	11.589	11.7653	3.85904	0.710681		7.26841
738	14.5758	8.91031	14.1217	7.15646	12.2629	7.61005	12.9245	10.5036	15.2508		7.46845
739	1.11951	11.6165	2.66591	1.86626	9.72539	13.6345	11.012	1.91741	22.5698		13.7794
740	7.4888	6.52697	8.12725	6.67831	5.6666	5.10737	15.2244	10.9536	5.64135		10.4787
741	9.56635	8.84817	18.0971	1.97188	14.9011	16.6695	2.9749	2.04576	9.5286		7.15121
742	5.30554	9.80203	1.50231	9.56117	11.6328	13.6466	11.1703	10.361	13.0281		6.16059
743	12.2314	7.54622	19.3289	10.3932	11.7412	4.17932	9.07885	7.29418	2.52678		4.74959
744	9.95418	10.5563	14.417	9.22876	21.8947	9.97916	4.26891	1.19873	2.29054		6.54817
745	12.2887	12.322	13.9807	17.0623	8.41816	7.81177	4.48497	7.76719	6.45167		3.72092
746	9.67792	11.8308	1.40381	14.2855	9.45888	5.72442	6.95528	9.10098	8.99519		6.51135
747	6.62677	2.89463	16.9054	7.99732	9.44738	10.8356	0.171704	10.3745	5.1056		5.53723
748	6.35706	1.97702	12.9673	1.92595	4.9825	16.7024	0.674848	4.88987	9.6111		9.84306
749	7.56112	4.06975	10.1173	9.89791	8.69872	11.1026	5.80436	8.09489	7.97959		9.19213
750	8.77453	8.32811	9.81049	11.8375	6.12324	15.8766	6.54778	9.39699	8.87258		9.47742
751	6.53846	9.17299	11.7284	0.359527	16.8342	15.3339	6.25012	5.97123	4.54416		6.29635
752	7.3708	3.45994	9.47796	10.9192	20.4183	11.0411	2.94923	11.406	7.25		7.77931
753	6.11259	14.5464	15.2615	13.608	11.1386	15.0412	6.39117	4.23643	8.8294		11.8238
754	6.01056	15.8757	1.25875	9.89274	2.71165	0.0547945	7.23815	11.0187	10.4698		12.1242
755	6.72714	10.7389	14.8578	13.0288	4.65035	15.2511	2.48678	5.46978	16.1918		9.98105
756	8.76749	11.9476	18.5969	11.7447	10.0719	8.01054	9.52905	12.0283	15.241		12.6609
757	6.39265	7.72493	16.3073	8.42611	14.7099	9.50299	3.53157	1.59389	7.71206		21.1773
758	4.29937	10.3046	11.7787	0.791887	8.67942	11.8085	11.9118	12.5127	10.2571		10.9895
759	15.9251	13.7273	24.1121	12.1918	15.1006	0.628525	12.1637	8.24731	9.66146		13.021
760	8.42542	15.9831	1.50461	11.8955	16.446	1.11496	8.68846	14.4399	9.74425		2.00257
761	7.38897	8.10554	2.67299	8.12508	14.9311	2.89898	9.22631	2.85926	11.2877		3.5643
762	5.1199	8.53609	3.8382	10.0327	11.2053	1.74035	14.1067	18.0034	10.4946		3.92164
763	6.89691	10.3837	7.92449	11.4173	7.17943	6.0443	13.606	21.0336	7.09673		9.70676
764	6.79211	5.15294	6.69682	8.65984	8.00234	9.92732	19.0429	13.5117	8.8283		6.1072
765	5.84994	11.4045	7.95047	8.59988	6.67426	11.5823	11.6579	10.6628	12.0094		6.37636
766	8.18887	4.59535	8.14103	1.14322	7.57862	5.60191	10.6974	12.2787	11.1605		6.40649
767	7.91674	11.3772	8.51046	3.69383	9.01489	2.19469	11.4968	10.2795	15.9679		7.07497
768	6.5432	8.3028	1.40804	3.48936	9.27103	17.1227	11.6008	9.03283	13.5626		4.4537
769	7.20678	13.3899	9.72335	10.8352	13.8675	23.8205	2.25619	13.4868	3.56628		5.51744
770	6.18738	17.3629	1.28714	8.49297	13.1113	5.15658	12.2058	15.9428	7.86943		9.71604
771	9.27919	11.4392	1.35478	7.07526	13.1235	12.1962	11.7414	0.136983	6.31704		6.70693
772	2.17055	16.921	16.356	10.3322	7.32764	13.7139	12.6753	11.2967	6.95047		8.04201
773	6.51846	11.3902	2.38976	0.930421	16.8187	21.7198	11.9159	13.815	9.39914		14.3758
774	6.78275	10.0862	14.3402	4.84714	17.914	14.9688	9.58573	11.2312	10.5197		8.7933
775	4.64109	11.1843	13.2332	6.8891	13.952	17.2773	15.1668	12.7693	9.58703		8.39295
776	4.59415	10.5414	1.50183	1.58039	12.8176	10.341	12.2845	3.54409	14.1121		9.66639
777	7.241	20.2812	2.13435	16.3358	9.05927	12.5616	11.2753	9.87056	10.4504		12.6115
778	3.81739	8.99565	1.5679	9.76445	6.09064	15.2043	11.3666	0.640212	10.0579		8.85753
779	6.4651	12.1984	2.58782	19.2071	7.92288	0.368117	14.6148	6.08589	11.9524		7.17124
780	3.94746	9.90467	11.9135	11.8228	2.87697	16.2137	17.5568	12.8066	11.4405		10.3715
781	2.40757	9.72956	16.3859	12.7493	8.94739	17.831	13.7616	8.17122	10.1501		7.13936
782	5.92657	1.69343	1.19844	23.1012	0.911837	9.87161	15.0515	9.73978	15.1942		6.95905
783	10.8322	1.89588	1.29155	13.3854	8.00561	11.9556	9.71597	11.4823	14.8723		5.52837
784	5.84546	6.56511	11.8573	11.7121	8.93468	29.3758	6.75933	8.75888	11.1998		9.08789
785	7.44684	7.01588	19.5609	11.1196	2.34203	16.3941	10.9031	13.1422	9.41878		8.11071
786	1.64315	7.40818	15.0847	12.8289	14.075	1.84174	14.9379	14.2454	9.38839		12.7453
787	1.33521	6.14113	1.57512	11.7635	12.1052	3.04753	22.9795	9.21167	11.9678		9.10021
788	5.28178	2.67321	1.31107	9.79218	10.5205	9.41215	12.7693	11.7324	13.7342		10.8448
789	5.22007	8.27279	14.5263	1.73818	7.19419	10.0567	16.818	10.1116	6.95651		6.93745
790	6.42581	15.5099	10.1104	13.3416	11.8078	1.33531	9.89468	4.77651	12.4103		9
791	5.79622	25.7821	4.13841	11.7029	12.2647	14.5548	3.27885	8.6543	13.0835		1.25784
792	8.52882	15.8444	2.10425	2.11798	17.8023	10.3068	3.45102	9.59743	1.21721		5.72033
793	6.79545	2.82375	12.2049	7.94573	10.8265	8.89692	1.9899	6.05921	12.3788		7.21099
794	2.52975	11.1716	7.28194	4.69099	9.55069	10.7362	9.55479	7.21296	2.83783		12.0628
795	4.82979	17.5611	7.18307	11.1905	5.50382	11.0492	12.7415	0.120348	13.6961		13.6649
796	9.91888	16.1134	3.76785	5.0826	7.86106	8.39525	2.51789	7.41353	10.282		12.749
797	6.8178	14.689	10.4777	13.0727	6.05481	8.14725	10.0697	8.94185	5.62061		3.17244
798	7.41964	5.86783	19.8023	9.43693	5.75203	10.9843	9.03377	8.59291	8.42083		3.26517
799	7.92248	4.3617	14.3753	4.95709	1.98808	1.64625	0.0919781	7.28668	12.5957		4.96084
800	7.71983	4.89688	9.80025	12.3142	8.15286	18.0378	5.97935	12.2811	0.302963		9.08828
801	8.30545	5.64225	10.316	7.93371	10.5004	5.39204	9.77121	2.08331	12.7875		5.13255
802	8.86773	3.30833	11.8536	13.3014	12.7541	25.2499	6.12294	14.6719	5.90567		7.47033
803	11.9679	5.21425	1.18779	11.8542	8.29655	19.3854	7.9001	13.8727	2.59417		5.50306
804	6.43464	7.97765	9.18529	13.4625	13.8901	10.1361	5.00108	11.8435	4.63266		5.30972
805	15.992	10.8193	1.99363	11.9446	7.37705	25.4578	7.21066	11.8808	8.0864		3.47901
806	0.505044	3.32752	0.967912	13.6775	10.7119	12.1326	9.05074	9.50581	3.96653		1.51734
807	2.65982	0.895576	17.8511	9.40412	16.4763	30.2722	7.65939	9.9162	5.89565		14.1374
808	8.53574	7.81116	9.66278	13.3775	20.7352	12.6529	7.40715	10.9266	11.5028		9.08419
809	10.464	5.38649	10.0914	7.56111	0.755178	15.4489	6.09358	8.50046	11.0817		3.53556
810	6.16559	6.6055	9.60952	13.1066	8.20134	22.4135	8.61371	5.77528	11.1754		11.1504
811	12.5019	7.76854	8.75076	11.2158	6.41809	14.1919	8.51371	11.0388	16.1957		10.9851
812	5.4713	5.43353	8.78209	21.0537	1.52124	10.5762	8.03157	9.32085	8.61569		7.13675
813	8.27942	4.83701	7.21285	1.04282	12.471	17.7181	5.16999	8.11565	12.0663		10.4992
814	6.82994	6.41471	11.1839	7.38199	1.57394	0.086779	7.97743	9.17534	11.1042		20.6873
815	2.84143	5.00963	8.74652	15.9238	10.6929	6.86322	10.7919	8.96886	4.69684		10.4465
816	9.21162	2.38624	10.8448	12.1481	9.41767	15.996	11.3642	16.4948	14.5133		13.3423
817	9.62701	6.6827	13.1742	2.84824	1.72442	5.54109	12.7267	9.18763	10.8093		10.0822
818	9.69732	4.96459	9.45468	15.5414	11.497	15.6986	7.96448	13.1673	15.8785		6.59647
819	8.51945	4.80434	1.36883	12.2197	12.3624	7.31247	7.12911	9.46894	10.0444		5.42529
820	9.70542	4.97049	8.12464	18.3989	9.58143	14.9239	13.6922	10.3868	8.48762		4.54413
821	8.81685	11.2638	8.55113	16.5858	7.05957	11.2622	3.10022	14.4604	12.3795		6.70621
822	6.31876	7.41805	2.77127	9.40562	14.122	3.87861	14.7536	9.31211	14.08		5.24749
823	6.13868	9.74559	9.99114	8.73527	5.87603	6.97419	8.78045	2.50366	16.2171		9.20689
824	3.85894	8.12217	6.87326	16.6589	5.54374	4.97994	17.2822	7.45785	10.6141		8.13997
825	8.12946	6.01156	8.14833	8.10932	8.35197	4.96134	14.7814	7.70039	11.3649		6.88681
826	4.84458	8.56404	8.83104	10.8033	6.24422	7.89179	15.5861	13.2135	7.68458		8.45505
827	7.0754	10.6494	6.42739	9.9073	7.88019	7.56478	12.2416	1.67776	9.61745		11.7266
828	2.57094	8.86608	9.74304	15.826	10.3365	8.87061	22.3471	17.8987	16.8175		5.95097
829	5.76732	7.12098	1.32513	10.0698	10.7598	4.58491	20.9045	13.7009	10.6335		11.2772
830	9.87166	12.4012	1.00619	15.0183	13.4439	1.61297	7.22685	7.03202	3.52381		0.982379
831	10.8971	10.2866	1.77277	1.48598	2.23852	14.1464	9.06466	4.60168	9.55193		9.96933
832	7.21601	8.26116	19.4531	9.55102	3.53587	9.17001	7.68218	4.97196	12.0829		3.14756
833	6.61495	13.2276	12.042	14.6769	4.6164	14.718	18.3311	16.3938	18.3946		1.90047
834	6.21693	9.67292	13.2795	3.0378	1.48124	10.4268	13.3865	10.5817	11.4875		8.32307
835	5.94264	10.4494	7.19843	9.83488	6.0938	7.00537	9.26982	8.53181	12.0273		13.3983
836	3.40337	9.51584	9.84039	10.4682	6.03462	9.99448	10.6491	11.9497	9.81937		10.8938
837	11.154	7.68413	13.702	12.7039	10.0944	14.0579	9.5963	5.47433	9.07329		9.28295
838	11.722	11.2891	2.50137	8.8676	1.18702	13.1162	22.3519	9.73909	17.9002		13.1458
839	7.67618	11.5066	10.2112	7.97989	11.2228	23.7633	15.0076	10.2721	8.9139		10.6172
840	9.32429	12.8419	8.27523	8.32789	9.86193	15.4749	13.4621	10.9437	2.75286		9.55264
841	3.93273	7.52723	9.81889	6.25877	12.3764	14.1367	16.2849	14.1207	6.45856		6.93495
842	4.32594	10.115	9.57671	6.3445	14.0241	14.063	8.44294	8.81713	4.12533		5.61713
843	9.37536	10.9717	1.07672	4.83725	10.5044	15.1963	8.20965	13.6561	7.96822		5.13574
844	8.15753	12.2516	13.43	1.61139	9.59201	10.9711	12.0206	11.1946	7.79228		0.578258
845	12.2179	0.115423	17.5731	13.1573	12.1715	17.4431	8.43794	14.9035	16.2456		6.02377
846	10.1952	10.9607	10.5868	2.73494	12.5125	12.4124	6.46469	14.6097	8.88269		3.80057
847	7.3879	11.9447	8.92735	1.94529	15.8772	1.28406	5.16807	12.6995	9.39724		5.04058
848	10.3267	3.28901	1.75338	11.6003	0.569115	14.5163	3.7623	12.0228	2.19749		5.23879
849	9.40362	12.5472	1.5586	10.7825	13.0873	3.70693	5.19258	16.1135	12.9429		6.96841
850	10.7974	11.1251	3.19541	6.72246	8.62656	12.2785	4.39817	13.2042	12.0378		12.0803
851	5.02061	3.55687	1.69673	8.75676	9.1545	9.55233	4.99658	5.50528	9.567		4.8058
852	6.12125	13.8203	1.78139	11.0618	5.88768	15.4076	1.77433	8.81186	14.8177		8.39433
853	6.39933	7.09577	11.4653	11.2096	0.463731	9.41431	10.5095	12.9358	17.3165		5.34961
854	9.09104	13.6208	11.1706	6.17233	7.41861	15.0569	7.33442	12.5482	15.9673		4.15936
855	8.14382	11.5459	10.8865	9.17751	11.4956	0.874111	10.5976	5.93977	3.28266		7.19566
856	5.16589	11.1427	6.64173	18.2823	5.71649	0.937735	4.73162	12.6426	12.4474		5.48322
857	9.35168	1.43649	13.0775	14.7496	1.61327	8.15664	8.83317	13.9813	0.79721		9.42461
858	9.15111	4.54782	21.3894	12.5626	17.991	18.029	8.95917	12.1675	10.9896		6.00377
859	10.9611	5.25424	1.47701	13.1144	7.70673	1.86895	13.4014	11.5748	2.41883		1.22687
860	7.27521	4.55874	2.5872	4.15634	8.36371	4.51662	10.8407	13.095	14.1697		5.4703
861	9.37785	7.83976	11.9476	7.72294	6.0138	5.50995	17.0474	13.3561	11.7748		8.70714
862	9.91521	7.00913	5.59807	13.8896	3.77091	7.47054	12.3621	9.60733	12.0671		5.20207
863	9.73557	11.7178	1.39862	20.5126	13.2957	9.5786	6.10948	13.0366	10.2916		7.63164
864	7.65176	7.60859	15.636	8.06384	13.452	9.98377	9.68372	8.95623	5.53081		7.8342
865	7.62031	2.00866	10.1734	2.95272	8.65303	15.8331	18.2689	10.6316	5.61074		9.87897
866	5.13118	12.6307	2.49978	11.2332	13.3414	25.9872	12.5597	12.1288	6.68931		6.37489
867	7.33619	8.89666	1.71223	15.8041	1.16525	13.6655	13.5541	10.4784	9.24846		7.90363
868	8.87794	7.08326	1.76116	13.8661	0.651794	12.538	11.2416	8.86408	5.31283		7.1935
869	8.41557	8.76627	4.09624	22.8378	14.6506	11.8952	10.5558	12.157	7.87541		9.79026
870	10.7182	11.0249	9.22356	6.71945	1.84395	17.0361	16.3984	12.1144	10.0434		6.00254
871	8.19397	10.6585	2.68476	8.02416	13.3285	9.59329	12.4901	14.3837	6.03285		9.16769
872	9.29158	13.59	0.777603	0.97616	19.7883	22.7247	13.5379	11.2073	5.16414		7.7797
873	8.14223	16.3322	1.49874	12.5424	13.243	6.74671	3.57254	7.79326	9.12522		5.94918
874	9.29532	12.5246	1.81583	11.6145	15.4369	16.6968	7.42117	13.9134	12.1849		6.97787
875	5.4012	8.21775	17.6722	9.22601	16.6519	9.54436	12.1617	7.70708	12.3072		7.98876
876	6.77868	7.0424	17.3318	8.50396	1.43723	9.86601	9.10627	10.9503	11.2785		14.2846
877	7.29121	9.50653	12.9328	20.2161	4.65873	6.16789	12.5606	8.87851	10.3278		11.8938
878	5.62199	11.5746	1.43369	8.51547	9.14054	16.6715	9.1022	1.29759	13.956		0.822772
879	9.75044	15.1202	16.7288	10.1055	4.33577	19.1227	15.7131	5.87762	10.6352		7.88589
880	13.8772	11.4031	1.0506	8.51146	0.547724	17.7974	9.61122	6.56729	14.7979		8.82568
881	7.82553	6.95018	1.27665	9.9223	5.98426	27.1376	11.7723	7.51652	12.3056		10.8215
882	7.30219	17.3975	11.2045	5.67211	8.94369	5.11624	12.0044	7.28607	7.52818		8.09075
883	7.24369	8.73706	0	9.44586	12.3301	15.2863	6.8044	6.60453	16.2759		6.63831
884	4.32111	5.06578	11.343	12.342	9.48815	10.5795	7.71377	11.6416	12.0144		9.16273
885	4.55769	8.13055	11.3653	9.63531	0.853731	14.5334	11.4348	5.00066	1.71648		13.5656
886	5.89263	3.36601	6.19894	12.6575	5.44205	2.30237	13.8684	10.2085	9.64354		14.1548
887	7.82545	5.62054	12.3699	10.1507	1.40938	11.9851	15.0747	3.78888	7.85311		20.4357
888	9.5081	5.92948	4.62338	2.12194	0.291416	0.994776	11.9543	11.9891	8.27284		10.3647
889	8.08703	9.505	9.62254	9.84257	1.00836	9.45827	8.17406	11.4735	13.828		4.13931
890	6.26249	6.75764	12.6705	13.5956	6.19162	4.07266	9.21687	13.0937	8.72645		8.92513
891	6.51431	8.05143	1.45922	11.224	5.70778	6.00475	8.22771	1.01167	8.11156		5.10229
892	10.2631	6.54109	12.8767	9.89886	5.97177	5.01736	3.76507	12.6319	13.8496		6.21523
893	7.47864	4.14554	13.7114	12.9973	10.2956	5.6845	8.6326	9.39038	10.2763		7.06201
894	9.50065	6.19841	1.65989	2.63493	18.7019	15.9934	5.03697	15.305	6.19805		6.05917
895	1.73608	11.9116	2.43667	11.3692	15.519	25.2429	10.0458	13.8909	10.73		8.80688
896	4.8608	7.97842	8.91481	15.8426	7.31205	2.48261	10.0675	18.2285	3.58665		9.55541
897	6.61592	6.51027	1.4996	1.78821	3.79637	15.8165	7.70325	11.0661	6.63597		5.79163
898	6.21925	10.4068	6.43199	14.2263	13.9879	15.0788	1.51938	10.6366	6.40827		4.50853
899	0.977723	2.88014	11.8495	8.3448	17.2011	21.3005	14.0679	7.75731	2.49727		3.69641
900	9.36251	9.30027	9.6621	2.24765	8.37926	18.0246	5.99748	8.25472	5.39996		8.53676
901	6.59936	7.98865	7.53266	1.66691	13.8698	15.1089	6.60254	9.08906	3.63322		8.48644
902	4.94118	8.32662	1.32327	12.6164	8.51936	20.7036	4.72276	1.54575	5.2141		6.09401
903	7.64871	9.44034	1.08917	6.5748	4.36073	15.2008	12.8916	9.48837	4.11023		1.35655
904	10.0373	10.4007	12.3003	11.8754	4.52116	15.237	13.0222	8.81793	1.79492		6.42699
905	7.73371	2.16554	6.11079	1.8076	4.11005	13.5545	9.80136	7.30603	5.92893		8.68648
906	7.7677	12.1086	1.54567	9.89578	10.6915	25.2413	9.98626	10.7131	9.17781		10.8992
907	3.9967	2.77177	10.5257	4.84523	5.75496	17.388	8.01834	7.71976	12.7489		9.76945
908	4.78802	14.0067	1.47988	11.3082	5.69988	4.08527	8.12273	9.03449	12.0787		14.1471
909	6.28512	9.49538	7.98262	0.746993	7.68605	10.0426	10.1756	11.2221	14.4735		6.8822
910	9.56232	13.1633	12.0177	11.5871	9.34699	11.6235	7.55522	10.8453	9.53133		3.86505
911	10.9805	10.1624	9.27815	14.7864	14.6296	13.3335	9.21846	6.93829	8.18093		3.77857
912	9.5121	11.2811	1.90644	18.4658	13.4868	19.4827	15.0773	6.24859	8.12285		4.50847
913	7.61973	10.8854	2.3013	11.3654	13.2725	5.01607	12.3084	13.4447	14.0528		10.3954
914	9.86015	12.8545	1.75527	10.2822	16.6673	1.82296	17.868	14.9324	2.47999		4.44938
915	6.64519	9.77489	9.05879	10.5925	30.827	9.06272	2.43438	11.5239	7.63059		8.93559
916	6.43007	8.64724	8.21644	9.26132	7.6836	4.6853	15.7487	15.4333	5.82378		8.95427
917	7.37992	9.85552	9.12322	15.486	8.86453	12.5723	9.46996	2.26874	12.1408		5.64541
918	10.7504	2.76407	1.54071	10.2927	12.2237	14.2438	13.51	2.17431	12.9226		7.64018
919	10.2816	9.13316	8.42188	10.2657	7.68189	7.80498	10.7248	6.515	8.71348		9.06947
920	8.02424	7.41928	12.9364	14.2844	4.51316	3.09472	19.7392	10.2057	13.6678		6.64832
921	7.43681	8.19466	13.8369	21.7594	1.29144	2.12926	9.69188	12.7744	15.228		6.2987
922	7.23077	5.92325	2.00215	8.71811	11.0027	5.5574	14.9967	9.37582	11.008		3.72793
923	7.34548	10.5548	12.5654	2.10931	14.4195	9.46076	7.33734	8.01927	5.77166		7.63814
924	3.2123	13.8739	2.60243	2.29146	13.5564	1.27965	11.2131	5.32108	10.6892		8.74502
925	5.03821	4.93834	2.19131	2.97461	13.0575	2.69297	9.93708	6.40999	16.5561		9.20707
926	6.88195	8.61561	10.2615	3.75714	16.2711	16.1264	13.0729	14.3451	10.3037		5.83824
927	6.45929	7.47478	4.90154	12.3785	1.18796	1.29089	9.92308	6.99791	8.98738		9.78969
928	5.32972	6.01817	11.0129	14.92	8.37863	12.644	2.86357	7.53126	10.4191		9.26769
929	6.22017	9.78734	9.95251	5.91455	6.97946	11.0159	12.3823	9.08913	15.0644		6.898
930	8.59173	14.4116	0.797548	18.3302	12.0973	19.9657	12.8616	11.9517	20.5626		14.1498
931	10.0938	10.5465	9.70494	9.02986	10.404	16.2817	12.4093	9.89134	4.03854		12.9721
932	12.3311	7.56146	11.8702	12.1703	8.59554	11.5792	11.0404	10.0665	6.88081		2.00029
933	11.7882	1.25425	7.43286	4.27852	7.68654	14.6169	9.39513	12.546	15.0056		7.11465
934	10.0747	14.6564	12.367	13.1687	13.5913	13.0806	6.35003	17.0989	0.976267		8.9331
935	5.33751	8.45109	3.04959	14.0596	16.0457	5.8811	5.25869	8.18419	10.186		10.4428
936	6.22871	19.2086	9.87721	9.1131	12.5257	14.6149	7.5554	2.85897	9.0959		9.38604
937	7.64643	9.94257	6.49076	12.7477	10.4579	7.3739	7.11644	11.9711	15.8858		2.95133
938	7.10923	11.9817	19.8409	10.2916	2.41387	12.2754	7.26588	6.4814	12.3492		3.27444
939	5.08856	15.7868	2.49606	16.6062	0.77742	3.60336	4.80036	2.35489	12.6788		8.50481
940	5.46644	9.29444	10.8177	13.6534	8.08331	1.74474	10.797	7.03087	12.6226		5.3181
941	7.20067	6.06627	7.42886	10.5345	10.1762	12.7784	11.2874	12.6061	9.07068		11.877
942	6.21279	5.89555	11.962	9.95708	7.98937	1.23057	7.07451	9.25158	11.703		7.99049
943	5.47534	5.66422	1.05482	7.62187	3.61531	0.00513743	4.77496	2.66162	14.7511		9.56072
944	8.90606	11.699	2.08941	12.5561	4.16259	3.69526	5.92985	9.49737	10.8444		10.6619
945	7.19334	14.7664	6.93265	12.6897	9.27896	12.5567	11.2507	9.24679	9.24228		10.0455
946	10.3125	12.3446	14.0399	19.7718	9.02706	3.4664	10.51	11.0457	13.392		0.893738
947	7.25426	15.3158	11.1864	2.69915	10.1301	13.2189	14.9802	9.36796	11.1737		10.1803
948	10.2588	13.2783	2.94178	11.6393	7.83675	17.3748	15.0129	14.0111	9.67393		6.89013
949	12.159	1.56773	1.24477	9.2185	10.7012	13.1908	9.73197	7.32085	8.59689		5.03863
950	7.79859	14.7335	12.1075	5.27004	12.7053	16.8392	14.186	8.59817	4.25292		9.93455
951	8.5751	18.652	1.45974	10.9298	4.93314	19.4097	5.84192	10.3147	12.7131		9.60762
952	7.81734	13.8523	1.43416	13.6015	4.4374	18.9875	7.75768	5.61185	2.28298		12.1504
953	9.56962	6.84607	13.896	15.7549	10.9971	13.0081	6.14424	7.82227	4.80713		2.35801
954	7.75254	8.05216	1.88435	17.1489	12.0486	14.5942	7.03357	4.30449	10.473		9.83671
955	6.55026	6.38698	9.22062	7.49741	17.8279	16.1213	9.08728	7.42644	13.5963		9.86653
956	4.08304	7.76977	8.05263	0.583722	8.58819	11.9709	15.1742	8.11489	13.0513		11.0062
957	5.98493	6.85402	7.67315	9.73772	12.845	11.3739	10.7955	7.18717	13.9595		15.6526
958	5.35061	9.74619	3.53146	14.0485	10.0255	21.459	13.1522	10.0326	19.1023		4.04652
959	3.62689	6.7719	1.47338	3.15285	13.1033	5.20623	15.7801	11.5472	12.9692		3.95187
960	6.52806	5.60646	9.64817	10.3223	6.23859	1.51264	14.4534	6.43914	10.6605		0.0985802
961	8.72368	6.18736	2.56019	13.8855	3.02093	7.09051	19.5565	7.60488	11.207		3.81759
962	8.40185	6.28619	2.52266	2.8253	6.27442	8.04351	16.1989	7.47247	14.2998		6.34202
963	5.29878	6.78947	12.9425	2.22878	1.89101	4.62437	16.4542	8.02958	15.3708		4.85424
964	4.06016	4.52461	8.09167	3.54926	5.64344	0.705067	9.30328	10.1205	6.88108		5.29963
965	8.63708	4.97812	17.8348	11.4433	6.60191	8.42058	14.3391	10.981	11.4074		8.66327
966	4.80092	8.53411	1.36811	12.7066	14.7282	9.68096	12.6027	2.86825	9.41268		8.08592
967	7.99182	6.21291	12.3315	13.4376	13.683	16.8192	14.938	8.22991	12.3153		6.47909
968	7.05527	8.07831	19.7301	11.7279	8.46908	1.4141	9.79466	11.0621	5.04317		8.1554
969	5.11181	8.50845	19.1567	8.09628	11.3889	11.0738	8.86238	13.7056	13.0451		8.93567
970	5.63433	5.86084	12.9946	13.3737	11.2979	11.599	9.46177	14.552	13.041		10.4645
971	8.14242	6.91415	10.0657	5.68262	12.3503	9.20633	8.96256	13.0639	9.00276		13.4117
972	9.19467	8.20769	10.217	3.32277	5.37527	15.2937	8.52804	8.90353	15.2063		12.2758
973	8.44371	9.47598	2.42887	9.76903	6.27542	9.79116	2.94446	13.2309	5.56453		10.0334
974	8.07597	11.1328	13.0635	8.65471	4.61673	9.64441	3.07103	2.78411	4.14897		9.0861
975	10.9165	3.81418	11.7501	13.2835	7.70373	10.8649	8.68966	13.4232	9.70086		7.43028
976	11.973	2.15171	1.79922	10.4152	6.10311	14.2146	6.77675	7.54117	8.60335		8.40291
977	4.68516	9.9341	15.8661	10.0963	10.7226	13.985	0.0899598	13.7697	9.19304		4.68641
978	10.9979	10.0624	3.25202	2.72637	9.00807	17.3568	10.4239	15.9869	10.7786		9.13778
979	6.37747	10.7612	2.98365	14.9511	8.91545	19.4338	6.84525	15.3623	7.65539		14.3561
980	5.94976	10.1454	4.29375	1.32414	5.81584	5.97113	8.85693	11.4809	12.1929		0.822361
981	6.19563	12.432	14.5029	10.3461	9.7017	15.5259	6.98287	10.4283	1.14364		7.88809
982	8.21628	2.43083	16.0621	2.54241	5.03059	20.279	9.31846	14.0605	15.825		13.0781
983	5.77485	10.1786	2.02166	12.8995	8.71246	15.0712	8.64036	9.09455	15.3272		12.6877
984	7.28585	12.2595	2.71773	10.7572	10.3874	8.94875	16.8655	9.34653	11.4426		13.4173
985	4.04448	7.98863	11.0807	10.755	5.03631	15.3212	15.0521	4.78482	4.31413		16.3176
986	5.88199	17.0174	1.42851	10.737	3.77513	25.3466	4.36434	3.13426	11.4981		7.6705
987	5.93574	9.88687	8.07985	16.9295	7.0967	13.0758	8.32194	12.7334	12.5609		1.98444
988	6.70273	11.2567	7.17979	9.96538	9.23575	27.256	6.53146	8.21923	8.204		4.69363
989	4.4662	15.3163	1.90605	10.1386	6.57477	7.58974	12.5525	8.26238	14.9605		3.14332
990	0.67356	12.4392	11.7594	2.12015	9.83299	21.1103	15.1068	8.09062	14.8768		5.77951
991	11.3513	9.35947	2.60958	13.6182	13.293	0.826495	8.84666	8.75381	12.7902		4.31556
992	7.89649	2.21417	21.3672	16.7348	5.18989	9.7986	9.1812	6.34209	8.44345		3.63105
993	5.58419	13.9489	3.13066	6.92877	6.40385	13.1245	8.00395	7.91839	11.4235		4.62983
994	6.49677	6.91387	14.7357	5.72814	2.57442	8.74456	2.85833	12.2197	16.5457		2.56807
995	7.41427	10.0965	6.99688	6.1707	6.46289	9.52759	15.9419	11.7108	7.47351		5.26149
996	6.15926	7.49301	3.34403	14.4757	5.53842	1.76309	13.7256	4.45653	5.69213		0.848
997	9.73784	9.52719	4.32257	8.11125	9.78555	4.53164	19.2295	15.6548	4.98506		9.78903
998	7.10485	4.46509	1.38871	7.25064	1.76915	12.3962	12.3953	10.9389	3.96651		6.6423
999	5.72747	6.26846	1.59491	10.1769	0.64057	7.18252	9.60145	13.8143	2.5486		6.24129
1000	6.841	7.67825	1.52611	9.24315	1.26951	1.30493	13.4433	7.12007	9.48331		10.4
1001	7.0684	12.1572	1.16558	5.69273	18.3839	8.30644	9.1333	10.7714	4.87734		1.19948
1002	6.01405	9.50818	0.147154	10.275	15.4244	5.62514	4.11677	10.9062	6.68831		11.026
1003	4.08314	12.291	1.55649	15.5641	12.8683	10.0952	10.3111	10.1036	11.3202		5.16885
1004	7.52967	8.51123	6.51254	14.267	12.1396	16.7667	8.91503	10.7685	11.5958		8.04337
1005	10.3	3.60178	3.09006	13.6382	9.28586	6.66185	6.12582	11.4701	12.138		8.99738
1006	5.97912	14.6076	9.16269	15.4525	8.7574	3.75947	6.68242	3.19971	11.786		8.03547
1007	5.9768	11.151	7.2516	14.4617	7.08588	8.60345	5.97511	8.30549	15.4669		2.44548
1008	5.38481	11.1897	1.26122	12.5487	8.63138	15.9387	6.74071	11.8529	9.17796		4.42924
1009	6.42061	12.6087	8.15349	12.5459	0.797562	8.57828	5.92207	10.9768	7.706		6.79491
1010	7.93423	0.920604	1.14314	2.06139	1.93738	12.6683	9.15558	13.5875	13.2919		6.37213
1011	8.17644	8.98734	1.48847	5.57598	8.80724	5.39438	2.7328	11.6072	19.1386		9.42188
1012	4.68657	8.40314	10.7781	13.1375	15.5346	5.84633	5.50282	11.9417	13.6414		9.40465
1013	6.57963	9.00142	11.9034	16.2562	9.27171	19.802	9.65698	7.20502	12.7531		5.38922
1014	7.74542	11.4805	3.31688	14.9532	5.23132	8.75522	9.92014	2.84239	10.7955		10.5434
1015	9.03369	7.25242	1.6854	8.09626	13.9869	6.23871	12.3782	8.00625	7.55777		5.88274
1016	8.24811	11.9848	7.81878	11.7739	7.13415	6.62956	6.37236	9.44942	10.5689		8.64177
1017	7.38485	1.90653	2.52514	8.48352	10.3807	6.78696	11.5645	4.48801	10.3687		6.33518
1018	5.59516	2.54332	1.36853	13.9893	15.164	2.00691	6.12182	7.89074	8.99234		9.81256
1019	4.62599	10.6129	1.78702	9.11035	4.60738	1.55793	9.34928	5.44753	6.14777		11.7974
1020	5.44793	11.059	2.84829	12.7453	4.48079	8.29987	5.58044	8.41124	14.6777		3.35087
1021	6.39276	15.4739	1.34045	11.4614	12.7164	13.8931	13.2417	10.0036	13.3413		5.60969
1022	5.50215	11.7168	7.35497	2.26344	10.0498	7.03563	2.16711	11.5541	16.0405		7.63841
1023	7.19409	11.799	8.03134	8.45598	7.26667	8.74105	12.712	15.3022	6.3928		10.4394
1024	5.83722	10.7182	1.40526	12.0743	13.1849	15.5263	8.32202	11.8157	5.78095		5.42075
1025	3.96657	6.06483	0.456976	12.792	7.41779	7.77771	12.1958	5.7653	7.12982		7.06239
1026	4.43767	4.38028	2.19902	10.5326	5.48137	0.815415	12.1246	10.7943	9.29145		1.42194
1027	6.06315	11.6555	9.78376	12.7017	14.4533	3.22226	12.972	19.9024	9.94221		3.62977
1028	7.10173	11.9555	11.8727	14.007	14.2777	7.34172	16.5445	9.2704	10.0026		6.93431
1029	5.77795	15.6927	1.15366	7.17901	0.736209	25.7662	9.153	2.50311	13.3173		5.62216
1030	6.86087	14.5526	6.28095	11.902	10.8298	14.2636	9.91443	10.9641	4.09796		11.4202
1031	13.335	19.0768	1.73561	13.7899	0.515726	12.614	11.5094	11.4692	6.88378		9.62564
1032	4.48171	6.0808	1.25716	11.6899	34.4477	15.2305	11.6741	13.1249	8.27022		2.6613
1033	5.7186	7.49405	1.88272	16.5167	13.3677	13.7608	13.8626	15.5046	18.2324		2.54
1034	4.41091	12.5191	20.0068	9.08737	8.84332	12.1494	18.5579	14.2227	14.4689		9.61866
1035	11.1285	1.03969	17.5084	7.94016	10.8522	5.92027	2.92116	6.5226	11.2745		7.82495
1036	8.16921	5.44362	18.448	6.22015	11.4137	7.07285	9.35547	7.12996	12.0931		7.89922
1037	12.9172	6.59966	15.4763	9.52869	15.3981	6.50364	18.9203	9.82815	10.5658		9.96675
1038	8.55568	6.25169	9.94832	14.7865	4.65544	11.4821	2.86847	8.68512	8.85908		6.3523
1039	9.86927	3.79025	11.7865	6.53015	9.99485	15.3017	6.206	6.05405	12.4923		10.0383
1040	12.6888	11.1801	2.86022	12.3295	13.0666	13.3346	13.424	12.3296	8.58132		11.722
1041	6.63453	4.46822	1.50735	10.3864	2.26085	6.85007	16.2463	7.47127	12.2965		9.14396
1042	5.44286	6.89309	21.1143	6.07554	14.9554	2.88611	13.0327	14.4362	0.250886		1.44366
1043	7.16105	5.11665	1.42527	4.63005	11.2011	5.99812	11.8033	19.5944	12.5777		10.562
1044	7.27891	9.29813	1.84089	11.3633	14.6943	4.55373	14.6117	23.7431	12.5195		9.07584
1045	4.13647	10.3533	9.07331	10.5821	15.1238	9.82998	11.8408	8.19757	7.82737		2.52535
1046	8.32489	8.8897	2.29161	3.46239	16.9087	14.9725	13.3916	11.8927	7.22083		0.332793
1047	4.53183	11.6005	7.62484	2.1801	14.2541	20.941	13.5688	1.96352	10.5608		8.35332
1048	0.0502079	9.68631	1.18611	8.05731	12.4048	11.8648	17.999	13.3889	10.6192		0.836391
1049	9.7631	7.22637	1.70434	3.5084	4.00432	4.85953	11.6473	11.0471	14.9814		6.67599
1050	12.3424	11.4404	12.4715	9.35861	23.0697	23.4927	8.686	9.10933	4.26684		1.70834
1051	9.29023	12.9571	8.14709	1.44651	0.0363281	9.24523	8.39126	4.0634	4.31649		8.50672
1052	14.4972	14.6689	15.9386	9.51171	13.648	28.4385	6.15693	14.7827	4.43148		2.85087
1053	10.4916	13.5451	1.95241	19.6196	8.5008	12.955	10.1966	12.3379	6.17771		4.42945
1054	8.15512	2.99617	8.01428	10.5152	7.89118	8.34289	6.82447	6.10389	4.50842		16.0434
1055	9.98854	16.882	1.56574	8.92514	9.34258	10.3577	8.6888	9.78512	8.01023		12.1158
1056	6.42586	2.29022	1.24924	6.25	8.66602	15.7016	7.76359	7.43652	13.2681		0.309535
1057	6.59113	9.93531	8.36236	7.50478	13.7232	11.0814	2.3915	6.27954	9.88098		7.44509
1058	9.27614	2.66562	7.16487	2.292	12.3784	1.21028	8.45748	7.01723	10.9823		2.99323
1059	4.94653	11.7228	2.33697	7.93311	6.32999	0.00672043	8.03299	9.09036	9.01837		9.16909
1060	10.2509	14.6355	16.658	6.20473	19.1626	9.10126	7.53913	17.1956	11.8814		10.2324
1061	9.82085	11.5243	11.7328	6.91913	0.852574	1.97062	13.52	12.6739	9.97689		9.32761
1062	2.58285	13.3169	1.32113	1.25632	11.3733	10.5832	9.15013	5.34157	10.1747		10.8655
1063	7.19828	2.18288	1.18445	14.1804	1.9916	10.7024	12.5361	13.9711	11.4809		7.78093
1064	6.41608	11.4731	2.08809	10.7627	13.6864	2.69861	6.30957	11.0809	9.83652		6.021
1065	7.22843	2.00903	16.923	10.9644	5.24616	20.8266	8.37778	13.2606	11.4663		8.47524
1066	5.12304	5.13393	13.0157	12.767	0.843518	26.6811	8.0651	3.09702	11.7919		1.22669
1067	11.6982	10.7494	1.38331	15.706	13.2675	16.4372	8.09382	3.91669	15.0862		5.43092
1068	7.33588	10.5307	2.38288	12.3792	14.2234	17.244	11.6802	12.2432	12.0202		4.51339
1069	6.17327	8.30369	14.8003	0.00124301	17.9352	21.0566	11.254	2.79321	19.3761		5.03563
1070	7.06078	8.84697	1.90697	1.20264	11.5546	0.0688786	10.7909	11.3245	13.4986		2.94964
1071	6.69476	0.766639	3.78879	6.28367	0.50801	12.999	9.21838	12.2583	7.62116		6.10553
1072	5.3942	7.05197	11.3538	8.03655	5.55494	3.76955	11.6482	3.61778	6.02212		12.2392
1073	9.41942	4.23081	1.57571	8.27544	15.1139	4.05424	7.89199	14.6651	4.80863		6.8859
1074	4.80182	8.76752	2.21327	13.7472	9.6584	15.0691	13.86	6.53533	6.74068		5.03174
1075	7.1732	2.3975	1.59088	12.969	6.28888	11.2724	10.3406	9.39086	8.11631		8.34512
1076	9.2864	2.41764	1.36889	12.3016	10.1713	5.8056	12.6367	4.4119	6.62174		7.38345
1077	7.25793	12.1561	1.35318	1.40067	14.909	6.77517	8.38941	2.0201	11.1647		6.10852
1078	7.00716	7.78072	2.92724	14.6121	12.9965	11.49	14.904	8.36495	8.32922		13.534
1079	9.50827	7.4826	2.58159	15.4157	2.34679	14.8574	18.4287	10.176	10.7611		6.03913
1080	7.48641	7.99766	5.08595	5.34886	3.40955	19.2071	12.63	8.30736	9.0108		9.26424
1081	3.7749	1.97457	2.86092	9.50784	7.71922	7.23317	10.4021	16.4442	10.4474		11.5534
1082	5.69131	12.7882	0.821162	8.61912	9.0295	16.9097	14.1698	2.63436	8.41076		9.62688
1083	6.83208	13.1129	2.76203	25.9913	13.3274	11.0477	2.84008	11.6082	8.39967		13.1322
1084	3.48925	9.79348	9.32723	13.4204	12.8513	4.76215	7.79531	2.37138	13.186		5.92126
1085	8.66164	9.62775	1.02283	10.202	13.5638	11.5996	11.2556	2.79724	13.5316		1.53999
1086	7.3641	6.69618	1.15999	6.66961	9.82749	18.2349	8.52712	6.89287	2.12766		4.2775
1087	4.8601	3.91977	2.08659	5.76835	5.60562	14.1824	18.7563	10.2456	14.3262		4.05205
1088	1.2978	15.3508	2.79396	7.20144	11.8933	6.20215	9.75857	11.5859	8.08511		2.46191
1089	4.8606	18.4025	14.9816	2.7533	10.8224	16.218	11.6117	10.7306	11.0287		4.40099
1090	1.68706	10.9941	1.35573	19.1131	0.857705	6.60126	11.6618	16.3134	11.068		5.09874
1091	6.21455	10.4382	1.42179	16.1778	0.408319	8.61302	10.4267	1.86937	11.4165		10.8446
1092	5.49621	15.6156		6.40429	15.2089	6.45581	3.53172	12.7821	9.79507		6.10967
1093	2.29721	20.1084		12.1167	7.29512	7.61496	9.08299	11.1515	7.77611		6.06212
1094	14.6249	10.5442		14.4348	13.5393	6.43446	4.9707	2.47205	11.281		2.53604
1095	7.18959	16.5906		15.6795	10.8516	0.45888	7.85524	9.37306	14.1822		6.71197
1096	11.3009	7.90398		13.7299	14.1773	8.72231	6.68018	7.01324	12.7317		5.36375
1097	0.00103466	6.64715		0.072	0.934305	10.1579	7.74338	11.9389	5.72516		6.6129
1098	6.05433	5.7942		10.8604	6.41204	10.8081	6.66177	7.03607	4.4198		5.52419
1099	7.48208	3.9976		10.5984	10.7495	15.7242	5.7464	6.75762	6.13043		12.1215
1100	2.07512	9.34241		3.66394	9.88112	12.0113	12.1695	9.14395	10.8809		5.39675
1101	6.15444	6.59463		3.77637	8.85724	14.9171	7.58263	11.3767	8.27862		5.77569
1102	8.43978	10.7037		10.2245	16.8819	18.1281	9.21329	11.2966	14.033		14.7483
1103	10.8228	5.79916		10.1465	1.12148	7.15308	6.31315	10.5598	8.41686		11.7058
1104	4.78509	6.48354		10.1678	10.0396	10.0403	10.9875	20.0327	8.90071		10.0647
1105	8.29406	7.63581		5.15498	12.1204	10.1424	7.26741	11.9744	13.4169		6.26528
1106	11.7565	6.83853		2.21585	9.57436	8.68868	14.262	6.57861	12.9931		10.5886
1107	4.70417	10.9722		12.8554	5.82702	1.4853	11.9289	7.24131	12.1768		10.1493
1108	4.6611	5.69289		9.18453	0.767144	9.91755	12.734	7.17118	7.18675		7.12994
1109	7.2635	5.64021		5.08258	10.4173	6.20635	12.0216	9.70751	9.50228		11.2473
1110	9.94979	9.12456		0.14425	8.60952	11.2472	8.45166	4.53211	3.27651		9.11482
1111	4.81524	8.94959		9.41865	10.7517	12.0363	16.7138	11.3408	11.7641		8.14833
1112	1.56636	10.7765		1.95051	13.4136	15.9577	7.01767	9.86891	10.9939		9.64847
1113	12.7813	6.23232		6.25411	12.9273	18.2501	16.7865	7.72118	11.2499		10.759
1114	9.66766	10.0102		9.70468	7.62171	20.5805	15.4644	9.67847	7.69176		7.33523
1115	11.2489	8.14121		11.9277	0.185582	11.1888	11.3163	2.7566	9.15202		14.2747
1116	8.30491	8.21458		8.95417	7.57666	26.9462	8.57659	14.3919	11.7179		7.31099
1117	5.57253	9.40399		3.98302	11.9586	23.7327	6.0127	10.9254	2.94341		9.31271
1118	5.55725	11.0094		5.0322	13.7904	8.72932	2.21352	2.26923	8.32558		16.1731
1119	5.67768	1.72371		11.3544	9.60444	6.39115	11.437	1.47528	4.17645		3.39832
1120	5.44053	8.63218		9.44407	6.5509	7.42927	3.25855	6.84899	4.6859		4.58249
1121	5.5054	14.7848		8.89226	4.8057	12.4495	7.78666	5.66555	5.72614		5.68743
1122	11.0392	8.98058		3.55442	7.15146	7.14338	11.6515	6.90638	4.69157		0.0768176
1123	6.03121	14.229		10.8285	6.9407	14.4051	12.9504	6.38671	2.37674		10.0123
1124	9.0184	14.6474		1.96784	15.9936	14.8208	10.652	5.26436	13.6542		6.62113
1125	2.04659	12.573		1.64979	1.00106	11.513	10.4285	5.74742	12.8204		7.49838
1126	2.20743	12.8791		8.83424	3.90746	12.8286	13.6168	1.65721	7.98467		9.21806
1127	8.08633	11.9278		8.91644	8.63905	14.4259	10.9256	10.1802	11.9853		1.87648
1128	8.77285	10.1185		9.78793	1.98722	26.3808	11.1393	11.1544	10.0347		13.3443
1129	5.87982	10.6415		11.6814	12.0179	7.46079	0.639398	13.1258	13.1856		4.75498
1130	4.93089	16.0319		12.3473	13.8148	11.8817	5.03892	14.5908	18.2607		7.10417
1131	4.64752	22.1993		26.3162	11.7021	9.95732	5.6129	7.78001	10.2167		2.44269
1132	8.82147	12.7276		11.5109	1.41094	6.27614	1.40067	15.267	7.32498		12.1556
1133	6.48392	2.68578		5.00048	8.10384	6.95039	6.5607	8.78064	3.64455		1.60147
1134	6.09849	15.0493		7.90552	1.62063	4.19481	2.31161	8.27602	1.12116		10.2403
1135	7.89014	9.06938		8.98052	9.90378	5.33744	6.21268	8.31596	8.69563		2.33773
1136	7.08339	4.62049		4.42496	1.43038	18.4234	8.16481	6.509	14.2424		6.84817
1137	8.69582	8.74551		1.33482	8.93077	19.0449	7.75218	8.16424	11.838		14.3784
1138	7.98726	7.95747		9.11597	1.35602	5.53734	1.67994	10.2485	13.115		3.23387
1139	8.39526	6.9094		15.5181	10.4582	16.2728	3.20454	14.0635	7.58564		0.25156
1140	4.86407	4.39761		14.9077	6.54643	15.7646	2.71541	12.7772	9.51124		2.70089
1141	7.67265	5.61486		9.79357	2.84323	24.4481	2.59429	9.1237	13.7303		7.69498
1142	8.38449	10.4716		9.06282	12.7258	6.6715	10.5515	7.71213	7.41063		2.88778
1143	7.04841	3.27558		13.5994	12.6467	15.1698	15.9281	6.97014	11.4706		9.69995
1144	11.6141	10.9598		11.8053	10.0233	14.0692	4.36351	11.7912	10.5487		8.16132
1145	5.07273	4.96767		10.8664	5.50796	10.3459	14.2214	17.8329	6.56334		10.9262
1146	8.8298	9.82452		11.4195	0.0186711	12.5828	13.0918	13.4755	5.77131		11.6195
1147	8.96403	3.12863		9.86212	7.88265	7.31858	4.38961	8.88435	12.4278		10.7717
1148	10.6269	2.96208		19.2807	2.31103	5.04063	16.4199	13.8346	10.732		11.1953
1149	9.1625	5.1399		18.0751	14.2025	6.64713	22.9491	16.0611	2.56902		9.1105
1150	7.3289	5.35089		8.25443	1.71052	10.3932	13.7731	7.25401	9.90026		6.63005
1151	8.92794	5.46779		4.51758	6.82108	18.5998	9.55274	2.75677	3.72959		10.1128
1152	7.07741	10.5943		7.45745		20.5996	14.3996	7.94277	5.07428		8.85581
1153	5.87337	11.1304		2.09662		11.303	14.3546	10.0183	15.3457		13.9153
1154	12.804	14.1631		12.3168		13.3766	8.21704	5.65963	6.05198		4.73925
1155	8.85897	2.37702		12.0986		19.7871	13.5827	13.5789	6.23668		2.17602
1156	9.8655	11.0512		12.8649		10.8177	13.5075	13.1518	5.66453		4.79056
1157	8.4617	3.96265		15.063		14.4951	14.2138	2.60293	12.4182		7.45052
1158	5.61104	9.17806		5.39469		19.7961	12.2114	14.0064	11.0135		14.5173
1159	7.33416	12.354		12.5007		21.5821	9.03896	6.74753	5.11149		9.39743
1160	13.1828	14.3454		14.0688		8.64079	11.7654	0.918214	11.6678		8.74706
1161	11.9057	14.1397		12.5952		12.6535	9.50646	6.38083	5.55261		8.54014
1162	10.7467	15.0881		11.1507		8.65611	10.2409	9.64217	10.5766		7.18987
1163	9.60055	21.8364		12.5163		5.63932	7.30864	9.63053	6.98		11.3718
1164	9.16893	17.5472		9.94011		3.6129	9.12035	8.09091	17.8396		6.14209
1165	6.91513	17.1806		17.243		10.1937	9.56977	16.9888	11.8423		7.66674
1166	6.81948	17.6157		8.60895		12.9305	6.90589	11.0818	4.83916		11.5763
1167	6.15018	6.25771		3.25815		16.9279	17.3741	13.9617	8.91927		12.6554
1168	7.18759	4.8565		6.41731		11.104	5.7388	1.89087	3.62149		11.106
1169	7.53584	0.0145455		13.1419		31.8401	8.9805	8.42081	14.3669		10.21
1170	6.928	5.59727		10.3256		5.06035	11.591	11.5061	4.71562		9.49339
1171	9.74623	3.47424		2.12031		11.308	15.5955	7.80046	16.0857		11.8643
1172	6.91806	5.47026		14.4529		10.4091	2.55967	8.60984	1.76069		2.7795
1173	10.5337	5.30328		12.4169		14.0295	10.0238	13.603	11.5814		4.38299
1174	9.87973	7.24028		6.6843		18.3372	13.2793	7.62535	10.7518		1.6626
1175	4.09137	9.37198		8.68872		11.7369	10.6069	2.37184	10.4708		5.06224
1176	4.63639	11.3407		9.03908		20.6458	6.7313	8.54379	16.8213		7.53542
1177	4.7223	7.07206		13.7078		20.4362	3.02302	5.01895	11.5808		6.60009
1178	4.82002	7.6111		6.00816		15.8298	7.99298	7.12943	11.7035		11.6228
1179	6.20368	8.29613		5.53662		5.46031	15.5391	13.4085	2.93376		7.62186
1180	6.49763	12.0635		1.81278		8.96378	2.49472	13.7142	6.81309		11.571
1181	1.5306	4.51855		8.5459		7.25318	9.08271	10.9228	10.2564		8.73891
1182	10.5773	9.19557		13.377		14.4503	21.4387	14.0393	10.0787		9.39157
1183	0.0745744	10.2163		12.0186		9.2346	9.22888	9.65139	9.4721		10.7509
1184	5.82734	13.6463		11.8207		20.3605	14.1668	8.75916	15.0885		8.49091
1185	2.32322	14.1242		13.4552		11.5544	17.8778	8.58276	15.8071		8.06685
1186	9.85136	13.9185		7.28609		20.3419	10.6907	12.231	9.37307		1.75665
1187	4.82251	12.2193		14.5148		25.5599	13.6388	2.13594	9.63423		8.42028
1188	4.9514	11.282		2.40837		35.3043	7.32477	9.20134	9.64919		4.64365
1189	2.92259	10.9732		10.7235		10.4725	3.18627	2.20942	8.75064		3.78947
1190	10.0384	12.5768		11.0067		17.1792	2.89588	13.8032	18.3425		1.86754
1191	6.51538	11.8357		8.09709		15.486	7.04486	2.09254	7.86554		7.62765
1192	6.74094	10.7398		31.0766		7.68297	8.32076	11.2164	13.0239		0.85911
1193	12.7877	11.8933		10.6404		7.20684	2.18825	3.59653	8.64273		1.83596
1194	1.56331	9.40793		18.2599		4.72509	8.55435	12.3368	11.9772		3.63918
1195	9.37078	1.82585		2.16378		7.80501	1.72089	16.2195	10.8762		8.30251
1196	2.66447	3.10897		1.98703		2.02633	7.75585	3.37049	10.0838		7.89183
1197	7.21277	3.66724		2.19311		1.56463	6.56715	6.37816	13.0122		10.4746
1198	8.39523	1.03734		4.0576		25.0357	6.0608	6.43324	14.2948		11.8611
1199	7.52958	7.62094		10.4731		13.1054	4.53932	9.37821	4.47363		6.3381
1200	7.20691	6.96563		12.9504		3.24462	5.32823	6.73863	7.94513		7.82219
1201	7.18259	9.61246		13.3814		0.00154589	8.92881	8.59215	13.228		5.92013
1202	9.61828	6.72465		7.32551		1.77827	9.00063	9.92483	11.2724		0
1203	7.16563	3.61211		5.16223		7.13193	10.1546	10.0021	8.92799		7.45825
1204	10.6627	8.10844		0.484221		15.821	10.4658	7.6174	10.8305		6.07731
1205	4.95516	3.71053		12.4157		6.3654	16.1368	9.95539	4.673		1.30418
1206	8.10801	13.7716		8.29786		12.6582	12.0978	12.5469	5.94737		7.16838
1207	10.4989	7.13969		5.72948		6.67645	16.3934	12.9113	5.75717		5.9312
1208	8.81656	13.9004		11.1645		10.8747	14.1296	8.01346	9.84466		5.15546
1209	9.15279	10.6276		16.8436		1.50858	11.7439	18.3434	6.5865		7.03075
1210	7.23136	14.7875		11.7159		16.2157	8.74733	24.9958	9.15544		0.861563
1211	7.9499	14.2834		11.8842		13.8002	11.8937	12.9322	14.0466		10.731
1212	7.07225	2.38148		10.9981		7.22634	4.25282	10.535	10.77		6.31707
1213	7.57475	11.2338		14.1044		12.588	11.3951	4.41587	2.76107		2.75253
1214	9.67899	9.0713		3.96511		13.1607	6.83233	10.1623	3.55465		2.51968
1215	9.84907	9.07123		13.0135		15.8836	4.21788	6.6384	12.447		5.14135
1216	6.32274	0.284579		2.38698		13.9983	4.43882	7.38801	9.34615		0
1217	4.55564	2.26847		7.29708		0.53101	10.9593	10.3965	10.7162		6.03394
1218	6.89565	13.9938		12.6047		18.7428	9.17479	14.2301	13.4012		1.85165
1219	7.24372	15.4441		7.91289		14.5706	8.39188	19.643	2.95592		2.03622
1220	6.83284	1.52598		12.5871		16.0153	2.33025	12.4682	7.312		7.63947
1221	8.24287	7.73915		12.3594		18.155	11.3157	5.96673	6.70239		6.6045
1222	8.59129	10.231		11.7053		14.8787	12.4952	9.14031	7.30718		10.2851
1223	0.495203	7.17197		11.7314		5.78914	11.7673	9.89176	9.88548		6.96745
1224	4.49008	7.5924		9.40004		6.01714	9.29903	5.87863	9.81893		12.9783
1225	4.59273	13.7322		12.1439		7.58441	11.594	6.71009	0.740431		2.76376
1226	6.78075	10.1014		15.4046		10.3482	10.0757	7.16774	14.2278		6.79104
1227	4.64283	13.3157		3.94345		11.1262	19.1784	13.6488	8.87728		8.1818
1228	4.35928	9.56691		12.7205		9.69599	13.1164	7.30444	13.8724		4.90692
1229	8.36899	2.61697		4.2414		13.0363	10.6888	7.47861	3.88766		9.3203
1230	6.88702	13.9388		16.0705		0.555337	16.9252	5.89697	4.53607		8.2671
1231	3.36779	6.14083		7.83738		14.974	9.44006	5.47205	10.02		10.919
1232	1.95015	10.094		11.4856		5.07571	7.3655	9.59487	11.9763		3.45183
1233	7.72077	7.68273		9.15891		15.2718	8.52163	14.6869	13.817		13.6216
1234	13.7917	6.32752		11.4468		12.167	7.32997	14.8279	13.9992		7.47053
1235	6.52285	5.76764		14.7628		8.05084	12.6843	7.08444	6.52447		7.17813
1236	11.5411	7.35444		8.76996		23.2463	7.42921	10.2955	7.72224		11.1477
1237	6.6326	4.96831		3.3839		10.7585	4.59699	11.852	1.82727		2.82667
1238	8.05146	5.00572		6.70941		24.6372	5.60445	9.71677	14.5223		6.16233
1239	9.79801	7.40698		9.58352		14.1678	2.90948	8.4014	9.9643		9.6624
1240	8.66257	10.3539		0.737023		16.3955	0.97862	6.71215	12.8488		5.13063
1241	12.3193	8.76942		10.1109		4.48	4.93754	17.0793	5.75981		3.56077
1242	6.18535	1.49916		9.5297		5.93883	8.36879	12.7007	11.6182		5.57351
1243	7.42809	7.5645		5.47653		19.4543	8.00041	2.24097	16.5601		2.24026
1244	7.03521	9.12377		10.8967		10.7285	5.84862	4.68753	10.4309		7.60698
1245	9.80585	0.0360825		8.03996		14.4407	7.17808	12.1631	15.6051		12.7445
1246	5.69758	7.57348		11.3057		4.44297	12.4193	3.5758	13.3973		4.39797
1247	6.78183	5.77234		12.7209		16.7962	15.6832	15.9473	6.84785		2.13029
1248	5.66747	8.07201		0.923144		10.4595	5.66906	3.262	9.92784		2.33003
1249	7.18225	9.31028		13.7685		19.3516	13.351	14.6318	8.50617		3.70592
1250	13.0718	5.77842		14.8574		6.9709	11.4968	12.0489	0.812947		10.0534
1251	7.94008	2.32262		11.6889		12.9958	8.1562	10.518	13.8728		12.4722
1252	8.61847	7.04261		0.00899454		12.2095	11.7969	3.22539	9.42191		6.72236
1253	3.76117	4.25072		9.82832		16.3792	5.24302	3.05827	15.1078		7.77173
1254	7.59771	5.31982		15.673		10.122	11.8098	20.459	1.31896		6.37004
1255	6.72377	8.05546		14.1597		13.284	16.3645	2.91792	6.12238		8.20504
1256	5.80871	5.50361		1.19515		18.1801	13.9241	7.17843	7.56095		2.00634
1257	7.34918	7.60649		5.58716		9.87243	7.04177	5.99661	4.81325		4.74767
1258	6.58205	10.9599		14.5951		0.824238	6.81881	7.08973	6.70211		3.36287
1259	4.38063	9.25277		13.3671		7.16618	9.66388	23.9969	3.66236		7.16359
1260	6.6754	11.5383		12.3858		9.70835	11.0284	5.3671	10.8028		1.343
1261	6.20616	10.1259		9.99063		6.58197	10.4271	16.1984	13.2255		5.22652
1262	5.74058	10.2538		10.9414		5.09897	17.7984	9.12339	15.3993		6.78723
1263	15.0377	9.80251		10.8537		14.5254	15.4304	7.25977	10.9838		6.7115
1264	0.0116959	7.53531		8.94042		3.98914	8.57109	7.65381	10.1704		14.741
1265	9.53858	13.709		1.25549		10.5773	12.8441	13.2765	11.2986		6.51477
1266	12.3737	10.7782		6.03622		5.07461	12.1858	20.9236	8.36935		7.46831
1267	7.37294	12.6153		0.415334		10.8445	1.64111	11.1045	7.18945		3.48237
1268	5.90686	10.8165		9.28776		25.8943	10.0322	15.4109	15.3419		8.14879
1269	9.36381	12.4508		4.61925		13.3743	9.21736	8.93258	10.9493		9.57132
1270	5.19218	10.6949		11.9479		8.54631	9.03716	4.16925	12.6608		11.1366
1271	8.13986	10.337		14.9115		1.09273	2.92382	13.9911	13.5772		6.74818
1272	1.36039	8.93041		12.1897		3.68415	14.3859	14.8109	3.94294		18.1699
1273	10.9453	8.80906		8.40857		12.8538	8.04964	7.31816	15.5829		8.45087
1274	6.87769	7.03281		9.50322		0.918184	2.61581	10.6967	13.3094		4.7275
1275	4.96314	9.85599		4.26094		10.4041	11.8408	8.52416	12.6366		10.4139
1276	8.62399	10.2037		14.2544		10.7658	13.1286	10.4282	10.1136		10.2033
1277	9.28817	14.2431		17.3617		3.21507	17.0239	13.1029	9.1405		7.60013
1278	7.36846	13.7767		10.5662		11.712	2.94939	12.4386	15.1803		3.77782
1279	4.22487	13.8225		7.2383		9.79618	6.69169	12.9347	11.7339		7.71942
1280	6.1947	0.969735		11.7621		1.8586	6.31858	6.75906	15.2181		12.0372
1281	3.2114	13.099		14.676		17.3507	7.51575	13.6764	4.29466		14.1517
1282	6.7302	8.07968		10.5921		7.61803	7.84275	13.3313	12.5754		4.27514
1283	7.292	10.7567		12.0539		20.118	12.9093	16.5511	10.6797		2.45803
1284	4.44031	1.50844		13.0462		8.92881	12.8529	14.8435	13.2062		5.22479
1285	2.34284	8.34292		6.74058		15.7226	5.7444	17.0397	13.5198		5.59785
1286	5.76071	11.577		12.6459		17.8766	7.84286	5.96821	9.98441		4.20845
1287	5.77727	9.30792		17.3897		7.60584	9.07528	12.4572	12.7531		18.4327
1288	9.90794	11.9436		12.5644		10.761	12.2129	9.21337	11.2453		11.5955
1289	8.81974	11.7959		9.75435		17.5426	6.95995	3.24859	11.7812		6.68071
1290	7.44274	15.9754		15.2277		3.57302	14.0455	1.0836	16.4747		4.80313
1291	7.37921	17.686		9.60722		16.3848	9.21327	5.85368	2.69356		6.92916
1292	6.46301	15.8316		13.0971		1.5114	12.1631	7.43447	11.1175		4.96493
1293	7.79279	11.7227		1.55976		9.86902	11.7184	12.7423	15.0322		4.96408
1294	6.66117	15.8269		12.4215		12.1752	10.2577	10.1522	16.2255		8.11378
1295	8.84753	5.53244		1.40727		9.38525	10.7154	8.82948	8.04316		4.45866
1296	7.09611	16.4192		17.2224		0.999686	5.79122	14.3628	0.92082		7.21919
1297	6.75054	5.8706		11.2896		1.90138	13.3131	6.36737	17.0561		0.0389712
1298	6.32015	10.7903		11.2873		16.8685	13.7675	3.13225	3.27471		2.52004
1299	5.72585	23.1212		5.81262		13.3827	11.6626	11.9765	4.26148		6.35479
1300	7.22145	9.88389		1.18707		9.79691	10.3211	3.35856	11.6555		6.49364
1301	8.30453	16.7499		10.802		11.1972	8.9917	16.6115	16.3773		12.6749
1302	8.69271	12.2958		12.8542		9.69456	9.7553	14.7935	5.31377		11.9704
1303	10.8622	13.2139		18.8151		11.1713	4.66103	16.0259	14.9923		9.05787
1304	6.09222	11.0973		9.90223		10.5308	17.351	9.17299	14.6714		8.35045
1305	3.66146	20.273		16.4709		12.4	9.98479	5.81568	13.4111		1.8675
1306	8.22995	14.7727		8.04578		10.9427	4.35184	14.3658	7.09502		8.42726
1307	5.0167	14.6156		13.7641		9.97564	2.78716	13.5642	1.85154		12.9598
1308	12.7655	8.09641		14.938		0.0379044	5.44385	20.7226	14.9719		22.7901
1309	9.02739	5.00921		10.367		14.0432	11.3694	16.5063	8.49039		4.75914
1310	4.07029	4.54565		6.43691		12.377	8.87813	17.3219	1.85354		6.79676
1311	6.2675	4.63818		8.51918		11.4965	11.93	5.92279	6.41106		6.40259
1312	3.12685	8.61977		9.25208		15.2694	6.89975	9.19853	16.5567		8.53554
1313	6.15314	9.66651		11.3898		2.14757	9.10659	14.5767	4.86671		11.0199
1314	7.5962	5.10022		13.7398		4.86347	10.427	12.4666	10.8381		8.23799
1315	1.78293	12.1988		11.243		8.70267	2.10702	16.2277	9.78507		6.69707
1316	9.34098	7.415		8.53007		9.12928	10.5619	1.94784	10.144		4.84603
1317	10.8668	4.2416		15.3986		5.37821	16.5856	8.355	11.8064		2.66255
1318	6.89719	11.1653		8.29013		26.3514	10.4171	9.3827	11.8474		12.0316
1319	7.37166	5.12126		16.2298		17.2414	11.0239	14.9412	15.146		7.31078
1320	5.97487	8.05709		8.03605		4.23591	6.75918	9.06024	16.3505		2.89231
1321	11.2437	6.54516		8.61258		8.43575	6.50158	6.80548	12.1578		8.78551
1322	12.3482	7.41647		11.6392		6.81536	15.0886	26.3644	4.64496		10.2322
1323	10.7046	5.37253		10.4351		8.79686	12.2902	13.1011	6.34585		9.03175
1324	8.1238	8.01865		12.097		11.3576	0.104375	7.59462	5.21318		8.07917
1325	7.79255	2.50102		6.10986		12.4798	13.1653	9.44676	12.5261		1.34391
1326	5.85037	9.39519		13.1553		11.6099	1.80331	16.9964	9.55352		11.7886
1327	3.89913	11.3013		10.7489		21.1478	15.8366	11.7118	12.7851		1.97135
1328	4.74933	12.1128		5.59932		14.391	12.848	9.15252	2.82049		9.45932
1329	11.3333	9.07169		0.545958		4.83213	17.1698	12.0237	6.16683		9.2889
1330	12.0062	15.9764		2.84917		16.9162	9.5028	20.4174	5.51722		8.80701
1331	4.97466	9.9029		13.572		9.36822	6.85944	9.08906	5.79413		1.34554
1332	5.52446	12.3149		13.6915		20.5398	4.25983	2.08586	10.3163		10.0701
1333	9.40909	8.54602		8.42411		12.547	13.3161	9.8965	8.51322		10.4487
1334	6.16758	8.76589		15.4321		11.8752	0.13111	3.77564	0.782604		6.54304
1335	5.24442	10.4296		11.4329		12.6324	3.28138	3.24208	0.523215		11.3381
1336	5.31158	13.9803		15.0026		1.8167	10.4974	11.6964	14.3843		0.294827
1337	6.65441	9.14994		10.6946		11.6922	6.90639	6.63689	13.8555		5.85936
1338	8.37937	13.6976		9.33896		6.80257	2.57486	3.18489	10.9498		9.89717
1339	4.15482	1.91432		9.09117		7.12864	10.2902	5.09951	1.98332		6.06909
1340	4.00505	17.4074		12.4486		4.45337	16.0647	16.325	9.0867		9.16731
1341	8.17068	9.06601		3.92468		11.8418	11.9738	9.05369	10.7675		6.35373
1342	5.67698	7.77024		4.33894		12.0061	14.3015	9.83168	12.8346		7.42603
1343	7.98047	10.5411		10.0534		20.4186	6.47597	14.0397	11.4275		2.1005
1344	9.48567	10.2736		2.92642		15.7554	12.4372	14.7316	15.4065		7.43614
1345	6.3422	0.0778617		18.5426		1.61948	5.42906	1.34874	12.0149		4.84165
1346	2.4939	8.50243		3.51518		12.6955	7.53739	0.641759	11.6162		10.2159
1347	1.47913	7.71329		14.4246		18.6987	9.69573	10.1941	1.92988		6.10273
1348	7.91099	8.74377		4.99469		3.86775	4.77374	12.6495	7.79251		8.09088
1349	6.88701	1.78899		9.91683		9.5486	3.24862	13.0339	9.59623		11.1672
1350	8.05966	13.0368		24.572		14.3031	3.44781	11.7887	15.8876		8.15895
1351	5.1308	2.18228		9.33589		14.4367	8.9184	15.5225	12.9022		6.06128
1352	8.53873	11.0715		10.6		7.80087	6.34294	8.94291	15.2555		14.2727
1353	12.3913	1.82858		9.78252		9.7779	7.28719	7.24777	3.38961		8.40732
1354	8.7281	1.41546		4.26487		11.8914	2.77321	7.98398	6.66417		8.53849
1355	7.61946	5.16934		8.18894		16.2979	10.4502	7.77219	13.6339		9.44624
1356	10.6929	13.4455		2.43433		18.1015	9.4387	7.89972	12.6812		2.99986
1357	4.97376	12.1997		11.7424		4.44735	9.87203	9.4073	11.6771		4.57655
1358	4.2528	19.6794		14.1263		1.32861	3.55302	10.035	3.67951		5.52905
1359	10.8464	14.1241		15.5089		26.7997	10.1973	14.7511	0.625365		7.77906
1360	7.11911	6.83789		7.01513		1.32067	12.0036	14.821	15.1108		6.90623
1361	7.85817	12.7811		12.2544		18.6094	3.26344	12.2017			9.26723
1362	8.52	15.7526		15.7189		13.9566	3.60994	6.40844			11.0345
1363	7.93495	13.5056		16.0934		11.0109	5.09203	9.14952			9.17945
1364	6.8124	1.80566		9.03782		15.324	5.37277	12.9582			13.0779
1365	6.04369	13.2779		18.6512		15.7708	14.0469	9.21424			10.6103
1366	6.61235	19.3039		2.00417		14.8552	8.66802	13.8629			10.3866
1367	8.71024	16.7586		9.15652		7.43006	4.53255	0.995591			0.100757
1368	7.03495	14.7584		14.3328		14.6562	7.2316	4.0601			13.615
1369	5.38388	15.4382		12.6336		13.9052	11.5543				7.13518
1370	7.9694	7.8144		10.9993		19.98	14.2909				5.78096
1371	2.39161	9.04216		12.7221		10.5162	0.619187				4.90531
1372	6.0175	3.34158		13.5355		11.7302	11.2062				3.82615
1373	1.78266	7.32673		1.46334		10.4675	8.04777				8.89705
1374	5.63096	7.86014		9.3989		10.0192	18.9987				11.4278
1375	8.91671	9.9562		20.8007		11.1641	9.33173				6.48164
1376	4.29021	6.24645		2.26602		7.5768	12.37				3.78717
1377	10.5955	8.52561		8.08979		13.9919	5.5168				8.68999
1378	6.955	10.7891		14.1156		25.0156	7.17771				10.6915
1379	1.75755	2.07027		3.1086		6.09409	6.12036				9.4026
1380	11.5442	4.619		12.0285		3.28111	8.47061				7.41614
1381	8.62192	5.06935		14.1399		4.47802	3.23624				7.89312
1382	2.43634	5.34045		10.4728		6.21032	6.90081				5.27362
1383	7.37894	7.96244		11.8511		1.58463	2.33053				5.52717
1384	4.43007	10.7		4.22015		12.3341	1.08521				13.0277
1385	11.56	9.80402		2.15892		3.06999	11.691				1.28242
1386	8.42571	8.01767		4.9828		5.54752	16.0904				3.21683
1387	10.6806	10.6458		2.28754		6.46657	9.4925				11.6804
1388	8.33105	6.03258		1.93017		19.4749	6.038				6.99705
1389	1.13989	10.6627		10.8943		1.93686	3.49062				8.59315
1390	5.74567	10.8831		20.9216		1.36336	6.40491				9.97014
1391	4.94728	7.31156		12.7337		1.17192	11.9473				11.499
1392	11.1385	13.7971		5.06653		14.1675	8.29918				3.06366
1393	7.31918	3.04266		1.66782		18.1566	16.4403				15.0262
1394	8.21045	3.18301		6.3762		4.66952	12.1529				6.90052
1395	10.5916	13.33		10.5828		19.4335	15.5448				0.694939
1396	10.2464	11.7283		13.121		13.2966	7.07875				14.1798
1397	4.4127	14.2921		6.47837		10.2275	2.64234				7.4627
1398	7.53996	9.8107		11.2525		4.03533	5.85257				10.055
1399	1.53484	10.1553		16.393		3.4279	5.87438				7.32743
1400	2.0554	9.34807		6.07214		16.1477	7.82279				10.5538
1401	5.92718	2.31425		7.4057		18.7222	9.57187				12.2233
1402	6.58076	11.8962		6.92757		14.326	6.52557				8.99385
1403	10.1375	14.2646		10.9567		3.39797	14.795				8.04413
1404	10.8917	12.7885		14.7621		16.0893	10.8546				0.873829
1405	6.03528	6.82599		14.935		6.5324	3.47633				7.05212
1406	7.77378	5.28286		9.36756		11.7523	6.16894				0.314953
1407	7.51283	6.29722		10.9993		13.8263	9.18601				8.69236
1408	10.0283	4.00446		3.51379		8.1217	6.55221				8.12913
1409	4.80671	10.8875		6.30867		0.81959	7.26112				3.86819
1410	10.8403	11.2675		10.7349		4.7503	7.27331				15.3557
1411	5.02748	14.1552		13.5423		5.87156	16.7465				11.9783
1412	7.80516	2.08966		10.8999		11.3884	11.8982				3.44851
1413	1.909	5.01195		18.757		10.2105	8.48759				8.18116
1414	4.72643	3.71085		8.4192		17.8838	19.2036				10.6558
1415	5.35563	7.48476		8.91085		0.0520124	4.27847				10.558
1416	11.3575	18.1666		1.87054		5.97051	7.87365				9.23112
1417	6.84718	1.88726		14.3878		12.3593	9.90881				12.628
1418	3.0642	11.8003		7.3063		11.2544	6.87656				5.81077
1419	3.16097	11.4063		12.3479		15.1149	15.0794				8.3896
1420	10.1533	17.6127		14.2307		16.5567	10.3279				2.19
1421	6.33101	14.3304		8.80186		1.32331	9.14748				10.974
1422	3.66687	19.2025		6.56101		16.9505	4.37777				7.71453
1423	1.03498	16.1459		11.7828		4.2483	0.408928				11.5135
1424	13.0054	14.506		15.5768		10.0726	9.60358				8.3766
1425	7.78952	21.884		13.7734		3.70014	16.9724				2.37529
1426	9.43383	19.3309		12.0815		3.53267	15.3343				6.94929
1427	6.09434	4.25259		7.05803		13.3081	3.26172				1.94366
1428	12.2365	8.05346		4.65401		1.33619	5.31222				10.5675
1429	9.30168	10.9599		9.01506		9.29138	7.05626				8.96012
1430	6.83488	9.73029		10.6196		4.33317	6.29383				9.1332
1431	11.0436	12.4365		6.37175		15.1109	8.38951				2.14563
1432	8.51172	0.111359		13.9899		4.42223	9.87139				12.9612
1433	10.0698	8.38697		6.87261		7.10088	12.1025				4.2407
1434	7.56513	9.77048		4.04386		12.7484	9.24195				7.53701
1435	11.1738	6.64396		12.755		10.3314	2.25718
1436	9.58856	5.29876		11.2663		9.29429	4.93119
1437	10.6664	6.80815		8.02249		18.2017	3.49862
1438	10.2186	2.27382		8.34732		10.7079	12.7646
1439	4.55504	2.12987		11.0602		5.03734	7.364
1440	8.45493	7.27368		16.1579		12.2985	10.8244
1441	6.74369	13.477		4.51508		9.92029	6.44042
1442	5.13523	7.70658		9.61557		0.608682	8.43257
1443	4.96827	6.84069		1.74346		5.6255	17.2955
1444	7.3872	2.95132		11.8239		17.8944	9.69303
1445	5.74984	13.1842		3.96263		11.9156	3.12983
1446	0.883027	15.8154		3.56758		18.4747	6.02821
1447	3.9014	12.7584		15.8799		17.5191	1.51993
1448	1.03123	10.9832		5.05266		25.604	12.7528
1449	10.1657	10.0362		11.2019		17.3033	8.05766
1450	9.40012	6.33237		7.12886		16.872	4.67649
1451	7.80868	16.3467		14.7481		18.1491	20.0087
1452	4.39785	15.0012		11.4577		12.8198	10.0515
1453	5.8436	11.361		11.2702		0.798403	7.00374
1454	8.33295	8.10212		5.5055		14.1783	6.92491
1455	4.82178	2.69065		15.0484		11.3228	12.7418
1456	5.6599	13.6008		13.1105		14.7294	1.59528
1457	13.7629	10.2315		6.85244		16.3682	7.25096
1458	7.33046	0.951366		15.7423		4.77545	4.61619
1459	7.74667	10.4037		8.76442		18.7104	5.23048
1460	9.11879	2.2466		14.0458		0.00140285	6.14011
1461	3.39401	11.6961		1.91904		4.80465	1.85791
1462	6.95818	10.2779		10.1734		20.3657	13.3359
1463	5.67574	7.98354		8.36982		13.5813	11.4306
1464	7.03876	10.5144		4.06994		3.01441	18.0218
1465	5.04076	2.0402		15.6579		10.6214	12.6514
1466	8.67137	8.53475		7.65579		19.4584	14.8581
1467	5.21847	12.3328		9.538		18.4331	3.31187
1468	7.4104	11.8252		21.8749		2.47546	21.6853
1469	8.45817	7.51719		10.8177		10.272	8.11739
1470	1.43773	11.0289		5.68619		13.8378	11.5303
1471	12.5141	15.1672		9.49888		14.0882	10.9335
1472	8.76006	0.643161		4.64269		25.7316	11.7813
1473	5.94068	13.9598		5.2643		14.7391	13.1136
1474	14.309	7.49837		3.36274		8.60416	13.0789
1475	10.4429	15.7282		7.4832		19.2505	9.45847
1476	7.98507	7.06804		2.13994		14.6124	8.98346
1477	7.46016	13.3062		21.5551		11.1082	16.7102
1478	8.34779	10.047		11.3246		9.91972	9.18074
1479	1.3106	20.6112		7.77616		0.719368	12.5638
1480	6.34326	10.7757		13.4478		20.0919	6.19203
1481	8.37608	18.7847		10.0339		9.16455	2.43815
1482	4.63062	14.3611		15.7293		5.55272	11.3116
1483	8.94998	14.759		15.66		13.0945	10.0607
1484	7.29528	15.15		14.5567		5.66069	17.288
1485	4.61392	12.4932		15.4833		16.7207	5.96618
1486	5.16119	5.83329		6.42713		2.38872	11.9036
1487	8.22726	6.06371		13.2487		11.3671	11.8754
1488	1.61612	5.78479		3.31091		17.2822	10.369
1489	10.621	7.46045		15.2247		4.37013	15.551
1490	9.48027	5.83481		10.8459		2.00167	8.50691
1491	6.24108	7.03355		13.8721		1.54041	10.1395
1492	12.2239	8.50068		12.1894		1.80422	9.49177
1493	9.0698	8.51042		11.4175		2.25915	2.68681
1494	2.2522	6.86389		8.2212		8.54969	13.4603
1495	7.40831	6.50212		3.81136		10.9026	5.98903
1496	1.57958	6.21147		9.80648		11.3243	11.9804
1497	6.93226	8.04204		10.0091		6.97693	0.568905
1498	9.03058	5.83232		3.12309		7.48412	13.6616
1499	3.46244	8.85618		12.6081		8.74086	7.82793
1500	7.33346	7.12418		17.707		14.7003	10.4963
1501	7.2135	9.11711		12.9611		11.3235	12.1162
1502	12.1504	12.4733		11.2221		13.6205	17.165
1503	7.63236	11.9608		9.14264		5.51452	15.344
1504	3.30518	10.691		14.3271		8.0478	12.5793
1505	8.86657	10.0062		0.984141		19.2553	13.6305
1506	5.88086	10.5682		3.47665		7.768	5.81538
1507	6.9055	10.2387		5.91701		0.679686	13.3409
1508	10.6527	2.86295		17.7245		12.4674	5.30681
1509	1.35635	9.97778		12.4547		3.49141	5.53412
1510	0.0378657	12.0674		1.04811		11.7718	11.4185
1511	6.95873	12.8655		10.278		4.96942	10.7753
1512	7.85095	8.53089		3.0832		2.04601	3.04424
1513	10.0682	5.67025		3.84776		4.68054	9.19618
1514	8.95314	1.55195		14.641		15.6686	16.1859
1515	9.85851	3.39103		11.1315		9.91828	3.03828
1516	5.11972	2.33768		5.0106		16.2679	9.34502
1517	6.53777	9.75802		13.6797		11.3225	9.38113
1518	4.34606	6.28963		11.4936		14.3407	13.8134
1519	7.13844	7.39368		2.74525		14.2253	18.03
1520	6.43623	6.49552		7.05409		0.147064	5.22934
1521	7.95324	9.28418		15.8025		4.74785	5.68519
1522	10.2998	12.0196		11.3337		0.755676	14.0549
1523	9.98351	14.4121		4.61078		11.8305	13.7448
[truncated: 707 more rows]

## Sheet: SIFig3 Statistical analysis
Statistical analysis SIFig3B and C (*same values as Fig5)
[truncated: 34 more rows]
