# Supplementary material for: Identification of genetic interactions with priB links the PriA/PriB DNA replication restart pathway to double-strand DNA break repair in Escherichia coli
Source: G3 (Bethesda). 2022 Nov 3;12(12):jkac295. doi: 10.1093/g3journal/jkac295 (PMC9713433; doi:10.1093/g3journal/jkac295)
Supplement: jkac295_Supplementary_Table_S1 [file jkac295_supplementary_table_s1.xlsx]

## Sheet: S1_Table
	Strain	Genotype	Source
	AM10	sulB103	SS2273, Steve Sandler [38]
	AM11	priA300 sulB103	SS11268, Steve Sandler [20]
	AM12	del(priB)302 sulB103	SS11276, Steve Sandler [18]
	AM13	priC303::kan sulB103	SS11261, Steve Sandler [18]
	AM130	ΔlacIZYA::kan	EAW408, Michael Cox [30]
	AM139	ΔlacIZYA::kan sulB103	AM10 x P1(AM130)
	AM140	ΔlacIZYA::kan del(priB)302 sulB103	AM12 x P1(AM130)
	AM141	ΔlacIZYA sulB103	AM139 x pCP20, shifted to 37 °C
	AM142	ΔlacIZYA del(priB)302 sulB103	AM140 x pCP20, shifted to 37 °C
	AM145	priB-pRC7 ΔlacIZYA sulB103	AM141 x priB-pRC7
	AM146	priB-pRC7 ΔlacIZYA del(priB)302 sulB103	AM142 x priB-pRC7
	AM25	ΔpriC::kan	MG1655 x P1(Keio) [31]
	AM147	ΔpriC::kan priB-pRC7 ΔlacIZYA sulB103	AM145 x P1(AM25)
	AM148	ΔpriC::kan priB-pRC7 ΔlacIZYA del(priB)302 sulB103	AM146 x P1(AM25)
	AM68	Δrep::kan	MG1655 x P1(Keio) [31]
	AM149	Δrep::kan priB-pRC7 ΔlacIZYA sulB103	AM145 x P1(AM68)
	AM150	Δrep::kan priB-pRC7 ΔlacIZYA del(priB)302 sulB103	AM146 x P1(AM68)
	AM66	lexA::kan sulA-	EAW26, Michael Cox
	AM200	lexA::kan priB-pRC7 ΔlacIZYA sulB103	AM145 x P1(AM66)
	AM201	lexA::kan priB-pRC7 ΔlacIZYA del(priB)302 sulB103	AM146 x P1(AM66)
	AM481	Δdam::kan ΔlacIZYA	EAW1435, Michael Cox
	AM497	Δdam::kan priB-pRC7 ΔlacIZYA sulB103	AM145 x P1(AM481)
	AM498	Δdam::kan priB-pRC7 ΔlacIZYA del(priB)302 sulB103	AM146 x P1(AM481)
	AM69	ΔrdgC::kan	MG1655 x P1(Keio) [31]
	AM231	ΔrdgC::kan priB-pRC7 ΔlacIZYA sulB103	AM145 x P1(AM69)
	AM232	ΔrdgC::kan priB-pRC7 ΔlacIZYA del(priB)302 sulB103	AM146 x P1(AM69)
	AM70	Δuup::kan	MG1655 x P1(Keio) [31]
	AM153	Δuup::kan priB-pRC7 ΔlacIZYA sulB103	AM145 x P1(AM70)
	AM154	Δuup::kan priB-pRC7 ΔlacIZYA del(priB)302 sulB103	AM146 x P1(AM70)
	AM77	ΔnagC::kan	MG1655 x P1(Keio)
	AM229	ΔnagC::kan priB-pRC7 ΔlacIZYA sulB103	AM145 x P1(AM77)
	AM230	ΔnagC::kan priB-pRC7 ΔlacIZYA del(priB)302 sulB103	AM146 x P1(AM77)
	AM119	ΔrdgB::kan	MG1655 x P1(Keio) [31]
	AM163	ΔrdgB::kan priB-pRC7 ΔlacIZYA sulB103	AM145 x P1(AM119)
	AM164	ΔrdgB::kan priB-pRC7 ΔlacIZYA del(priB)302 sulB103	AM146 x P1(AM119)
	AM179	polA12(ts) rnhA+-cat	CP176, Keck Lab stock
	AM354	polA12(ts)-spf-FRTkanFRT	AM179 x pKD46+pEAW507 (oAM192+193)
	AM369	polA12(ts)-spf-FRTkanFRT sulB103	AM10 x P1(AM354)
	AM370	polA12(ts)-spf-FRTkanFRT del(priB)302 sulB103	AM12 x P1(AM354)
	AM496	ΔaraBAD::kan	EAW214, Michael Cox [33]
	AM377	ΔaraBAD::kan sulB103	AM10 x P1(AM496)
	AM378	ΔaraBAD::kan del(priB)302 sulB103	AM12 x P1(AM496)
	AM379	ΔaraBAD sulB103	AM377 x pCP20, shifted to 37 °C
	AM380	ΔaraBAD del(priB)302 sulB103	AM378 x pCP20, shifted to 37 °C
	AM167	ΔrdgB::kan sulB103	AM10 x P1(AM119)
	AM168	ΔrdgB::kan del(priB)302 sulB103	AM12 x P1(AM119)
	AM404	ΔrdgB::kan ΔaraBAD sulB103	AM379 x P1(AM119)
	AM405	ΔrdgB::kan ΔaraBAD del(priB)302 sulB103	AM380 x P1(AM119)
	AM511	ΔrecA::kan	RC81, Keck Lab stock
	AM512	ΔrecA::kan sulB103	AM10 x P1(AM511)
	AM494	Δrep::kan sulB103	AM10 x P1(AM68)
	AM186	lexA::kan sulB103	AM10 x P1(AM66)
	AM508	Δdam::kan sulB103	AM10 x P1(AM481)
	AM493	ΔpriC::kan sulB103	AM10 x P1(AM25)
	AM188	ΔrdgC::kan sulB103	AM10 x P1(AM69)
	AM167	ΔrdgB::kan sulB103	AM10 x P1(AM119)
	AM190	Δuup::kan sulB103	AM10 x P1(AM70)
	AM322	ΔnagC::kan sulB103	AM10 x P1(AM77)
	AM412	ΔaraBAD567 Δattλ::PBADzfd2509.2::PN25tetR FRT ΔattTn7::FRTcatFRT PN25tetOgam-gfp	SMR14334, Susan Rosenberg [37]
	AM415	pLH29 ΔaraBAD567 Δattλ::PBADzfd2509.2::PN25tetR FRT ΔattTn7::FRT PN25tetOgam-gfp	SMR14334 x pLH29, induced with IPTG
	AM395	sulB103-FRTkanFRT	AM10 x pKD46+pEAW507 (oAM215+216)
	AM414	sulB103-FRTkanFRT Δattλ::PBADzfd2509.2::PN25tetR FRT ΔattTn7::FRT PN25tetOgam-gfp	AM415 x P1(AM395)
	AM428	sulB103-FRT Δattλ::PBADzfd2509.2::PN25tetR FRT ΔattTn7::FRT PN25tetOgam-gfp	AM414 x pLH29, induced with IPTG
	AM483	Δrep::kan sulB103-FRT Δattλ::PBADzfd2509.2::PN25tetR FRT ΔattTn7::FRT PN25tetOgam-gfp	AM428 x P1(AM68)
	AM485	lexA::kan sulB103-FRT Δattλ::PBADzfd2509.2::PN25tetR FRT ΔattTn7::FRT PN25tetOgam-gfp	AM428 x P1(AM66)
	AM514	polA12(ts)-spf-FRTkanFRT sulB103-FRT Δattλ::PBADzfd2509.2::PN25tetR FRT ΔattTn7::FRT PN25tetOgam-gfp	AM428 x P1(AM354)
	AM490	Δdam::kan sulB103-FRT Δattλ::PBADzfd2509.2::PN25tetR FRT ΔattTn7::FRT PN25tetOgam-gfp	AM428 x P1(AM481)
	AM484	ΔpriC::kan sulB103-FRT Δattλ::PBADzfd2509.2::PN25tetR FRT ΔattTn7::FRT PN25tetOgam-gfp	AM428 x P1(AM25)
	AM486	ΔrdgC::kan sulB103-FRT Δattλ::PBADzfd2509.2::PN25tetR FRT ΔattTn7::FRT PN25tetOgam-gfp	AM428 x P1(AM69)
	AM487	Δuup::kan sulB103-FRT Δattλ::PBADzfd2509.2::PN25tetR FRT ΔattTn7::FRT PN25tetOgam-gfp	AM428 x P1(AM70)
	AM488	ΔnagC::kan sulB103-FRT Δattλ::PBADzfd2509.2::PN25tetR FRT ΔattTn7::FRT PN25tetOgam-gfp	AM428 x P1(AM77)
	AM489	ΔrdgB::kan sulB103-FRT Δattλ::PBADzfd2509.2::PN25tetR FRT ΔattTn7::FRT PN25tetOgam-gfp	AM428 x P1(AM119)
	AM180	ΔrecR::kan	EAW669, Michael Cox [34]
	AM400	ΔrecR::kan ΔlacIZYA sulB103	AM141 x P1(AM180)
	AM401	ΔrecR::kan ΔlacIZYA del(priB)302 sulB103	AM142 x P1(AM180)
	AM406	ΔrecR ΔlacIZYA sulB103	AM400 x pCP20, shifted to 37 °C
	AM407	ΔrecR ΔlacIZYA del(priB)302 sulB103	AM401 x pCP20, shifted to 37 °C
	AM418	priB-pRC7 ΔrecR ΔlacIZYA sulB103	AM406 x priB-pRC7
	AM419	priB-pRC7 ΔrecR ΔlacIZYA del(priB)302 sulB103	AM407 x priB-pRC7
	AM438	lexA::kan priB-pRC7 ΔrecR ΔlacIZYA sulB103	AM418 x P1(AM66)
	AM439	lexA::kan priB-pRC7 ΔrecR ΔlacIZYA del(priB)302 sulB103	AM419 x P1(AM66)
	AM436	ΔrdgC::kan priB-pRC7 ΔrecR ΔlacIZYA sulB103	AM418 x P1(AM69)
	AM437	ΔrdgC::kan priB-pRC7 ΔrecR ΔlacIZYA del(priB)302 sulB103	AM419 x P1(AM69)
	AM434	ΔnagC::kan priB-pRC7 ΔrecR ΔlacIZYA sulB103	AM418 x P1(AM77)
	AM435	ΔnagC::kan priB-pRC7 ΔrecR ΔlacIZYA del(priB)302 sulB103	AM419 x P1(AM77)
	AM120	PrecA(AtoG)-FRTkanFRT	EAW1074, Michael Cox [30]
	AM210	PrecA(AtoG)-FRTkanFRT ΔlacIZYA sulB103	AM141 x P1(AM120)
	AM211	PrecA(AtoG)-FRTkanFRT ΔlacIZYA del(priB)302 sulB103	AM142 x P1(AM120)
	AM235	PrecA(AtoG)-FRT ΔlacIZYA sulB103	AM210 x pCP20, shifted to 37 °C
	AM236	PrecA(AtoG)-FRT ΔlacIZYA del(priB)302 sulB103	AM211 x pCP20, shifted to 37 °C
	AM430	priB-pRC7 PrecA(AtoG)-FRT ΔlacIZYA sulB103	AM235 x priB-pRC7
	AM431	priB-pRC7 PrecA(AtoG)-FRT ΔlacIZYA del(priB)302 sulB103	AM236 x priB-pRC7
	AM440	lexA::kan priB-pRC7 PrecA(AtoG)-FRT ΔlacIZYA sulB103	AM430 x P1(AM66)
	AM441	lexA::kan priB-pRC7 PrecA(AtoG)-FRT ΔlacIZYA del(priB)302 sulB103	AM431 x P1(AM66)
	AM540	ΔrdgC::kan priB-pRC7 PrecA(AtoG)-FRT ΔlacIZYA sulB103	AM430 x P1(AM69)
	AM541	ΔrdgC::kan priB-pRC7 PrecA(AtoG)-FRT ΔlacIZYA del(priB)302 sulB103	AM431 x P1(AM69)
	AM442	ΔnagC::kan priB-pRC7 PrecA(AtoG)-FRT ΔlacIZYA sulB103	AM430 x P1(AM77)
	AM443	ΔnagC::kan priB-pRC7 PrecA(AtoG)-FRT ΔlacIZYA del(priB)302 sulB103	AM431 x P1(AM77)
