# Supplementary material for: Identification of genetic interactions with priB links the PriA/PriB DNA replication restart pathway to double-strand DNA break repair in Escherichia coli
Source: G3 (Bethesda). 2022 Nov 3;12(12):jkac295. doi: 10.1093/g3journal/jkac295 (PMC9713433; doi:10.1093/g3journal/jkac295)
Supplement: jkac295_Supplementary_Table_S2 [file jkac295_supplementary_table_s2.xlsx]

## Sheet: S2_Table
	Oligo	Sequence
	oAM054	CTGTCTCTTATACACATCTC
	oAM055	AATGATACGGCGACCACCGAGATCTACACGCATGCAAGCTTCAGGGTTGAGATGTGTATAAGAGACA*G
	oAM058	CTACACGCATGCAAGCTTCAGGGTTGAGATGTGT*A
	oAM059	AGATCGGAAGAGCGTCGTGTAGGGAAAGAGTG*T
	oAMrev	CAAGCAGAAGACGGCATACGAGATXXXXXXACACTCTTTCCCTACACGA*C
	oAM112	ACACTCTTTCCCTACACGACGCTCTTCCGATC*T
	oAM170	GGATATCGGGCCCCATGATGAAGTGTGATGAACTTCA
	oAM171	GGATATCGGGCCCTTATTCAGCTACTACGTTTACGATCA
	oAM192	GATCCGTAATGCCTGATGCGCTATGTTTATCAGGCCAACGGTAGAATTGT GGCCACGATGCGTCCGGCGTA
	oAM193	CTTGCCTTAATGCTTGTGCCGGATGTGGCGTATCCGGCCCGTAAATTCAA CCCTTTCGTCTTCAAGAATTC
	oAM215	TAAGAATTGACTGGAATTTGGGTTTCGAGGCTCTTTGTGCTAAACTGGCC GGCCACGATGCGTCCGGCGTA
	oAM216	CGTATTATCTCGCCAAATTACCTATCCAACCGAAGTGTACTATACATTCG CCCTTTCGTCTTCAAGAATTC
	oAM212	ACGTAGTAGCTGAATAATTCGTTATTCAACGAGACGTAAAAACGCCGACCGGCCACGATGCGTCCGGCGTA
	oAM213	GGATCTACTTGCGAAACTAATACCTGACGAAAAATAGAAAGCAAAACGCCCCTTTCGTCTTCAAGAATTC
	Plasmid	Purpose and Source
	pGRTYB35	Tn5 transposase overexpression vector [35]
	pCP20	FLP recombinase (heat-induced) [36]
	pLH29	FLP recombinase (IPTG-induced) [32]
	pAM068	priB-pRC7 [39]
	pEAW507	pJFS42 mutant FRT-kan-wt FRT [33]
	pKD46	Lambda red recombinase [29]
